# Supplementary material for: Transcriptome analysis revealed the dynamic oil accumulation in Symplocos paniculata fruit
Source: BMC Genomics. 2016 Nov 16;17:929. doi: 10.1186/s12864-016-3275-0 (PMC5112726; doi:10.1186/s12864-016-3275-0)
Supplement: Additional file 3: Table S1. — The distribution of sequencing reads in each library. (XLSX 9 kb) [file 12864_2016_3275_MOESM3_ESM.xlsx]

## Sheet: Table S1
Table S1. The distribution of sequencing reads in each library
Sample	Raw reads	cleans reads	clean base(bp	Mean read base(bp)	Q20(%)	Q30(%)	GC (%)	Error Rate(%)
10 DAF	2.96449e+07	27854487	6963621750	538.006	95.96	92.07	45.74	0.04
80 DAF	2.96438e+07	27813507	6953376750	534.435	96.08	92.3	45.3	0.04
140 DAF	2.96566e+07	28374406	7039601500	541.471	95.99	92.1	47.4	0.04
170 DAF	2.96489e+07	27267971	6816992750	535.669	95.46	91.19	45.72	0.04
Mean	29648536	27827593	6.9434e+09	537	95.87	91.915	46.04	0.04
