# Supplementary material for: Transcriptome analysis revealed the dynamic oil accumulation in Symplocos paniculata fruit
Source: BMC Genomics. 2016 Nov 16;17:929. doi: 10.1186/s12864-016-3275-0 (PMC5112726; doi:10.1186/s12864-016-3275-0)
Supplement: Additional file 4: Table S2. — Distribution of unigenes assigned into GO public database. (XLS 31 kb) [file 12864_2016_3275_MOESM4_ESM.xls]

## Sheet: Additional files 6
Table S2. Distribution of unigenes assigned into GO public database
## Total annotated genes: 25893
#GO ID (Lev2)	GO Term (Lev2)	GO Term (Lev1)	Gene Number	Percentage %
GO:0010926	anatomical structure formation	Biological Process	630	0.0243309
GO:0022610	biological adhesion	Biological Process	27	0.00104275
GO:0065007	biological regulation	Biological Process	3084	0.119106
GO:0001906	cell killing	Biological Process	4	0.000154482
GO:0009987	cellular process	Biological Process	14483	0.55934
GO:0016265	death	Biological Process	124	0.00478894
GO:0032502	developmental process	Biological Process	1455	0.0561928
GO:0051234	establishment of localization	Biological Process	3222	0.124435
GO:0040007	growth	Biological Process	293	0.0113158
GO:0002376	immune system process	Biological Process	164	0.00633376
GO:0051179	localization	Biological Process	3287	0.126946
GO:0040011	locomotion	Biological Process	34	0.0013131
GO:0008152	metabolic process	Biological Process	14754	0.569807
GO:0032501	multicellular organismal process	Biological Process	1248	0.0481984
GO:0051704	multi-organism process	Biological Process	582	0.0224771
GO:0048519	negative regulation of biological process	Biological Process	322	0.0124358
GO:0043473	pigmentation	Biological Process	7	0.000270343
GO:0048518	positive regulation of biological process	Biological Process	300	0.0115861
GO:0050789	regulation of biological process	Biological Process	2581	0.0996795
GO:0000003	reproduction	Biological Process	748	0.0288881
GO:0022414	reproductive process	Biological Process	704	0.0271888
GO:0050896	response to stimulus	Biological Process	2805	0.10833
GO:0048511	rhythmic process	Biological Process	43	0.00166068
GO:0016032	viral reproduction	Biological Process	39	0.0015062
GO:0005623	cell	Cellular Component	12693	0.49021
GO:0044464	cell part	Cellular Component	12658	0.488858
GO:0031975	envelope	Cellular Component	797	0.0307805
GO:0005576	extracellular region	Cellular Component	318	0.0122813
GO:0044421	extracellular region part	Cellular Component	104	0.00401653
GO:0032991	macromolecular complex	Cellular Component	3213	0.124088
GO:0031974	membrane-enclosed lumen	Cellular Component	734	0.0283474
GO:0043226	organelle	Cellular Component	6934	0.267794
GO:0044422	organelle part	Cellular Component	3132	0.120959
GO:0055044	symplast	Cellular Component	594	0.0229406
GO:0045202	synapse	Cellular Component	3	0.000115861
GO:0044456	synapse part	Cellular Component	2	7.7241e-05
GO:0019012	virion	Cellular Component	91	0.00351446
GO:0044423	virion part	Cellular Component	91	0.00351446
GO:0016209	antioxidant activity	Molecular Function	196	0.00756961
GO:0015457	auxiliary transport protein activity	Molecular Function	2	7.7241e-05
GO:0005488	binding	Molecular Function	12558	0.484996
GO:0003824	catalytic activity	Molecular Function	13443	0.519175
GO:0030234	enzyme regulator activity	Molecular Function	215	0.0083034
GO:0016530	metallochaperone activity	Molecular Function	3	0.000115861
GO:0060089	molecular transducer activity	Molecular Function	296	0.0114317
GO:0005198	structural molecule activity	Molecular Function	1144	0.0441818
GO:0030528	transcription regulator activity	Molecular Function	408	0.0157572
GO:0045182	translation regulator activity	Molecular Function	449	0.0173406
GO:0005215	transporter activity	Molecular Function	1735	0.0670065
