# Supplementary material for: Transcriptome analysis revealed the dynamic oil accumulation in Symplocos paniculata fruit
Source: BMC Genomics. 2016 Nov 16;17:929. doi: 10.1186/s12864-016-3275-0 (PMC5112726; doi:10.1186/s12864-016-3275-0)
Supplement: Additional file 5: Table S3. — Distribution of unigenes assigned into COG public database. (XLS 21 kb) [file 12864_2016_3275_MOESM5_ESM.xls]

## Sheet: Sheet1
Table S3. Distribution of unigenes assigned into COG public database
Functional classification	Gene numbers	Percentage
[A] RNA processing and modification	1240	0.0462152
[B] Chromatin structure and dynamics	338	0.0125974
[C] Energy production and conversion	2240	0.0834855
[D] Cell cycle control, cell division, chromosome partitioning	562	0.0209459
[E] Amino acid transport and metabolism	1332	0.0496441
[F] Nucleotide transport and metabolism	303	0.0112929
[G] Carbohydrate transport and metabolism	1332	0.0496441
[H] Coenzyme transport and metabolism	350	0.0130446
[I] Lipid transport and metabolism	1326	0.0494204
[J] Translation, ribosomal structure and biogenesis	3214	0.119787
[K] Transcription	1221	0.0455071
[L] Replication, recombination and repair	447	0.0166598
[M] Cell wall/membrane/envelope biogenesis	294	0.0109575
[N] Cell motility	8	0.000298163
[O] Posttranslational modification, protein turnover, chaperones	3926	0.146323
[P] Inorganic ion transport and metabolism	831	0.0309716
[Q] Secondary metabolites biosynthesis, transport and catabolism	1191	0.044389
[R] General function prediction only	4298	0.160188
[S] Function unknown	876	0.0326488
[T] Signal transduction mechanisms	1836	0.0684283
[U] Intracellular trafficking, secretion, and vesicular transport	1393	0.0519176
[V] Defense mechanisms	164	0.00611233
[W] Extracellular structures	51	0.00190079
[X] Unnamed protein	2	7.45406e-05
[Y] Nuclear structure	113	0.00421155
[Z] Cytoskeleton	753	0.0280646
Total annotated genes	26831	1
