# Supplementary material for: Transcriptome analysis revealed the dynamic oil accumulation in Symplocos paniculata fruit
Source: BMC Genomics. 2016 Nov 16;17:929. doi: 10.1186/s12864-016-3275-0 (PMC5112726; doi:10.1186/s12864-016-3275-0)
Supplement: Additional file 6: Table S4. — Distribution of unigenes assigned into KEGG public database. (XLSX 22 kb) [file 12864_2016_3275_MOESM6_ESM.xlsx]

## Sheet: Sheet1
Table S4. Distribution of unigenes assigned into KEGG public database
Pathway Hierarchy1	Pathway Hierarchy2	KEGG Pathway	Pathway ID	Gene Number
Cellular Processes	Cell communication	Adherens junction	ko04520	151
Cellular Processes	Cell communication	Focal adhesion	ko04510	211
Cellular Processes	Cell communication	Gap junction	ko04540	167
Cellular Processes	Cell communication	Tight junction	ko04530	184
Cellular Processes	Cell growth and death	Apoptosis	ko04210	195
Cellular Processes	Cell growth and death	Cell cycle	ko04110	320
Cellular Processes	Cell growth and death	Cell cycle - Caulobacter	ko04112	59
Cellular Processes	Cell growth and death	Cell cycle - yeast	ko04111	279
Cellular Processes	Cell growth and death	Meiosis - yeast	ko04113	222
Cellular Processes	Cell growth and death	Oocyte meiosis	ko04114	368
Cellular Processes	Cell growth and death	p53 signaling pathway	ko04115	75
Cellular Processes	Cell motility	Bacterial chemotaxis	ko02030	6
Cellular Processes	Cell motility	Flagellar assembly	ko02040	8
Cellular Processes	Cell motility	Regulation of actin cytoskeleton	ko04810	295
Cellular Processes	Transport and catabolism	Endocytosis	ko04144	435
Cellular Processes	Transport and catabolism	Lysosome	ko04142	310
Cellular Processes	Transport and catabolism	Peroxisome	ko04146	485
Cellular Processes	Transport and catabolism	Phagosome	ko04145	454
Cellular Processes	Transport and catabolism	Regulation of autophagy	ko04140	98
Environmental Information Processing	Membrane transport	ABC transporters	ko02010	322
Environmental Information Processing	Membrane transport	Bacterial secretion system	ko03070	27
Environmental Information Processing	Signal transduction	Calcium signaling pathway	ko04020	206
Environmental Information Processing	Signal transduction	ErbB signaling pathway	ko04012	83
Environmental Information Processing	Signal transduction	FoxO signaling pathway	ko04068	315
Environmental Information Processing	Signal transduction	HIF-1 signaling pathway	ko04066	257
Environmental Information Processing	Signal transduction	Hedgehog signaling pathway	ko04340	59
Environmental Information Processing	Signal transduction	Hippo signaling pathway	ko04390	232
Environmental Information Processing	Signal transduction	Hippo signaling pathway -fly	ko04391	174
Environmental Information Processing	Signal transduction	Jak-STAT signaling pathway	ko04630	20
Environmental Information Processing	Signal transduction	MAPK signaling pathway	ko04010	300
Environmental Information Processing	Signal transduction	MAPK signaling pathway - fly	ko04013	47
Environmental Information Processing	Signal transduction	MAPK signaling pathway - yeast	ko04011	123
Environmental Information Processing	Signal transduction	NF-kappa B signaling pathway	ko04064	166
Environmental Information Processing	Signal transduction	Notch signaling pathway	ko04330	45
Environmental Information Processing	Signal transduction	PI3K-Akt signaling pathway	ko04151	452
Environmental Information Processing	Signal transduction	Phosphatidylinositol signaling system	ko04070	142
Environmental Information Processing	Signal transduction	Plant hormone signal transduction	ko04075	353
Environmental Information Processing	Signal transduction	Rap1 signaling pathway	ko04015	206
Environmental Information Processing	Signal transduction	Ras signaling pathway	ko04014	199
Environmental Information Processing	Signal transduction	TGF-beta signaling pathway	ko04350	140
Environmental Information Processing	Signal transduction	TNF signaling pathway	ko04668	73
Environmental Information Processing	Signal transduction	Two-component system	ko02020	207
Environmental Information Processing	Signal transduction	VEGF signaling pathway	ko04370	130
Environmental Information Processing	Signal transduction	Wnt signaling pathway	ko04310	238
Environmental Information Processing	Signal transduction	mTOR signaling pathway	ko04150	162
Environmental Information Processing	Signaling molecules and interaction	Cell adhesion molecules (CAMs)	ko04514	4
Environmental Information Processing	Signaling molecules and interaction	Cytokine-cytokine receptor interaction	ko04060	3
Environmental Information Processing	Signaling molecules and interaction	ECM-receptor interaction	ko04512	12
Environmental Information Processing	Signaling molecules and interaction	Neuroactive ligand-receptor interaction	ko04080	34
Genetic Information Processing	Folding, sorting and degradation	Proteasome	ko03050	346
Genetic Information Processing	Folding, sorting and degradation	Protein export	ko03060	174
Genetic Information Processing	Folding, sorting and degradation	Protein processing in endoplasmic reticulum	ko04141	1064
Genetic Information Processing	Folding, sorting and degradation	RNA degradation	ko03018	450
Genetic Information Processing	Folding, sorting and degradation	SNARE interactions in vesicular transport	ko04130	130
Genetic Information Processing	Folding, sorting and degradation	Sulfur relay system	ko04122	47
Genetic Information Processing	Folding, sorting and degradation	Ubiquitin mediated proteolysis	ko04120	446
Genetic Information Processing	Replication and repair	Base excision repair	ko03410	64
Genetic Information Processing	Replication and repair	DNA replication	ko03030	179
Genetic Information Processing	Replication and repair	Fanconi anemia pathway	ko03460	98
Genetic Information Processing	Replication and repair	Homologous recombination	ko03440	138
Genetic Information Processing	Replication and repair	Mismatch repair	ko03430	84
Genetic Information Processing	Replication and repair	Non-homologous end-joining	ko03450	32
Genetic Information Processing	Replication and repair	Nucleotide excision repair	ko03420	140
Genetic Information Processing	Transcription	Basal transcription factors	ko03022	122
Genetic Information Processing	Transcription	RNA polymerase	ko03020	156
Genetic Information Processing	Transcription	Spliceosome	ko03040	668
Genetic Information Processing	Translation	Aminoacyl-tRNA biosynthesis	ko00970	270
Genetic Information Processing	Translation	RNA transport	ko03013	813
Genetic Information Processing	Translation	Ribosome	ko03010	2002
Genetic Information Processing	Translation	Ribosome biogenesis in eukaryotes	ko03008	511
Genetic Information Processing	Translation	mRNA surveillance pathway	ko03015	495
Metabolism	Amino acid metabolism	Alanine, aspartate and glutamate metabolism	ko00250	338
Metabolism	Amino acid metabolism	Arginine and proline metabolism	ko00330	381
Metabolism	Amino acid metabolism	Cysteine and methionine metabolism	ko00270	374
Metabolism	Amino acid metabolism	Glycine, serine and threonine metabolism	ko00260	387
Metabolism	Amino acid metabolism	Histidine metabolism	ko00340	133
Metabolism	Amino acid metabolism	Lysine biosynthesis	ko00300	84
Metabolism	Amino acid metabolism	Lysine degradation	ko00310	233
Metabolism	Amino acid metabolism	Phenylalanine metabolism	ko00360	254
Metabolism	Amino acid metabolism	Phenylalanine, tyrosine and tryptophan biosynthesis	ko00400	176
Metabolism	Amino acid metabolism	Tryptophan metabolism	ko00380	389
Metabolism	Amino acid metabolism	Tyrosine metabolism	ko00350	231
Metabolism	Amino acid metabolism	Valine, leucine and isoleucine biosynthesis	ko00290	136
Metabolism	Amino acid metabolism	Valine, leucine and isoleucine degradation	ko00280	331
Metabolism	Biosynthesis of other secondary metabolites	Aflatoxin biosynthesis	ko00254	29
Metabolism	Biosynthesis of other secondary metabolites	Anthocyanin biosynthesis	ko00942	14
Metabolism	Biosynthesis of other secondary metabolites	Betalain biosynthesis	ko00965	27
Metabolism	Biosynthesis of other secondary metabolites	Butirosin and neomycin biosynthesis	ko00524	31
Metabolism	Biosynthesis of other secondary metabolites	Caffeine metabolism	ko00232	18
Metabolism	Biosynthesis of other secondary metabolites	Flavone and flavonol biosynthesis	ko00944	7
Metabolism	Biosynthesis of other secondary metabolites	Flavonoid biosynthesis	ko00941	53
Metabolism	Biosynthesis of other secondary metabolites	Glucosinolate biosynthesis	ko00966	5
Metabolism	Biosynthesis of other secondary metabolites	Indole alkaloid biosynthesis	ko00901	2
Metabolism	Biosynthesis of other secondary metabolites	Isoflavonoid biosynthesis	ko00943	11
Metabolism	Biosynthesis of other secondary metabolites	Isoquinoline alkaloid biosynthesis	ko00950	89
Metabolism	Biosynthesis of other secondary metabolites	Novobiocin biosynthesis	ko00401	7
Metabolism	Biosynthesis of other secondary metabolites	Penicillin and cephalosporin biosynthesis	ko00311	1
Metabolism	Biosynthesis of other secondary metabolites	Phenylpropanoid biosynthesis	ko00940	300
Metabolism	Biosynthesis of other secondary metabolites	Stilbenoid, diarylheptanoid and gingerol biosynthesis	ko00945	45
Metabolism	Biosynthesis of other secondary metabolites	Streptomycin biosynthesis	ko00521	76
Metabolism	Biosynthesis of other secondary metabolites	Tropane, piperidine and pyridine alkaloid biosynthesis	ko00960	85
Metabolism	Carbohydrate metabolism	Amino sugar and nucleotide sugar metabolism	ko00520	511
Metabolism	Carbohydrate metabolism	Ascorbate and aldarate metabolism	ko00053	156
Metabolism	Carbohydrate metabolism	Butanoate metabolism	ko00650	212
Metabolism	Carbohydrate metabolism	C5-Branched dibasic acid metabolism	ko00660	39
Metabolism	Carbohydrate metabolism	Citrate cycle (TCA cycle)	ko00020	465
Metabolism	Carbohydrate metabolism	Fructose and mannose metabolism	ko00051	378
Metabolism	Carbohydrate metabolism	Galactose metabolism	ko00052	313
Metabolism	Carbohydrate metabolism	Glycolysis / Gluconeogenesis	ko00010	718
Metabolism	Carbohydrate metabolism	Glyoxylate and dicarboxylate metabolism	ko00630	488
Metabolism	Carbohydrate metabolism	Inositol phosphate metabolism	ko00562	171
Metabolism	Carbohydrate metabolism	Pentose and glucuronate interconversions	ko00040	299
Metabolism	Carbohydrate metabolism	Pentose phosphate pathway	ko00030	307
Metabolism	Carbohydrate metabolism	Propanoate metabolism	ko00640	291
Metabolism	Carbohydrate metabolism	Pyruvate metabolism	ko00620	579
Metabolism	Carbohydrate metabolism	Starch and sucrose metabolism	ko00500	731
Metabolism	Energy metabolism	Carbon fixation in photosynthetic organisms	ko00710	366
Metabolism	Energy metabolism	Carbon fixation pathways in prokaryotes	ko00720	183
Metabolism	Energy metabolism	Methane metabolism	ko00680	408
Metabolism	Energy metabolism	Nitrogen metabolism	ko00910	159
Metabolism	Energy metabolism	Oxidative phosphorylation	ko00190	1118
Metabolism	Energy metabolism	Photosynthesis	ko00195	102
Metabolism	Energy metabolism	Photosynthesis - antenna proteins	ko00196	53
Metabolism	Energy metabolism	Sulfur metabolism	ko00920	170
Metabolism	Glycan biosynthesis and metabolism	Glycosaminoglycan biosynthesis - chondroitin sulfate / dermatan sulfate	ko00532	18
Metabolism	Glycan biosynthesis and metabolism	Glycosaminoglycan biosynthesis - heparan sulfate / heparin	ko00534	21
Metabolism	Glycan biosynthesis and metabolism	Glycosaminoglycan degradation	ko00531	27
Metabolism	Glycan biosynthesis and metabolism	Glycosphingolipid biosynthesis - ganglio series	ko00604	10
Metabolism	Glycan biosynthesis and metabolism	Glycosphingolipid biosynthesis - globo series	ko00603	31
Metabolism	Glycan biosynthesis and metabolism	Glycosylphosphatidylinositol(GPI)-anchor biosynthesis	ko00563	50
Metabolism	Glycan biosynthesis and metabolism	Lipopolysaccharide biosynthesis	ko00540	7
Metabolism	Glycan biosynthesis and metabolism	Mucin type O-glycan biosynthesis	ko00512	3
Metabolism	Glycan biosynthesis and metabolism	N-Glycan biosynthesis	ko00510	128
Metabolism	Glycan biosynthesis and metabolism	Other glycan degradation	ko00511	73
Metabolism	Glycan biosynthesis and metabolism	Other types of O-glycan biosynthesis	ko00514	47
Metabolism	Glycan biosynthesis and metabolism	Peptidoglycan biosynthesis	ko00550	10
Metabolism	Glycan biosynthesis and metabolism	Various types of N-glycan biosynthesis	ko00513	107
Metabolism	Lipid metabolism	Arachidonic acid metabolism	ko00590	51
Metabolism	Lipid metabolism	Biosynthesis of unsaturated fatty acids	ko01040	205
Metabolism	Lipid metabolism	Cutin, suberine and wax biosynthesis	ko00073	31
Metabolism	Lipid metabolism	Ether lipid metabolism	ko00565	93
Metabolism	Lipid metabolism	Fatty acid biosynthesis	ko00061	156
Metabolism	Lipid metabolism	Fatty acid degradation	ko00071	387
Metabolism	Lipid metabolism	Fatty acid elongation	ko00062	79
Metabolism	Lipid metabolism	Glycerolipid metabolism	ko00561	348
Metabolism	Lipid metabolism	Glycerophospholipid metabolism	ko00564	310
Metabolism	Lipid metabolism	Linoleic acid metabolism	ko00591	76
Metabolism	Lipid metabolism	Primary bile acid biosynthesis	ko00120	24
Metabolism	Lipid metabolism	Sphingolipid metabolism	ko00600	139
Metabolism	Lipid metabolism	Steroid biosynthesis	ko00100	145
Metabolism	Lipid metabolism	Steroid hormone biosynthesis	ko00140	30
Metabolism	Lipid metabolism	Synthesis and degradation of ketone bodies	ko00072	55
Metabolism	Lipid metabolism	alpha-Linolenic acid metabolism	ko00592	106
Metabolism	Metabolism of cofactors and vitamins	Biotin metabolism	ko00780	56
Metabolism	Metabolism of cofactors and vitamins	Folate biosynthesis	ko00790	46
Metabolism	Metabolism of cofactors and vitamins	Lipoic acid metabolism	ko00785	26
Metabolism	Metabolism of cofactors and vitamins	Nicotinate and nicotinamide metabolism	ko00760	41
Metabolism	Metabolism of cofactors and vitamins	One carbon pool by folate	ko00670	95
Metabolism	Metabolism of cofactors and vitamins	Pantothenate and CoA biosynthesis	ko00770	117
Metabolism	Metabolism of cofactors and vitamins	Porphyrin and chlorophyll metabolism	ko00860	236
Metabolism	Metabolism of cofactors and vitamins	Retinol metabolism	ko00830	116
Metabolism	Metabolism of cofactors and vitamins	Riboflavin metabolism	ko00740	71
Metabolism	Metabolism of cofactors and vitamins	Thiamine metabolism	ko00730	35
Metabolism	Metabolism of cofactors and vitamins	Ubiquinone and other terpenoid-quinone biosynthesis	ko00130	73
Metabolism	Metabolism of cofactors and vitamins	Vitamin B6 metabolism	ko00750	42
Metabolism	Metabolism of other amino acids	Cyanoamino acid metabolism	ko00460	167
Metabolism	Metabolism of other amino acids	D-Arginine and D-ornithine metabolism	ko00472	1
Metabolism	Metabolism of other amino acids	D-Glutamine and D-glutamate metabolism	ko00471	9
Metabolism	Metabolism of other amino acids	Glutathione metabolism	ko00480	324
Metabolism	Metabolism of other amino acids	Phosphonate and phosphinate metabolism	ko00440	24
Metabolism	Metabolism of other amino acids	Selenocompound metabolism	ko00450	127
Metabolism	Metabolism of other amino acids	Taurine and hypotaurine metabolism	ko00430	45
Metabolism	Metabolism of other amino acids	beta-Alanine metabolism	ko00410	240
Metabolism	Metabolism of terpenoids and polyketides	Biosynthesis of ansamycins	ko01051	38
Metabolism	Metabolism of terpenoids and polyketides	Biosynthesis of siderophore group nonribosomal peptides	ko01053	1
Metabolism	Metabolism of terpenoids and polyketides	Biosynthesis of vancomycin group antibiotics	ko01055	2
Metabolism	Metabolism of terpenoids and polyketides	Brassinosteroid biosynthesis	ko00905	23
Metabolism	Metabolism of terpenoids and polyketides	Carotenoid biosynthesis	ko00906	80
Metabolism	Metabolism of terpenoids and polyketides	Diterpenoid biosynthesis	ko00904	38
Metabolism	Metabolism of terpenoids and polyketides	Geraniol degradation	ko00281	58
Metabolism	Metabolism of terpenoids and polyketides	Insect hormone biosynthesis	ko00981	8
Metabolism	Metabolism of terpenoids and polyketides	Limonene and pinene degradation	ko00903	133
Metabolism	Metabolism of terpenoids and polyketides	Monoterpenoid biosynthesis	ko00902	17
Metabolism	Metabolism of terpenoids and polyketides	Nonribosomal peptide structures	ko01054	1
Metabolism	Metabolism of terpenoids and polyketides	Polyketide sugar unit biosynthesis	ko00523	5
Metabolism	Metabolism of terpenoids and polyketides	Sesquiterpenoid and triterpenoid biosynthesis	ko00909	30
Metabolism	Metabolism of terpenoids and polyketides	Terpenoid backbone biosynthesis	ko00900	166
Metabolism	Metabolism of terpenoids and polyketides	Tetracycline biosynthesis	ko00253	8
Metabolism	Metabolism of terpenoids and polyketides	Zeatin biosynthesis	ko00908	36
Metabolism	Nucleotide metabolism	Purine metabolism	ko00230	545
Metabolism	Nucleotide metabolism	Pyrimidine metabolism	ko00240	370
Metabolism	Overview	2-Oxocarboxylic acid metabolism	ko01210	362
Metabolism	Overview	Biosynthesis of amino acids	ko01230	1230
Metabolism	Overview	Carbon metabolism	ko01200	1473
Metabolism	Overview	Degradation of aromatic compounds	ko01220	200
Metabolism	Overview	Fatty acid metabolism	ko01212	487
Metabolism	Xenobiotics biodegradation and metabolism	1,1,1-Trichloro-2,2-bis(4-chlorophenyl)ethane (DDT) degradation	ko00351	6
Metabolism	Xenobiotics biodegradation and metabolism	Aminobenzoate degradation	ko00627	123
Metabolism	Xenobiotics biodegradation and metabolism	Benzoate degradation	ko00362	88
Metabolism	Xenobiotics biodegradation and metabolism	Bisphenol degradation	ko00363	96
Metabolism	Xenobiotics biodegradation and metabolism	Caprolactam degradation	ko00930	75
Metabolism	Xenobiotics biodegradation and metabolism	Chloroalkane and chloroalkene degradation	ko00625	225
Metabolism	Xenobiotics biodegradation and metabolism	Chlorocyclohexane and chlorobenzene degradation	ko00361	56
Metabolism	Xenobiotics biodegradation and metabolism	Dioxin degradation	ko00621	18
Metabolism	Xenobiotics biodegradation and metabolism	Drug metabolism - cytochrome P450	ko00982	206
Metabolism	Xenobiotics biodegradation and metabolism	Drug metabolism - other enzymes	ko00983	71
Metabolism	Xenobiotics biodegradation and metabolism	Ethylbenzene degradation	ko00642	25
Metabolism	Xenobiotics biodegradation and metabolism	Fluorobenzoate degradation	ko00364	28
Metabolism	Xenobiotics biodegradation and metabolism	Metabolism of xenobiotics by cytochrome P450	ko00980	237
Metabolism	Xenobiotics biodegradation and metabolism	Naphthalene degradation	ko00626	126
Metabolism	Xenobiotics biodegradation and metabolism	Nitrotoluene degradation	ko00633	1
Metabolism	Xenobiotics biodegradation and metabolism	Polycyclic aromatic hydrocarbon degradation	ko00624	60
Metabolism	Xenobiotics biodegradation and metabolism	Styrene degradation	ko00643	39
Metabolism	Xenobiotics biodegradation and metabolism	Toluene degradation	ko00623	45
Metabolism	Xenobiotics biodegradation and metabolism	Xylene degradation	ko00622	6
Organismal Systems	Circulatory system	Adrenergic signaling in cardiomyocytes	ko04261	219
Organismal Systems	Circulatory system	Cardiac muscle contraction	ko04260	277
Organismal Systems	Circulatory system	Vascular smooth muscle contraction	ko04270	127
Organismal Systems	Development	Axon guidance	ko04360	157
Organismal Systems	Development	Dorso-ventral axis formation	ko04320	62
Organismal Systems	Development	Osteoclast differentiation	ko04380	108
Organismal Systems	Digestive system	Bile secretion	ko04976	147
Organismal Systems	Digestive system	Carbohydrate digestion and absorption	ko04973	64
Organismal Systems	Digestive system	Fat digestion and absorption	ko04975	33
Organismal Systems	Digestive system	Gastric acid secretion	ko04971	58
Organismal Systems	Digestive system	Mineral absorption	ko04978	77
Organismal Systems	Digestive system	Pancreatic secretion	ko04972	128
Organismal Systems	Digestive system	Protein digestion and absorption	ko04974	36
Organismal Systems	Digestive system	Salivary secretion	ko04970	60
Organismal Systems	Digestive system	Vitamin digestion and absorption	ko04977	12
Organismal Systems	Endocrine system	Adipocytokine signaling pathway	ko04920	147
Organismal Systems	Endocrine system	Estrogen signaling pathway	ko04915	280
Organismal Systems	Endocrine system	GnRH signaling pathway	ko04912	151
Organismal Systems	Endocrine system	Insulin secretion	ko04911	40
Organismal Systems	Endocrine system	Insulin signaling pathway	ko04910	388
Organismal Systems	Endocrine system	Melanogenesis	ko04916	140
Organismal Systems	Endocrine system	Ovarian Steroidogenesis	ko04913	18
Organismal Systems	Endocrine system	Oxytocin signaling pathway	ko04921	315
Organismal Systems	Endocrine system	PPAR signaling pathway	ko03320	259
Organismal Systems	Endocrine system	Progesterone-mediated oocyte maturation	ko04914	185
Organismal Systems	Endocrine system	Prolactin signaling pathway	ko04917	87
Organismal Systems	Endocrine system	Renin-angiotensin system	ko04614	18
Organismal Systems	Endocrine system	Thyroid hormone signaling pathway	ko04919	226
Organismal Systems	Endocrine system	Thyroid hormone synthesis	ko04918	156
Organismal Systems	Environmental adaptation	Circadian entrainment	ko04713	88
Organismal Systems	Environmental adaptation	Circadian rhythm	ko04710	112
Organismal Systems	Environmental adaptation	Circadian rhythm - fly	ko04711	18
Organismal Systems	Environmental adaptation	Circadian rhythm - plant	ko04712	82
Organismal Systems	Environmental adaptation	Plant-pathogen interaction	ko04626	473
Organismal Systems	Excretory system	Aldosterone-regulated sodium reabsorption	ko04960	67
Organismal Systems	Excretory system	Collecting duct acid secretion	ko04966	131
Organismal Systems	Excretory system	Endocrine and other factor-regulated calcium reabsorption	ko04961	102
Organismal Systems	Excretory system	Proximal tubule bicarbonate reclamation	ko04964	33
Organismal Systems	Excretory system	Vasopressin-regulated water reabsorption	ko04962	91
Organismal Systems	Immune system	Antigen processing and presentation	ko04612	340
Organismal Systems	Immune system	B cell receptor signaling pathway	ko04662	116
Organismal Systems	Immune system	Chemokine signaling pathway	ko04062	120
Organismal Systems	Immune system	Complement and coagulation cascades	ko04610	10
Organismal Systems	Immune system	Cytosolic DNA-sensing pathway	ko04623	65
Organismal Systems	Immune system	Fc epsilon RI signaling pathway	ko04664	81
Organismal Systems	Immune system	Fc gamma R-mediated phagocytosis	ko04666	188
Organismal Systems	Immune system	Hematopoietic cell lineage	ko04640	1
Organismal Systems	Immune system	Leukocyte transendothelial migration	ko04670	114
Organismal Systems	Immune system	NOD-like receptor signaling pathway	ko04621	121
Organismal Systems	Immune system	Natural killer cell mediated cytotoxicity	ko04650	104
Organismal Systems	Immune system	Platelet activation	ko04611	144
Organismal Systems	Immune system	RIG-I-like receptor signaling pathway	ko04622	82
Organismal Systems	Immune system	T cell receptor signaling pathway	ko04660	129
Organismal Systems	Immune system	Toll-like receptor signaling pathway	ko04620	198
Organismal Systems	Nervous system	Cholinergic synapse	ko04725	77
Organismal Systems	Nervous system	Dopaminergic synapse	ko04728	194
Organismal Systems	Nervous system	GABAergic synapse	ko04727	136
Organismal Systems	Nervous system	Glutamatergic synapse	ko04724	175
Organismal Systems	Nervous system	Long-term depression	ko04730	94
Organismal Systems	Nervous system	Long-term potentiation	ko04720	161
Organismal Systems	Nervous system	Neurotrophin signaling pathway	ko04722	348
Organismal Systems	Nervous system	Retrograde endocannabinoid signaling	ko04723	87
Organismal Systems	Nervous system	Serotonergic synapse	ko04726	74
Organismal Systems	Nervous system	Synaptic vesicle cycle	ko04721	249
Organismal Systems	Sensory system	Inflammatory mediator regulation of TRP channels	ko04750	85
Organismal Systems	Sensory system	Olfactory transduction	ko04740	37
Organismal Systems	Sensory system	Phototransduction	ko04744	37
Organismal Systems	Sensory system	Phototransduction - fly	ko04745	83
Organismal Systems	Sensory system	Taste transduction	ko04742	13
