# Supplementary material for: Transcriptome analysis revealed the dynamic oil accumulation in Symplocos paniculata fruit
Source: BMC Genomics. 2016 Nov 16;17:929. doi: 10.1186/s12864-016-3275-0 (PMC5112726; doi:10.1186/s12864-016-3275-0)
Supplement: Additional file 8: Table S5. — Distribution and expression patterns of key enzymes involved in lipid metabolism. (XLSX 16 kb) [file 12864_2016_3275_MOESM8_ESM.xlsx]

## Sheet: Sheet1
	Table S5. Distribution and temporal comparative expression patterns of the key enzymes involved in lipid metabolism pathways
KEGG Pathway	Pathway ID	Abbreviation	Enzyme	EC Number	Unigene Number	10 VS 80 DAF	80 VS 140 DAF	140 VS 170 DAF
Fatty acid biosynthesis	K11262	ACC	Acetyl-CoA carboxylase	[EC:6.4.1.2 ]	28	down	down	NS
Fatty acid biosynthesis	K01962	accA	Acetyl-CoA carboxylase carboxyl transferase	[EC:6.4.1.2]	2	NS	up	NS
Fatty acid biosynthesis	K02160	accB, bccP	Acetyl-CoA carboxylase biotin carboxyl carrier protein	-	2	NS	up	NS
Fatty acid biosynthesis	K01961	accC	Acetyl-CoA carboxylase, biotin carboxylase	[EC:6.4.1.2 6.3.4.14]	4	NS	up	NS
Fatty acid biosynthesis	K00645	MAT	Malonyl-CoA-ACP transacylase	[EC:2.3.1.39]	1	NS	up	up
Fatty acid biosynthesis	K00059	KAR	3-Oxoacyl-[ACP] reductase	[EC:1.1.1.100]	28	up	down	up
Fatty acid biosynthesis	K09458	KASII	3-Oxoacyl-[ACP] synthase II	[EC:2.3.1.179]	15	NS	up	down
Fatty acid biosynthesis	K00648	KASIII	3-Oxoacyl-[ACP] synthase III	[EC:2.3.1.180]	2	NS	NS	up
Fatty acid biosynthesis	K00668	FAS1	Fatty acid synthase	[EC:2.3.1.86]	29	down	down	NS
Fatty acid biosynthesis	K00667	FAS2	Fatty acid synthase	[EC:2.3.1.86]	22	down	down	NS
Fatty acid biosynthesis	K00665	FASN	Fatty acid synthase	[EC:2.3.1.85]	4	down	NS	NS
Fatty acid biosynthesis	K02372	HAD	3-Hydroxyacyl-[ACP] dehydratase	[EC:4.2.1.59]	3	NS	NS	up
Fatty acid biosynthesis	K00208	EAR	Enoyl-[ACP] reductase I	[EC:1.3.1.9 1.3.1.10]	4	NS	down	NS
Fatty acid biosynthesis	K10782	FATA	Fatty acyl-ACP thioesterase A	[EC:3.1.2.14]	1	NS	up	up
Fatty acid biosynthesis	K10781	FATB	Fatty acyl-ACP thioesterase B	[EC:3.1.2.14 3.1.2.21]	5	up	up	up
Fatty acid elongation	K15397	KCS	3-Ketoacyl-CoA synthase	[EC:2.3.1.199]	18	down	down	up
Fatty acid elongation	K10251	HSD	Very-long-chain 3-oxoacyl-CoA reductase	[EC:1.1.1.62 1.1.1.330]	9	up	down	up
Fatty acid elongation	K10258	TER	Very-long-chain enoyl-CoA reductase	[EC:1.3.1.93]	9	up	NS	down
Fatty acid elongation	K07512	MECR	Mitochondrial trans-2-enoyl-CoA reductase	[EC:1.3.1.38]	2	NS	NS	NS
Fatty acid elongation	K10245	FAE2	Fatty acid elongase 2	[EC:2.3.1.199]	2	NS	NS	NS
Fatty acid elongation	K10246	FAE3	Fatty acid elongase 3	[EC:2.3.1.199]	6	NS	NS	NS
Fatty acid elongation	K10249	ELOVL4	Elongation of very long chain fatty acids protein 4	[EC:2.3.1.199]	3	NS	NS	NS
Fatty acid elongation	K10703	LCHAD	Very long chain 3-hydroxyacyl-CoA dehydratase	[EC:4.2.1.134]	3	NS	NS	NS
Fatty acid elongation	K01068	PCH	Palmitoyl-CoA hydrolase	[EC:3.1.2.2]	4	NS	NS	NS
Fatty acid elongation	K01074	PPT	Palmitoyl-protein thioesterase	[EC:3.1.2.22]	13	NS	down	NS
Fatty acid desaturation	K10256	FAD2	Omega-6 fatty acid desaturase (delta-12 desaturase)	[EC:1.14.19.6]	36	down	up	up
Fatty acid desaturation	K10255	FAD6	Omega-6 fatty acid desaturase (delta-12 desaturase)	[EC:1.14.19.6]	3	NS	NS	NS
Fatty acid desaturation	K10257	FAD8	Omega-3 fatty acid desaturase (delta-15 desaturase)	[EC:1.14.19.35]	5	down	down	NS
Fatty acid desaturation	K00507	SAD	Stearoyl-ACP desaturase	[EC:1.14.19.1]	52	up	NS	NS
Fatty acid desaturation	K03921	AAD	Acyl-[ACP] desaturase	[EC:1.14.19.2]	8	up	up	up
Fatty acid desaturation	K13076	SLD	Delta8-fatty-acid desaturase	[EC:1.14.19.4]	8	NS	NS	NS
Fatty acid metabolism	K10527	MFP2	Enoyl-CoA hydratase/3-hydroxyacyl-CoA dehydrogenase	[EC:4.2.1.17 1.1.1.351.1.1.211]	5	up	down
Fatty acid metabolism	K00232	ACOX	Acyl-CoA oxidase	[EC:1.3.3.6]	29	down	down	up
Fatty acid metabolism	K01897	ACSL	Long chain acyl-CoA synthetase	[EC:6.2.1.3]	70	down	down	down
Fatty acid metabolism	K13953	ADH	Alcohol dehydrogenase	[EC:1.1.1.1]	47	NS	down	up
Fatty acid metabolism	K14085	ALDH	Aldehyde dehydrogenase (NAD+)	[EC:1.2.1.3]	2	NS	NS	NS
Fatty acid metabolism	K00249	ACADM	Acyl-CoA dehydrogenase	[EC:1.3.8.7]	29	NS	NS	NS
Fatty acid metabolism	K00632	ACAA	Acetyl-CoA acyltransferase	[EC:2.3.1.16]	22	down	NS	NS
Fatty acid metabolism	K07513	ACAA1	Acetyl-CoA acyltransferase 1	[EC:2.3.1.16]	4	NS	down
Fatty acid metabolism	K00626	ATOB	Acetyl-CoA C-acetyltransferase	[EC:2.3.1.9]	19	down		up
Fatty acid metabolism	K07511	ECH	Enoyl-CoA hydratase	[EC:4.2.1.17]	9	NS	NS	NS
Fatty acid metabolism	K07516	HACDH	3-Hydroxyacyl-CoA dehydrogenase	[EC:1.1.1.35]	2	NS	NS	NS
Fatty acid metabolism	K01068	ACT	Acyl-CoA thioesterase	[EC:3.1.2.2]	4	NS	NS	NS
Fatty acid metabolism	K13237	DCR	Dienoyl-CoA reductase	[EC:1.3.1.34]	5	NS	NS	NS
TAG biosynthesis	K00901	dgkA	Diacylglycerol kinase (ATP)	[EC:2.7.1.107]	7	NS	down	NS
TAG biosynthesis	K01115	PLD1_2	Phospholipase D1/2	[EC:3.1.4.4]	41	NS	down	NS
TAG biosynthesis	K00981	CDS1	Phosphatidate cytidylyltransferase	[EC:2.7.7.41]	11	NS	down	NS
TAG biosynthesis	K08730	PTDSS2	Phosphatidylserine synthase 2	[EC:2.7.8.29]	1	up	down	NS
TAG biosynthesis	K05929	NMT	Phosphoethanolamine N-methyltransferase	[EC:2.1.1.103]	1	NS	down	NS
TAG biosynthesis	K00006	GPD1	Glycerol-3-phosphate dehydrogenase (NAD+)	[EC:1.1.1.8]	12	NS	NS	NS
TAG biosynthesis	K01126	glpQ	Glycerophosphoryl diester phosphodiesterase	[EC:3.1.4.46]	5	NS	NS	NS
TAG biosynthesis	K01613	PSD	Phosphatidylserine decarboxylase	[EC:4.1.1.65]	24	NS	NS	NS
TAG biosynthesis	K14156	CHK	Choline/Ethanolamine kinase	[EC:2.7.1.32]	5	NS	down	NS
TAG biosynthesis	K13519	LPAAT1	Lysophospholipid acyltransferase	[EC:2.3.1.51]	5	NS	NS	NS
TAG biosynthesis	K13509	LPAAT2	Lysophosphatidate acyltransferase	[EC:2.3.1.51]	2	NS	NS	NS
TAG biosynthesis	K13523	LPAAT4	Lysophosphatidylinositol acyltransferase	[EC:2.3.1.51]	3	NS	NS	NS
TAG biosynthesis	K00655	LPAAT5	1-Acyl-sn-glycerol-3-phosphate acyltransferase	[EC:2.3.1.51]	1	NS	NS	NS
TAG biosynthesis	K11155	DGAT1	Diacylglycerol O-acyltransferase 1	[EC:2.3.1.20]	6	NS	up	up
TAG biosynthesis	K00679	PDAT1	Phospholipid:diacylglycerol acyltransferase	[EC:2.3.1.158]	7	up	NS	down
TAG biosynthesis	K00864	GK	Glycerol kinase	[EC:2.7.1.30]	14	NS	NS	NS
TAG biosynthesis	K01054	MAGL	Monoacylglycerol Lipase	[EC:3.1.1.23]	1	NS	NS	NS
TAG biosynthesis	K01080	PP	Phosphatidate phosphatase	[EC:3.1.3.4]	6	NS	NS	NS
TAG biosynthesis	K03715	E2.4.1.46	1,2-Diacylglycerol 3-beta-galactosyltransferase	[EC:2.4.1.46]	4	NS	NS	NS
TAG biosynthesis	K06116	GPP1	Glycerol 3 phosphatase 1	[EC:3.1.3.21]	1	NS	NS	NS
TAG biosynthesis	K12298	CEL	Bile salt-stimulated lipase	[EC:3.1.1.3 3.1.1.13]	1	NS	NS	NS
TAG biosynthesis	K00630	GPAT1	Glycerol-3-phosphate O-acyltransferase	[EC:2.3.1.15]	2	NS	NS	NS
TAG biosynthesis	K13505	GPAT3	Glycerol-3-phosphate O-acyltransferase 3	[EC:2.3.1.15]	1	up	down	NS
	K13506	GPAT4	Glycerol-3-phosphate O-acyltransferase 4	[EC:2.3.1.15]	2	up	down	NS
TAG biosynthesis	K13507	GPAT7	Glycerol-3-phosphate O-acyltransferase 7	[EC:2.3.1.15]	2	down	up	down
TAG biosynthesis	K13508	GPAT8	Glycerol-3-phosphate O-acyltransferase 8	[EC:2.3.1.15]	1	NS	NS	NS
TAG biosynthesis	K08591	GPAT9	Glycerol-3-phosphate O-acyltransferase 9	[EC:2.3.1.15]	15	NS	NS	NS
TAG biosynthesis	K01114	plcC	Phospholipase C	[EC:3.1.4.3]	8	up	down	down
TAG biosynthesis	K13510	LPCAT1	Lysophosphatidylcholine acyltransferase	[EC:2.3.1.23]	4	up	NS	NS
TAG biosynthesis	K13511	TAZ	Monolysocardiolipin acyltransferase	[EC:2.3.1.-]	8	NS	down	NS
TAG biosynthesis	K13513	LCLAT1	Lysocardiolipin acyltransferase	[EC:2.3.1.-]	3	NS	NS	NS
TAG biosynthesis	K08744	CRLS	Cardiolipin synthase	[EC:2.7.8.-]	2	NS	NS	NS
TAG biosynthesis	K00995	pgsA	CDP-diacylglycerol-glycerol-3-phosphate 3-phosphatidyltransferase	[EC:2.7.8.5]	4	NS	NS	NS
TAG biosynthesis	K01047	PLA2	Phospholipase A2	[EC:3.1.1.4]	1	down	NS	NS
TAG biosynthesis	K14457	MAGAT2,	Monoacylglycerol Acyltransferase2	[EC:2.3.1.22]	4	NS	NS	NS
TAG biosynthesis	K14458	MAGAT1,	Monoacylglycerol Acyltransferase1	[EC:2.3.1.22]	1	NS	NS	NS
TAG biosynthesis	K00866	CK1	Choline kinase	[EC:2.7.1.32]	8	NS	NS	NS
TAG biosynthesis	K00967	PCYT2	Ethanolamine-phosphate cytidylyltransferase	[EC:2.7.7.14]	7	NS	NS	NS
TAG biosynthesis	K00968	CCT1	Choline-phosphate cytidylyltransferase	[EC:2.7.7.15]	11	NS	NS	NS
TAG biosynthesis	K00894	ETN	Ethanolamine kinase	[EC:2.7.1.82]	8	NS	NS	NS
TAG biosynthesis	K13535	CLD1	Cardiolipin-specific phospholipase	[EC:3.1.1.-]	13	NS	NS	NS
TAG biosynthesis	K06129	LYPLA3	Lysophospholipase III	[EC:3.1.1.5]	3	NS	NS	NS
TAG biosynthesis	K06130	LYPLA2	Lysophospholipase II	[EC:3.1.1.5]	8	NS	NS	NS
TAG biosynthesis	K00111	glpA, glpD	Glycerol-3-phosphate dehydrogenase	[EC:1.1.5.3]	25	NS	NS	NS
TAG catabolism	K14452	TAGL	Triacylglycerol lipase	[EC:3.1.1.3]	29	down	down	up
TAG catabolism	K01054	MAGL	Monoacylglycerol Lipase	[EC:3.1.1.23]	1	NS	NS	NS
TAG catabolism	K00993	EPT1	Ethanolaminephosphotransferase	[EC:2.7.8.1]	6	NS	NS	NS
	-	OLE	oleosin	-	6	NS	NS	NS
	-	CLO1	caleosin	-	2	NS	NS	NS
	-	SLO1	steroleosin	-	1	NS	NS	NS
