# Supplementary material for: Transcriptome analysis revealed the dynamic oil accumulation in Symplocos paniculata fruit
Source: BMC Genomics. 2016 Nov 16;17:929. doi: 10.1186/s12864-016-3275-0 (PMC5112726; doi:10.1186/s12864-016-3275-0)
Supplement: Additional file 10: Table S6. — FPKM comparison of up and down regulated unigenes by DEGs. (XLS 5071 kb) [file 12864_2016_3275_MOESM10_ESM.xls]

## Sheet: 10vs80DAF up regulated
Table S6. DEG_FPKM comparison of up and down regulated unigenes (10vs80DAF up regulated)
GeneNames	10 DAF FPKM	80 DAF FPKM	log2(Fold_change)	log2(Fold_change) normalized	z-score	p-value	q-value(Benjamini et al. 1995)	q-value(Storey et al. 2003)	Signature(p-value < 0.001)
Unigene139028_g1	14232.4	184351	-3.69521	-3.6912	-409.935	0	0	0	TRUE
Unigene54880_g1	11423.1	108698	-3.25029	-3.24628	-298.913	0	0	0	TRUE
Unigene106160_g3	20730.3	83781.6	-2.01489	-2.01088	-201.394	0	0	0	TRUE
Unigene103780_g1	4717.14	35251.7	-2.90171	-2.8977	-161.326	0	0	0	TRUE
Unigene110636_g1	15238.8	49339.5	-1.695	-1.69098	-137.327	0	0	0	TRUE
Unigene100223_g1	3799.52	24252.9	-2.67427	-2.67025	-128.257	0	0	0	TRUE
Unigene112927_g1	2972.68	22096.4	-2.89397	-2.88996	-127.541	0	0	0	TRUE
Unigene108634_g1	4955.74	25905.1	-2.38606	-2.38205	-124.307	0	0	0	TRUE
Unigene107355_g1	249	13972.9	-5.81034	-5.80633	-122.914	0	0	0	TRUE
Unigene110956_g1	1367	15815.1	-3.53222	-3.52821	-117.929	0	0	0	TRUE
Unigene97670_g1	5151.68	23111.7	-2.16551	-2.16149	-110.692	0	0	0	TRUE
Unigene105034_g1	4815.01	21819.5	-2.18001	-2.17599	-108.002	0	0	0	TRUE
Unigene113182_g1	726	11874.9	-4.0318	-4.02779	-106.979	0	0	0	TRUE
Unigene111786_g4	18556.5	43445.7	-1.22729	-1.22327	-101.094	0	0	0	TRUE
Unigene100389_g1	13805.5	35824.7	-1.37571	-1.37169	-100.31	0	0	0	TRUE
Unigene108121_g1	2748.94	15423.1	-2.48815	-2.48413	-98.2617	0	0	0	TRUE
Unigene104005_g1	3300.53	16316.7	-2.30558	-2.30156	-96.6518	0	0	0	TRUE
Unigene97774_g1	8319.55	25571.7	-1.61997	-1.61596	-95.6863	0	0	0	TRUE
Unigene109593_g1	3464.99	16201.3	-2.22518	-2.22117	-94.2496	0	0	0	TRUE
Unigene111880_g1	12311.4	31580.9	-1.35906	-1.35504	-93.3021	0	0	0	TRUE
Unigene104010_g1	11556.7	29876	-1.37026	-1.36624	-91.319	0	0	0	TRUE
Unigene91529_g1	8	11964	-10.5464	-10.5424	-90.8856	0	0	0	TRUE
Unigene104530_g1	5822.59	19934.1	-1.7755	-1.77149	-90.1434	0	0	0	TRUE
Unigene104618_g1	437	8085.65	-4.20966	-4.20565	-89.3739	0	0	0	TRUE
Unigene107664_g4	10455.2	27565.9	-1.39866	-1.39465	-89.0983	0	0	0	TRUE
Unigene127972_g1	3591.47	15438.9	-2.10393	-2.09991	-88.8296	0	0	0	TRUE
Unigene111574_g2	1492	10713.5	-2.84411	-2.8401	-88.0256	0	0	0	TRUE
Unigene113836_g1	281	7370.23	-4.71307	-4.70905	-87.5599	0	0	0	TRUE
Unigene94357_g1	801.31	8798.43	-3.45681	-3.4528	-87.2087	0	0	0	TRUE
Unigene99697_g1	19032.6	40053.8	-1.07347	-1.06945	-87.1527	0	0	0	TRUE
Unigene105386_g1	1244.05	9783.15	-2.97525	-2.97124	-86.0225	0	0	0	TRUE
Unigene139068_g1	2976.51	13481.1	-2.17925	-2.17523	-84.8668	0	0	0	TRUE
Unigene90688_g1	1157.66	9101.61	-2.97491	-2.9709	-82.9669	0	0	0	TRUE
Unigene108286_g1	2832.27	12666.9	-2.16103	-2.15701	-81.8321	0	0	0	TRUE
Unigene102333_g1	2697.81	12120.4	-2.16757	-2.16356	-80.1988	0	0	0	TRUE
Unigene107411_g1	181	5952.76	-5.0395	-5.03548	-79.5172	0	0	0	TRUE
Unigene98367_g3	6013.61	17996	-1.58137	-1.57736	-78.8719	0	0	0	TRUE
Unigene107720_g1	2394.95	11220.1	-2.22802	-2.224	-78.4912	0	0	0	TRUE
Unigene82665_g3	145	5655.41	-5.28551	-5.28149	-77.8994	0	0	0	TRUE
Unigene104007_g3	487.18	6587.88	-3.75729	-3.75327	-77.8659	0	0	0	TRUE
Unigene107430_g1	2205.94	10532.1	-2.25532	-2.25131	-76.6162	0	0	0	TRUE
Unigene113789_g3	1116.76	7937.33	-2.82933	-2.82532	-75.5643	0	0	0	TRUE
Unigene112965_g1	4	9029.95	-11.1405	-11.1365	-75.2484	0	0	0	TRUE
Unigene111798_g1	5023.45	15502.2	-1.62573	-1.62171	-74.6828	0	0	0	TRUE
Unigene95490_g1	1107.65	7780.09	-2.81228	-2.80827	-74.5805	0	0	0	TRUE
Unigene87065_g1	3583.99	12868.6	-1.84422	-1.8402	-74.3392	0	0	0	TRUE
Unigene44231_g1	3497.39	12560	-1.84448	-1.84047	-73.4492	0	0	0	TRUE
Unigene86947_g1	6377.83	17430.1	-1.45044	-1.44643	-72.8125	0	0	0	TRUE
Unigene109169_g1	40	5072.05	-6.98643	-6.98241	-72.6326	0	0	0	TRUE
Unigene95084_g1	289	5338.67	-4.20734	-4.20333	-72.6104	0	0	0	TRUE
Unigene105810_g1	1434.2	8270.82	-2.52778	-2.52377	-72.5996	0	0	0	TRUE
Unigene85047_g1	3344.08	11986.5	-1.84173	-1.83771	-71.6792	0	0	0	TRUE
Unigene115972_g2	2028	9351.69	-2.20517	-2.20116	-71.2023	0	0	0	TRUE
Unigene113968_g2	3849.1	12688.1	-1.72089	-1.71687	-70.357	0	0	0	TRUE
Unigene101465_g1	4889	14341.5	-1.55258	-1.54857	-69.4668	0	0	0	TRUE
Unigene71574_g1	260	4790.01	-4.20345	-4.19943	-68.7606	0	0	0	TRUE
Unigene102144_g1	28	4405.96	-7.29789	-7.29387	-66.9996	0	0	0	TRUE
Unigene113387_g2	3584.08	11647.8	-1.70038	-1.69637	-66.8422	0	0	0	TRUE
Unigene115880_g1	279	4164.99	-3.89998	-3.89596	-62.6961	0	0	0	TRUE
Unigene115171_g4	359	4374.06	-3.60692	-3.6029	-62.513	0	0	0	TRUE
Unigene104617_g1	1042.98	6029.55	-2.53134	-2.52733	-62.035	0	0	0	TRUE
Unigene114433_g1	2599.58	9139.37	-1.81382	-1.8098	-61.9362	0	0	0	TRUE
Unigene86973_g1	29	3545.99	-6.93399	-6.92998	-60.8246	0	0	0	TRUE
Unigene110410_g2	397	4262.93	-3.42463	-3.42062	-60.4718	0	0	0	TRUE
Unigene105850_g2	4166.28	11636.2	-1.48179	-1.47777	-60.4474	0	0	0	TRUE
Unigene48738_g1	3559.29	10610.1	-1.57578	-1.57177	-60.3993	0	0	0	TRUE
Unigene106160_g2	1202.54	6146.4	-2.35366	-2.34964	-60.0509	0	0	0	TRUE
Unigene114657_g9	1285.35	6284.92	-2.28973	-2.28572	-59.7299	0	0	0	TRUE
Unigene111408_g1	1748.99	7207.65	-2.04301	-2.03899	-59.5534	0	0	0	TRUE
Unigene110787_g1	3373.18	10141	-1.58802	-1.584	-59.382	0	0	0	TRUE
Unigene105945_g1	1754.59	7123.68	-2.02149	-2.01748	-58.7995	0	0	0	TRUE
Unigene113497_g2	2545.19	8596.19	-1.75592	-1.75191	-58.7321	0	0	0	TRUE
Unigene102958_g1	2147.13	7833.33	-1.86722	-1.8632	-58.4874	0	0	0	TRUE
Unigene103513_g1	7048	15782.5	-1.16304	-1.15903	-58.3539	0	0	0	TRUE
Unigene94362_g2	14	3538	-7.98136	-7.97735	-58.3301	0	0	0	TRUE
Unigene112893_g7	1755.9	7013.54	-1.99793	-1.99392	-57.8978	0	0	0	TRUE
Unigene105020_g1	122	3216.45	-4.72052	-4.7165	-57.859	0	0	0	TRUE
Unigene112760_g2	1587.69	6675.32	-2.07191	-2.06789	-57.8336	0	0	0	TRUE
Unigene105945_g2	3406.6	9948.83	-1.54619	-1.54218	-57.6802	0	0	0	TRUE
Unigene102127_g1	904	5214	-2.528	-2.52398	-57.6439	0	0	0	TRUE
Unigene107905_g1	1812.01	6970.06	-1.94358	-1.93957	-56.6761	0	0	0	TRUE
Unigene114697_g1	1431.94	6205.14	-2.11549	-2.11148	-56.5062	0	0	0	TRUE
Unigene92949_g1	80	2964.86	-5.21182	-5.20781	-56.3305	0	0	0	TRUE
Unigene100228_g1	6208.67	14116.6	-1.18504	-1.18102	-56.0201	0	0	0	TRUE
Unigene115452_g2	7041.64	15341.4	-1.12345	-1.11944	-55.9496	0	0	0	TRUE
Unigene108731_g1	931	5088.01	-2.45025	-2.44623	-55.9377	0	0	0	TRUE
Unigene112482_g1	389	3780.96	-3.28091	-3.2769	-55.9337	0	0	0	TRUE
Unigene102715_g1	223	3300.15	-3.88742	-3.8834	-55.7495	0	0	0	TRUE
Unigene105511_g1	998	5203.38	-2.38234	-2.37832	-55.6491	0	0	0	TRUE
Unigene82004_g1	178	3156.14	-4.14821	-4.1442	-55.61	0	0	0	TRUE
Unigene110715_g3	2747.95	8407	-1.61324	-1.60922	-54.6873	0	0	0	TRUE
Unigene116287_g8	385	3637.07	-3.23985	-3.23583	-54.5584	0	0	0	TRUE
Unigene81875_g1	768	4547.94	-2.56604	-2.56202	-54.2883	0	0	0	TRUE
Unigene115913_g5	2711.02	8287.34	-1.61207	-1.60806	-54.2683	0	0	0	TRUE
Unigene115386_g2	1603	6277.62	-1.96944	-1.96543	-54.2602	0	0	0	TRUE
Unigene113858_g1	717	4407.24	-2.61983	-2.61582	-54.0576	0	0	0	TRUE
Unigene116287_g12	566	4039.05	-2.83514	-2.83113	-53.9584	0	0	0	TRUE
Unigene109175_g1	60.65	2663.71	-5.45679	-5.45277	-53.5811	0	0	0	TRUE
Unigene98359_g1	1418.33	5814.15	-2.03538	-2.03136	-53.3571	0	0	0	TRUE
Unigene101026_g1	3052.04	8734.32	-1.51692	-1.51291	-53.2879	0	0	0	TRUE
Unigene115915_g2	598	4049.03	-2.75936	-2.75535	-53.274	0	0	0	TRUE
Unigene107141_g2	745.23	4324.19	-2.53667	-2.53266	-52.5961	0	0	0	TRUE
Unigene95068_g1	159	2821.49	-4.14936	-4.14535	-52.5832	0	0	0	TRUE
Unigene106764_g1	308.17	3243.98	-3.39597	-3.39195	-52.5699	0	0	0	TRUE
Unigene173555_g1	3806	9787.7	-1.36269	-1.35868	-52.0326	0	0	0	TRUE
Unigene109138_g2	535	3773.91	-2.81845	-2.81444	-51.9999	0	0	0	TRUE
Unigene111224_g3	915.08	4631.01	-2.33936	-2.33534	-51.9356	0	0	0	TRUE
Unigene113890_g4	4841.75	11367.5	-1.23131	-1.2273	-51.8203	0	0	0	TRUE
Unigene95449_g1	1318.92	5435.49	-2.04305	-2.03904	-51.7162	0	0	0	TRUE
Unigene103741_g1	284	3098.14	-3.44744	-3.44343	-51.6911	0	0	0	TRUE
Unigene89449_g1	1091.01	4971.22	-2.18794	-2.18392	-51.6587	0	0	0	TRUE
Unigene108967_g2	1124.36	5030.12	-2.16149	-2.15748	-51.5704	0	0	0	TRUE
Unigene105337_g1	1372.88	5501.9	-2.00272	-1.99871	-51.3599	0	0	0	TRUE
Unigene112318_g1	2100.11	6814.15	-1.69807	-1.69406	-51.0727	0	0	0	TRUE
Unigene104561_g1	2892.97	8098.58	-1.48512	-1.4811	-50.5106	0	0	0	TRUE
Unigene109858_g1	197	2719.95	-3.78731	-3.7833	-50.1701	0	0	0	TRUE
Unigene111885_g1	852.02	4306.64	-2.3376	-2.33359	-50.0612	0	0	0	TRUE
Unigene109273_g1	744.02	4067.41	-2.4507	-2.44668	-50.0186	0	0	0	TRUE
Unigene87979_g1	4141.32	10019.6	-1.27466	-1.27065	-49.9916	0	0	0	TRUE
Unigene103449_g2	6019.93	12824	-1.09103	-1.08701	-49.95	0	0	0	TRUE
Unigene84340_g1	1649	5843.55	-1.82525	-1.82124	-49.7374	0	0	0	TRUE
Unigene106637_g2	33	2280.57	-6.11078	-6.10677	-49.5752	0	0	0	TRUE
Unigene105101_g1	1129	4829.99	-2.09697	-2.09296	-49.5741	0	0	0	TRUE
Unigene113955_g2	1524.16	5590.78	-1.87504	-1.87102	-49.55	0	0	0	TRUE
Unigene112324_g1	1476.95	5481.27	-1.89189	-1.88788	-49.3599	0	0	0	TRUE
Unigene111490_g1	145	2469.06	-4.08984	-4.08582	-48.9859	0	0	0	TRUE
Unigene100915_g1	485	3349	-2.78767	-2.78366	-48.7084	0	0	0	TRUE
Unigene110213_g2	171	2485.09	-3.86123	-3.85722	-48.2698	0	0	0	TRUE
Unigene113968_g3	992.94	4415.07	-2.15266	-2.14864	-48.1905	0	0	0	TRUE
Unigene103785_g1	348.03	2945.1	-3.08103	-3.07702	-47.9877	0	0	0	TRUE
Unigene96665_g1	8	2458.01	-8.26328	-8.25926	-47.9371	0	0	0	TRUE
Unigene112893_g5	1135.65	4673.13	-2.04087	-2.03686	-47.9189	0	0	0	TRUE
Unigene113653_g1	1031	4460.98	-2.11332	-2.1093	-47.8788	0	0	0	TRUE
Unigene114147_g1	71	2145	-4.91701	-4.913	-47.57	0	0	0	TRUE
Unigene71567_g1	5689.41	11902.3	-1.06489	-1.06087	-47.1769	0	0	0	TRUE
Unigene60646_g1	84	2130.96	-4.66497	-4.66096	-46.9898	0	0	0	TRUE
Unigene113310_g2	848.98	3995.7	-2.23465	-2.23063	-46.9223	0	0	0	TRUE
Unigene115399_g2	5641.5	11776.4	-1.06174	-1.05773	-46.8131	0	0	0	TRUE
Unigene103628_g1	230	2529	-3.45886	-3.45485	-46.7645	0	0	0	TRUE
Unigene92839_g1	14	2137.44	-7.25431	-7.2503	-46.7384	0	0	0	TRUE
Unigene127946_g1	1681	5551.96	-1.72368	-1.71966	-46.5895	0	0	0	TRUE
Unigene107208_g3	1013.03	4280.14	-2.07898	-2.07497	-46.4101	0	0	0	TRUE
Unigene84750_g1	4524.05	10079.9	-1.15579	-1.15178	-46.3971	0	0	0	TRUE
Unigene67350_g1	299.01	2658	-3.15208	-3.14806	-46.0705	0	0	0	TRUE
Unigene98492_g1	2684.47	7178.03	-1.41895	-1.41494	-45.9523	0	0	0	TRUE
Unigene104531_g1	192.99	2338.07	-3.59872	-3.59471	-45.6645	0	0	0	TRUE
Unigene108313_g3	52	1940.75	-5.22196	-5.21795	-45.5834	0	0	0	TRUE
Unigene66916_g1	603	3344.06	-2.47137	-2.46736	-45.5727	0	0	0	TRUE
Unigene44629_g1	3257.9	7996.94	-1.29551	-1.29149	-45.2291	0	0	0	TRUE
Unigene112913_g7	342.97	2691.1	-2.97204	-2.96803	-45.0905	0	0	0	TRUE
Unigene139119_g1	304	2588	-3.08969	-3.08568	-45.0433	0	0	0	TRUE
Unigene112893_g6	1635.99	5301.02	-1.69611	-1.69209	-45.0089	0	0	0	TRUE
Unigene77010_g1	103	2017	-4.29149	-4.28748	-44.8645	0	0	0	TRUE
Unigene101753_g1	33	1853	-5.81125	-5.80724	-44.759	0	0	0	TRUE
Unigene162015_g1	1182	4441	-1.90965	-1.90564	-44.7094	0	0	0	TRUE
Unigene82006_g1	44.09	1838.15	-5.38166	-5.37765	-44.4719	0	0	0	TRUE
Unigene107547_g1	4640.25	9947.4	-1.10012	-1.0961	-44.2886	0	0	0	TRUE
Unigene82146_g1	5095.85	10606.8	-1.0576	-1.05358	-44.2845	0	0	0	TRUE
Unigene110545_g1	467.56	2897.02	-2.63135	-2.62733	-43.9323	0	0	0	TRUE
Unigene111405_g1	1027.34	4056.68	-1.98139	-1.97737	-43.7916	0	0	0	TRUE
Unigene110425_g1	1297.75	4534.92	-1.80506	-1.80105	-43.4811	0	0	0	TRUE
Unigene111490_g2	153	2057	-3.74894	-3.74492	-43.4751	0	0	0	TRUE
Unigene113731_g2	2932.28	7259.73	-1.30789	-1.30388	-43.4135	0	0	0	TRUE
Unigene105090_g1	3349.02	7883.7	-1.23513	-1.23112	-43.2587	0	0	0	TRUE
Unigene110972_g1	24	1726.59	-6.16875	-6.16473	-43.1099	0	0	0	TRUE
Unigene86940_g1	516.01	2939.43	-2.51007	-2.50605	-43.1065	0	0	0	TRUE
Unigene111428_g1	2542	6588.5	-1.37399	-1.36997	-42.9589	0	0	0	TRUE
Unigene114345_g2	762	3443.07	-2.17583	-2.17182	-42.8426	0	0	0	TRUE
Unigene115764_g1	13	1762.99	-7.08337	-7.07936	-42.6928	0	0	0	TRUE
Unigene116009_g1	1307.99	4473.79	-1.77415	-1.77013	-42.6737	0	0	0	TRUE
Unigene101337_g1	2572.21	6592.9	-1.3579	-1.35389	-42.5874	0	0	0	TRUE
Unigene109492_g5	288.93	2355.06	-3.02697	-3.02296	-42.5549	0	0	0	TRUE
Unigene81550_g1	569	3001	-2.39894	-2.39493	-42.4337	0	0	0	TRUE
Unigene116339_g1	852	3586.08	-2.07348	-2.06947	-42.4084	0	0	0	TRUE
Unigene115464_g1	695	3257.17	-2.22853	-2.22452	-42.293	0	0	0	TRUE
Unigene105057_g1	748.77	3358.98	-2.16543	-2.16142	-42.1894	0	0	0	TRUE
Unigene94772_g1	121	1859.59	-3.94191	-3.93789	-42.0368	0	0	0	TRUE
Unigene110582_g1	3717.25	8261.4	-1.15215	-1.14814	-41.8965	0	0	0	TRUE
Unigene114066_g3	887	3598.25	-2.02029	-2.01628	-41.7717	0	0	0	TRUE
Unigene110159_g2	3181.67	7429.32	-1.22345	-1.21943	-41.679	0	0	0	TRUE
Unigene111371_g1	4747.83	9725.22	-1.03446	-1.03045	-41.6392	0	0	0	TRUE
Unigene108262_g1	560.92	2897.3	-2.36884	-2.36483	-41.3853	0	0	0	TRUE
Unigene109943_g4	3021.26	7146.95	-1.24218	-1.23816	-41.3725	0	0	0	TRUE
Unigene115234_g2	3215.91	7441.15	-1.2103	-1.20629	-41.3566	0	0	0	TRUE
Unigene106367_g1	82.31	1686.7	-4.35699	-4.35298	-41.1835	0	0	0	TRUE
Unigene114542_g2	257	2157	-3.06919	-3.06517	-40.9939	0	0	0	TRUE
Unigene112134_g2	2522.71	6326.23	-1.32637	-1.32236	-40.9687	0	0	0	TRUE
Unigene103246_g1	2447.93	6192.8	-1.33903	-1.33502	-40.8326	0	0	0	TRUE
Unigene100497_g1	2818.99	6770.83	-1.26415	-1.26014	-40.8279	0	0	0	TRUE
Unigene113783_g1	88	1674.95	-4.25047	-4.24646	-40.7814	0	0	0	TRUE
Unigene105782_g1	11	1618.01	-7.20057	-7.19656	-40.7409	0	0	0	TRUE
Unigene87106_g1	2213.04	5800.62	-1.39018	-1.38616	-40.6702	0	0	0	TRUE
Unigene108127_g3	1446	4518	-1.64362	-1.6396	-40.6306	0	0	0	TRUE
Unigene75328_g1	229	2046.99	-3.16008	-3.15607	-40.4764	0	0	0	TRUE
Unigene34466_g1	916	3534	-1.94788	-1.94387	-40.4144	0	0	0	TRUE
Unigene114593_g3	1374.04	4368.38	-1.66867	-1.66466	-40.3869	0	0	0	TRUE
Unigene115006_g3	2195.81	5726.37	-1.38287	-1.37885	-40.2469	0	0	0	TRUE
Unigene101524_g1	5	1757.88	-8.45769	-8.45368	-40.1187	0	0	0	TRUE
Unigene109027_g1	3337.61	7464.5	-1.16123	-1.15722	-40.0759	0	0	0	TRUE
Unigene111835_g2	538	2736.96	-2.3469	-2.34288	-40.0024	0	0	0	TRUE
Unigene109893_g1	3059.34	7012.75	-1.19676	-1.19275	-39.7909	0	0	0	TRUE
Unigene112147_g1	9	1570	-7.44662	-7.44261	-39.7716	0	0	0	TRUE
Unigene109823_g1	463.94	2556.49	-2.46215	-2.45814	-39.7608	0	0	0	TRUE
Unigene116637_g1	121	1697.92	-3.81069	-3.80668	-39.7225	0	0	0	TRUE
Unigene114471_g2	79	1575.29	-4.31762	-4.31361	-39.7102	0	0	0	TRUE
Unigene33727_g1	3595	7794.86	-1.11653	-1.11252	-39.6777	0	0	0	TRUE
Unigene173539_g1	259	2062.03	-2.99304	-2.98903	-39.6047	0	0	0	TRUE
Unigene115404_g1	2227.44	5701.32	-1.35591	-1.3519	-39.558	0	0	0	TRUE
Unigene6855_g1	115	1668.02	-3.85843	-3.85442	-39.5365	0	0	0	TRUE
Unigene34005_g2	2749	6505.95	-1.24285	-1.23884	-39.4901	0	0	0	TRUE
Unigene116125_g2	1077.84	3744.78	-1.79674	-1.79272	-39.3858	0	0	0	TRUE
Unigene113782_g2	200	1890	-3.24031	-3.2363	-39.3313	0	0	0	TRUE
Unigene92813_g1	3269	7267.06	-1.15252	-1.14851	-39.304	0	0	0	TRUE
Unigene107530_g3	1117	3804.47	-1.76807	-1.76405	-39.2581	0	0	0	TRUE
Unigene114793_g3	188	1848.95	-3.2979	-3.29389	-39.2009	0	0	0	TRUE
Unigene105062_g1	13	1461	-6.8123	-6.80829	-39.174	0	0	0	TRUE
Unigene87361_g3	1718.01	4830	-1.49128	-1.48727	-39.1266	0	0	0	TRUE
Unigene104387_g1	50	1447.05	-4.85504	-4.85103	-38.9952	0	0	0	TRUE
Unigene112324_g5	2930.63	6706.86	-1.19443	-1.19041	-38.8528	0	0	0	TRUE
Unigene107113_g1	2	1993.45	-9.96105	-9.95704	-38.7793	0	0	0	TRUE
Unigene115061_g7	3472.96	7499.51	-1.11063	-1.10662	-38.7518	0	0	0	TRUE
Unigene113932_g3	607	2768	-2.18908	-2.18506	-38.559	0	0	0	TRUE
Unigene102857_g1	3115.96	6945.04	-1.15631	-1.15229	-38.5244	0	0	0	TRUE
Unigene112206_g1	775.05	3090.12	-1.9953	-1.99129	-38.396	0	0	0	TRUE
Unigene98484_g2	278	2003	-2.84901	-2.84499	-38.0917	0	0	0	TRUE
Unigene105458_g2	83	1479	-4.15537	-4.15135	-38.086	0	0	0	TRUE
Unigene85969_g1	3412.1	7316.52	-1.1005	-1.09648	-37.9922	0	0	0	TRUE
Unigene93176_g1	12	1370.84	-6.83588	-6.83187	-37.9222	0	0	0	TRUE
Unigene106325_g1	585	2671	-2.19087	-2.18686	-37.8967	0	0	0	TRUE
Unigene115847_g4	1832.22	4889.89	-1.41621	-1.4122	-37.8708	0	0	0	TRUE
Unigene100194_g1	813	3118.66	-1.9396	-1.93559	-37.8576	0	0	0	TRUE
Unigene112287_g1	2472.5	5892.71	-1.25296	-1.24895	-37.8229	0	0	0	TRUE
Unigene114547_g2	1768.46	4779.48	-1.43436	-1.43035	-37.8029	0	0	0	TRUE
Unigene104513_g1	251.02	1914.73	-2.93127	-2.92725	-37.7774	0	0	0	TRUE
Unigene102310_g1	1445.24	4238.73	-1.55232	-1.54831	-37.7561	0	0	0	TRUE
Unigene113949_g4	367	2186.44	-2.57473	-2.57072	-37.7116	0	0	0	TRUE
Unigene106263_g1	44	1343	-4.93181	-4.9278	-37.6572	0	0	0	TRUE
Unigene113699_g1	308	2043.91	-2.73033	-2.72632	-37.6398	0	0	0	TRUE
Unigene109494_g1	8	1406.18	-7.45757	-7.45355	-37.6234	0	0	0	TRUE
Unigene91459_g1	753	2982.01	-1.98556	-1.98155	-37.5973	0	0	0	TRUE
Unigene114012_g1	500	2469.04	-2.30395	-2.29994	-37.5761	0	0	0	TRUE
Unigene106769_g1	677	2824	-2.06051	-2.0565	-37.4814	1.84891e-307	2.16492e-305	1.96641e-305	TRUE
Unigene109956_g3	2387.54	5723.12	-1.26128	-1.25726	-37.4688	2.97341e-307	3.47081e-305	3.15256e-305	TRUE
Unigene112783_g1	2203	5437.02	-1.30335	-1.29933	-37.4679	3.07236e-307	3.58075e-305	3.25242e-305	TRUE
Unigene4641_g1	2138	5327.75	-1.31726	-1.31325	-37.3964	4.47387e-306	5.19003e-304	4.71414e-304	TRUE
Unigene115203_g1	428	2293.82	-2.42207	-2.41806	-37.3068	1.27494e-304	1.47675e-302	1.34135e-302	TRUE
Unigene108294_g3	370	2152	-2.54008	-2.53607	-37.1314	8.75386e-302	1.0062e-299	9.13937e-300	TRUE
Unigene108316_g1	78	1402	-4.16787	-4.16385	-37.1125	1.76638e-301	2.02723e-299	1.84135e-299	TRUE
Unigene105380_g2	193	1715.06	-3.15159	-3.14757	-37.0042	9.79366e-300	1.11548e-297	1.0132e-297	TRUE
Unigene84395_g1	102	1458.25	-3.8376	-3.83358	-36.9001	4.60548e-298	5.22972e-296	4.75019e-296	TRUE
Unigene67315_g1	2387.49	5651.71	-1.24319	-1.23918	-36.8139	1.10799e-296	1.25627e-294	1.14108e-294	TRUE
Unigene112076_g2	1198.98	3716.62	-1.63218	-1.62817	-36.6667	2.48393e-294	2.7911e-292	2.53517e-292	TRUE
Unigene98677_g1	2068.3	5139	-1.31304	-1.30903	-36.6366	7.48295e-294	8.39576e-292	7.62593e-292	TRUE
Unigene115576_g3	432	2254	-2.38338	-2.37937	-36.6346	8.03671e-294	9.00364e-292	8.17806e-292	TRUE
Unigene116009_g3	3365	7070.92	-1.07129	-1.06728	-36.5386	2.7084e-292	3.02524e-290	2.74784e-290	TRUE
Unigene113310_g1	350.8	2054.55	-2.5501	-2.54609	-36.3611	1.75696e-289	1.94515e-287	1.76679e-287	TRUE
Unigene76691_g1	443	2253.99	-2.3471	-2.34309	-36.3035	1.42586e-288	1.57395e-286	1.42963e-286	TRUE
Unigene109329_g1	145	1538.26	-3.40717	-3.40316	-36.2491	1.02656e-287	1.12986e-285	1.02626e-285	TRUE
Unigene104544_g1	27	1210.37	-5.48634	-5.48233	-36.1284	8.1384e-286	8.86649e-284	8.05349e-284	TRUE
Unigene94899_g1	45	1247.01	-4.7924	-4.78839	-36.1221	1.0198e-285	1.10943e-283	1.0077e-283	TRUE
Unigene102672_g1	2897.1	6331	-1.12782	-1.12381	-36.05	1.38061e-284	1.49761e-282	1.36029e-282	TRUE
Unigene115695_g2	217.02	1707.52	-2.976	-2.97199	-35.9402	7.20537e-283	7.79351e-281	7.0789e-281	TRUE
Unigene113508_g1	683.52	2715.98	-1.99042	-1.9864	-35.9386	7.62815e-283	8.23895e-281	7.48349e-281	TRUE
Unigene95470_g1	1924.02	4836.9	-1.32996	-1.32595	-35.8972	3.37802e-282	3.64327e-280	3.30921e-280	TRUE
Unigene92534_g1	75	1315.02	-4.13205	-4.12804	-35.8555	1.5099e-281	1.62613e-279	1.47702e-279	TRUE
Unigene150681_g1	810	2948.31	-1.86389	-1.85988	-35.8365	2.98473e-281	3.20073e-279	2.90725e-279	TRUE
Unigene110524_g1	354	2023.7	-2.51517	-2.51116	-35.8081	8.27197e-281	8.83279e-279	8.02289e-279	TRUE
Unigene90361_g3	4	1398	-8.44915	-8.44514	-35.794	1.37098e-280	1.45979e-278	1.32593e-278	TRUE
Unigene2699_g1	3434.06	7062.96	-1.04036	-1.03634	-35.6502	2.33992e-278	2.48444e-276	2.25664e-276	TRUE
Unigene115258_g2	2291.97	5363.27	-1.22652	-1.22251	-35.482	9.32507e-276	9.87315e-274	8.96785e-274	TRUE
Unigene106896_g1	115	1407	-3.61292	-3.6089	-35.4763	1.14215e-275	1.20758e-273	1.09685e-273	TRUE
Unigene111716_g2	1250	3688.64	-1.56116	-1.55715	-35.3676	5.37748e-274	5.67754e-272	5.15695e-272	TRUE
Unigene114636_g3	2255.44	5295.21	-1.23128	-1.22727	-35.364	6.10015e-274	6.43151e-272	5.84178e-272	TRUE
Unigene115972_g3	619	2545.73	-2.04007	-2.03605	-35.358	7.54291e-274	7.93039e-272	7.20323e-272	TRUE
Unigene108133_g3	338	1956	-2.53281	-2.5288	-35.3431	1.28151e-273	1.34546e-271	1.22209e-271	TRUE
Unigene116340_g1	59	1236.9	-4.38987	-4.38586	-35.3317	1.91592e-273	2.00872e-271	1.82453e-271	TRUE
Unigene107603_g1	362	2007.98	-2.47168	-2.46767	-35.3161	3.32101e-273	3.46736e-271	3.14943e-271	TRUE
Unigene98532_g1	564.87	2432	-2.10615	-2.10214	-35.2746	1.44185e-272	1.49914e-270	1.36168e-270	TRUE
Unigene111209_g9	77	1282	-4.05739	-4.05338	-35.2148	1.18495e-271	1.22864e-269	1.11598e-269	TRUE
Unigene105476_g1	512.69	2317.36	-2.17632	-2.17231	-35.1524	1.0673e-270	1.10512e-268	1.00379e-268	TRUE
Unigene107918_g1	1462.04	4019.3	-1.45896	-1.45495	-35.1123	4.37321e-270	4.52197e-268	4.10734e-268	TRUE
Unigene104733_g2	635.7	2552.96	-2.00575	-2.00174	-35.0191	1.15262e-268	1.18369e-266	1.07515e-266	TRUE
Unigene106968_g1	863	2976	-1.78594	-1.78193	-34.9645	7.78882e-268	7.97696e-266	7.24553e-266	TRUE
Unigene109184_g1	4	1315.67	-8.36158	-8.35757	-34.8894	1.07781e-266	1.10085e-264	9.99906e-265	TRUE
Unigene106348_g1	849	2944.11	-1.794	-1.78998	-34.8851	1.24988e-266	1.27487e-264	1.15797e-264	TRUE
Unigene102135_g3	1118.36	3417.19	-1.61143	-1.60741	-34.8353	7.10145e-266	7.23356e-264	6.57029e-264	TRUE
Unigene115622_g1	400.95	2053.39	-2.35651	-2.3525	-34.7328	2.52154e-264	2.56497e-262	2.32978e-262	TRUE
Unigene111596_g1	438	2125.94	-2.2791	-2.27508	-34.6397	6.38622e-263	6.48746e-261	5.8926e-261	TRUE
Unigene110165_g2	3412.24	6898.52	-1.01557	-1.01155	-34.538	2.16186e-261	2.18726e-259	1.9867e-259	TRUE
Unigene19731_g1	2189.41	5105	-1.22137	-1.21736	-34.5018	7.53902e-261	7.59693e-259	6.90034e-259	TRUE
Unigene103387_g1	2863.97	6098.17	-1.09036	-1.08635	-34.4241	1.1005e-259	1.10451e-257	1.00323e-257	TRUE
Unigene113696_g5	265	1726.91	-2.70413	-2.70012	-34.4214	1.20668e-259	1.20946e-257	1.09856e-257	TRUE
Unigene88328_g1	1230	3565	-1.53524	-1.53123	-34.345	1.67499e-258	1.66773e-256	1.51481e-256	TRUE
Unigene115957_g1	2661.06	5788.19	-1.12111	-1.1171	-34.3036	6.93102e-258	6.89187e-256	6.25994e-256	TRUE
Unigene101346_g4	515.4	2258.5	-2.1316	-2.12759	-34.2531	3.923e-257	3.88542e-255	3.52916e-255	TRUE
Unigene104971_g2	497	2215	-2.15599	-2.15198	-34.1657	7.80647e-256	7.70125e-254	6.9951e-254	TRUE
Unigene111811_g1	1920	4655.48	-1.27782	-1.27381	-34.1398	1.89329e-255	1.86045e-253	1.68986e-253	TRUE
Unigene109196_g2	2956.09	6199.43	-1.06845	-1.06443	-34.138	2.01477e-255	1.97723e-253	1.79594e-253	TRUE
Unigene113024_g1	728	2662.23	-1.87062	-1.86661	-34.1368	2.10084e-255	2.05901e-253	1.87021e-253	TRUE
Unigene109665_g1	1072.36	3267.97	-1.60761	-1.60359	-34.0077	1.7124e-253	1.66961e-251	1.51651e-251	TRUE
Unigene109217_g1	302	1784.44	-2.56285	-2.55884	-33.9811	4.23312e-253	4.11664e-251	3.73917e-251	TRUE
Unigene109504_g2	4	1235.92	-8.27137	-8.26736	-33.9774	4.79996e-253	4.66185e-251	4.23439e-251	TRUE
Unigene112760_g1	890.24	2944.22	-1.72562	-1.72161	-33.9531	1.09708e-252	1.06277e-250	9.6532e-251	TRUE
Unigene116186_g1	1880.09	4571.7	-1.28193	-1.27792	-33.9161	3.85828e-252	3.71844e-250	3.37749e-250	TRUE
Unigene111919_g1	1067	3250.27	-1.607	-1.60299	-33.9062	5.3895e-252	5.18088e-250	4.70583e-250	TRUE
Unigene114482_g7	957	3052.56	-1.67343	-1.66942	-33.8288	7.45367e-251	7.14687e-249	6.49155e-249	TRUE
Unigene112456_g1	14	1054.89	-6.23552	-6.23151	-33.6697	1.60721e-248	1.53129e-246	1.39088e-246	TRUE
Unigene113664_g4	221	1570	-2.82865	-2.82463	-33.6009	1.6252e-247	1.54452e-245	1.40289e-245	TRUE
Unigene100970_g1	1741.87	4325.96	-1.31238	-1.30837	-33.6003	1.66207e-247	1.57756e-245	1.43291e-245	TRUE
Unigene113093_g2	18	1042	-5.85521	-5.8512	-33.5616	6.10684e-247	5.78902e-245	5.2582e-245	TRUE
Unigene93725_g1	718.56	2599.18	-1.85488	-1.85086	-33.5369	1.39677e-246	1.31908e-244	1.19813e-244	TRUE
Unigene113825_g1	1000.87	3105.1	-1.63339	-1.62937	-33.5322	1.63869e-246	1.54561e-244	1.40389e-244	TRUE
Unigene103561_g2	2559	5553.02	-1.11769	-1.11368	-33.5164	2.77798e-246	2.6169e-244	2.37695e-244	TRUE
Unigene173765_g1	159	1407.83	-3.14637	-3.14236	-33.501	4.65508e-246	4.37421e-244	3.97312e-244	TRUE
Unigene108965_g2	138	1346.28	-3.28624	-3.28222	-33.3993	1.40523e-244	1.31715e-242	1.19638e-242	TRUE
Unigene116045_g3	2904.65	6026.81	-1.05303	-1.04902	-33.2606	1.43588e-242	1.34087e-240	1.21792e-240	TRUE
Unigene112401_g1	3175.85	6403.04	-1.01161	-1.0076	-33.1669	3.22969e-241	2.99735e-239	2.72251e-239	TRUE
Unigene108174_g1	1404	3746.97	-1.41618	-1.41217	-33.1498	5.69284e-241	5.27679e-239	4.79294e-239	TRUE
Unigene95164_g1	43	1061	-4.62494	-4.62093	-33.1008	2.89631e-240	2.67147e-238	2.42651e-238	TRUE
Unigene113400_g1	159	1382.99	-3.12069	-3.11668	-33.0797	5.82445e-240	5.36571e-238	4.87371e-238	TRUE
Unigene112048_g2	306.75	1734.47	-2.49936	-2.49535	-33.0321	2.80961e-239	2.57255e-237	2.33667e-237	TRUE
Unigene112351_g1	153	1364.01	-3.15625	-3.15224	-33.0226	3.84887e-239	3.51984e-237	3.19709e-237	TRUE
Unigene102601_g1	229.23	1553.7	-2.76084	-2.75683	-33.0093	5.9835e-239	5.46534e-237	4.9642e-237	TRUE
Unigene93074_g2	547	2227.76	-2.02598	-2.02197	-32.9276	8.86238e-238	8.08509e-236	7.34374e-236	TRUE
Unigene114379_g1	268	1637.99	-2.61162	-2.60761	-32.8981	2.33844e-237	2.13076e-235	1.93538e-235	TRUE
Unigene110943_g1	1484.26	3851.97	-1.37585	-1.37184	-32.8803	4.20511e-237	3.82701e-235	3.4761e-235	TRUE
Unigene108268_g1	2413.83	5272.12	-1.12706	-1.12305	-32.8788	4.41348e-237	4.01178e-235	3.64393e-235	TRUE
Unigene113890_g2	982.02	3018.99	-1.62024	-1.61623	-32.872	5.52843e-237	5.01919e-235	4.55896e-235	TRUE
Unigene110289_g1	434	1996.02	-2.20136	-2.19735	-32.8573	8.95883e-237	8.12379e-235	7.3789e-235	TRUE
Unigene113949_g7	272	1644	-2.59553	-2.59152	-32.8465	1.27757e-236	1.15709e-234	1.05099e-234	TRUE
Unigene116153_g1	1567.07	3979.8	-1.34463	-1.34061	-32.838	1.69251e-236	1.53106e-234	1.39068e-234	TRUE
Unigene114990_g4	5	1096	-7.7761	-7.77209	-32.7751	1.33191e-235	1.20053e-233	1.09045e-233	TRUE
Unigene71987_g1	1187.46	3357.89	-1.49968	-1.49566	-32.7594	2.23426e-235	2.00905e-233	1.82483e-233	TRUE
Unigene106220_g2	1594.76	4015.15	-1.33211	-1.3281	-32.7466	3.39581e-235	3.04622e-233	2.7669e-233	TRUE
Unigene69923_g1	974.31	2994.69	-1.61995	-1.61594	-32.7352	4.93028e-235	4.41745e-233	4.01239e-233	TRUE
Unigene102710_g1	2219	4964.87	-1.16185	-1.15783	-32.6968	1.73297e-234	1.55086e-232	1.40866e-232	TRUE
Unigene110094_g2	159.05	1359.54	-3.09557	-3.09155	-32.6756	3.4719e-234	3.09234e-232	2.80879e-232	TRUE
Unigene103922_g1	76	1131.29	-3.89583	-3.89181	-32.6635	5.15941e-234	4.58992e-232	4.16905e-232	TRUE
Unigene95100_g2	1757.71	4259.93	-1.27713	-1.27312	-32.6433	9.97264e-234	8.86139e-232	8.04886e-232	TRUE
Unigene114413_g1	913.93	2882.05	-1.65694	-1.65293	-32.6388	1.15659e-233	1.0265e-231	9.32374e-232	TRUE
Unigene111391_g1	2111.01	4790.17	-1.18214	-1.17813	-32.5646	1.30178e-232	1.15264e-230	1.04695e-230	TRUE
Unigene86447_g1	85	1148	-3.75552	-3.7515	-32.4982	1.1309e-231	9.96635e-230	9.05251e-230	TRUE
Unigene103526_g3	2300.04	5064.85	-1.13886	-1.13485	-32.498	1.13647e-231	1.00038e-229	9.08649e-230	TRUE
Unigene116240_g1	925.19	2887.01	-1.64175	-1.63774	-32.452	5.07157e-231	4.45901e-229	4.05015e-229	TRUE
Unigene110288_g1	279.99	1632.89	-2.54398	-2.53997	-32.3721	6.79096e-230	5.94292e-228	5.39799e-228	TRUE
Unigene115785_g1	1001	3009.22	-1.58795	-1.58393	-32.3435	1.71277e-229	1.49714e-227	1.35986e-227	TRUE
Unigene112984_g1	2117.01	4762.06	-1.16956	-1.16554	-32.1922	2.27189e-227	1.97668e-225	1.79543e-225	TRUE
Unigene116045_g4	1175.77	3290.77	-1.48482	-1.48081	-32.1909	2.36616e-227	2.05632e-225	1.86776e-225	TRUE
Unigene106785_g2	107	1190	-3.47528	-3.47127	-32.1392	1.25132e-226	1.08495e-224	9.85469e-225	TRUE
Unigene116370_g2	1547.95	3885.27	-1.32766	-1.32364	-32.1292	1.72383e-226	1.49292e-224	1.35603e-224	TRUE
Unigene99887_g1	326	1718.23	-2.39798	-2.39397	-32.1004	4.34976e-226	3.75844e-224	3.41381e-224	TRUE
Unigene95166_g1	462.01	2002	-2.11545	-2.11143	-32.0942	5.31623e-226	4.583e-224	4.16277e-224	TRUE
Unigene110013_g1	532.85	2141.97	-2.00714	-2.00312	-32.091	5.8836e-226	5.0663e-224	4.60175e-224	TRUE
Unigene115251_g2	1769.69	4218.96	-1.25339	-1.24938	-32.0116	7.52891e-225	6.45348e-223	5.86174e-223	TRUE
Unigene110170_g6	463.64	1999	-2.1082	-2.10419	-32.0002	1.08233e-224	9.26678e-223	8.41707e-223	TRUE
Unigene113949_g3	63	1054	-4.06438	-4.06037	-31.9465	6.03712e-224	5.16301e-222	4.6896e-222	TRUE
Unigene98574_g1	51	1016.59	-4.3171	-4.31308	-31.8992	2.73926e-223	2.33998e-221	2.12542e-221	TRUE
Unigene92810_g1	603.99	2261	-1.90436	-1.90035	-31.8411	1.74601e-222	1.48813e-220	1.35168e-220	TRUE
Unigene115201_g1	49	1005	-4.35827	-4.35426	-31.792	8.35884e-222	7.10814e-220	6.45637e-220	TRUE
Unigene116148_g1	623	2291.98	-1.87929	-1.87528	-31.7733	1.5129e-221	1.28508e-219	1.16724e-219	TRUE
Unigene98680_g1	268	1569	-2.54954	-2.54553	-31.7712	1.61615e-221	1.37123e-219	1.24549e-219	TRUE
Unigene111587_g1	20	935	-5.54689	-5.54288	-31.7693	1.71782e-221	1.45584e-219	1.32235e-219	TRUE
Unigene34536_g1	1	1452	-10.5038	-10.4998	-31.7676	1.81534e-221	1.53676e-219	1.39585e-219	TRUE
Unigene114955_g2	808.09	2625.87	-1.70021	-1.69619	-31.731	5.80606e-221	4.90403e-219	4.45437e-219	TRUE
Unigene109498_g1	1140.99	3192.71	-1.4845	-1.48048	-31.7025	1.43717e-220	1.21253e-218	1.10135e-218	TRUE
Unigene107497_g1	1215	3313.49	-1.4474	-1.44338	-31.6904	2.10964e-220	1.7759e-218	1.61306e-218	TRUE
Unigene114981_g3	29	943.99	-5.02465	-5.02063	-31.6528	6.93926e-220	5.82844e-218	5.29401e-218	TRUE
Unigene113300_g2	565.01	2173.6	-1.94374	-1.93972	-31.6498	7.63756e-220	6.4078e-218	5.82024e-218	TRUE
Unigene111464_g1	22	928	-5.39855	-5.39454	-31.6052	3.12999e-219	2.62016e-217	2.37991e-217	TRUE
Unigene113853_g2	1279.97	3408.96	-1.41322	-1.40921	-31.5691	9.8153e-219	8.19829e-217	7.44656e-217	TRUE
Unigene33745_g1	386.82	1812.61	-2.22833	-2.22432	-31.5478	1.91951e-218	1.6015e-216	1.45465e-216	TRUE
Unigene98697_g2	36	953.24	-4.72677	-4.72276	-31.5053	7.33801e-218	6.09525e-216	5.53636e-216	TRUE
Unigene86775_g1	118	1185	-3.32803	-3.32401	-31.5048	7.45493e-218	6.18553e-216	5.61836e-216	TRUE
Unigene85127_g1	331.89	1692.64	-2.3505	-2.34648	-31.4866	1.3262e-217	1.09796e-215	9.97281e-216	TRUE
Unigene107339_g2	763.12	2525.93	-1.72683	-1.72282	-31.4643	2.67846e-217	2.21505e-215	2.01194e-215	TRUE
Unigene109014_g1	31.99	938.93	-4.87532	-4.87131	-31.4319	7.42865e-217	6.1299e-215	5.56783e-215	TRUE
Unigene104465_g1	14	907.01	-6.01762	-6.01361	-31.2883	6.73465e-215	5.51486e-213	5.00918e-213	TRUE
Unigene104962_g2	399	1818.98	-2.18867	-2.18466	-31.2538	1.9849e-214	1.62186e-212	1.47314e-212	TRUE
Unigene111358_g1	28	919.48	-5.03732	-5.03331	-31.2493	2.28004e-214	1.86099e-212	1.69035e-212	TRUE
Unigene103378_g1	1571.82	3840.6	-1.2889	-1.28488	-31.2175	6.15952e-214	5.01115e-212	4.55166e-212	TRUE
Unigene110601_g1	42	951	-4.50098	-4.49697	-31.1595	3.77433e-213	3.06402e-211	2.78307e-211	TRUE
Unigene114414_g4	384	1782	-2.21432	-2.21031	-31.1588	3.85334e-213	3.12478e-211	2.83826e-211	TRUE
Unigene113742_g1	1438.46	3621.15	-1.33192	-1.32791	-31.0948	2.8323e-212	2.28938e-210	2.07946e-210	TRUE
Unigene109099_g1	2023.21	4505.74	-1.15512	-1.1511	-31.0032	4.8761e-211	3.92874e-209	3.5685e-209	TRUE
Unigene105186_g1	166.94	1283.1	-2.94223	-2.93822	-30.9817	9.52466e-211	7.65772e-209	6.95556e-209	TRUE
Unigene91961_g2	841	2626.01	-1.64269	-1.63868	-30.963	1.69873e-210	1.3643e-208	1.2392e-208	TRUE
Unigene114974_g2	971.17	2848.64	-1.55248	-1.54846	-30.9536	2.27129e-210	1.82219e-208	1.65511e-208	TRUE
Unigene114676_g2	529	2054.79	-1.95765	-1.95364	-30.9187	6.70357e-210	5.36093e-208	4.86937e-208	TRUE
Unigene98696_g1	157	1251.13	-2.9944	-2.99038	-30.8562	4.62793e-209	3.69708e-207	3.35808e-207	TRUE
Unigene70527_g1	429	1854	-2.11159	-2.10758	-30.8493	5.72906e-209	4.57188e-207	4.15267e-207	TRUE
Unigene103834_g1	206.1	1370.71	-2.73351	-2.72949	-30.8428	6.99534e-209	5.57646e-207	5.06514e-207	TRUE
Unigene112910_g7	108	1119.53	-3.37379	-3.36978	-30.7985	2.74148e-208	2.1831e-206	1.98293e-206	TRUE
Unigene3937_g1	997	2879.97	-1.53039	-1.52637	-30.7971	2.86838e-208	2.28175e-206	2.07253e-206	TRUE
Unigene92945_g2	1524.99	3729.68	-1.29025	-1.28624	-30.7886	3.72049e-208	2.95645e-206	2.68537e-206	TRUE
Unigene105501_g2	1454	3617.46	-1.31495	-1.31094	-30.7721	6.19456e-208	4.91206e-206	4.46166e-206	TRUE
Unigene110244_g3	32	902.04	-4.81705	-4.81303	-30.7486	1.27696e-207	1.00939e-205	9.16834e-206	TRUE
Unigene105380_g1	46	937.23	-4.3487	-4.34468	-30.6847	9.10703e-207	7.16112e-205	6.50449e-205	TRUE
Unigene111913_g1	94	1069	-3.50746	-3.50344	-30.5728	2.81415e-205	2.20133e-203	1.99948e-203	TRUE
Unigene112694_g1	296	1559.17	-2.39711	-2.3931	-30.572	2.88547e-205	2.25478e-203	2.04803e-203	TRUE
Unigene114008_g5	256	1465	-2.51668	-2.51267	-30.477	5.26259e-204	4.09953e-202	3.72363e-202	TRUE
Unigene95487_g1	1076.05	2978.47	-1.46883	-1.46481	-30.3785	1.05526e-202	8.18649e-201	7.43584e-201	TRUE
Unigene113344_g4	262.47	1473.63	-2.48915	-2.48514	-30.3762	1.13154e-202	8.76917e-201	7.9651e-201	TRUE
Unigene115181_g2	220.99	1375.01	-2.63739	-2.63338	-30.3039	1.01842e-201	7.86819e-200	7.14673e-200	TRUE
Unigene98561_g2	92	1047	-3.50848	-3.50447	-30.2601	3.84733e-201	2.95721e-199	2.68605e-199	TRUE
Unigene114071_g1	457.02	1866.08	-2.02968	-2.02567	-30.172	5.51635e-200	4.21852e-198	3.83171e-198	TRUE
Unigene112820_g1	53	930	-4.13317	-4.12915	-30.1553	9.14274e-200	6.98463e-198	6.34419e-198	TRUE
Unigene114342_g3	2232.95	4725.02	-1.08137	-1.07736	-30.097	5.31054e-199	4.04058e-197	3.67009e-197	TRUE
Unigene111305_g5	21	842	-5.32536	-5.32135	-30.0757	1.00626e-198	7.6485e-197	6.94719e-197	TRUE
Unigene107750_g1	1742.43	3996.38	-1.19759	-1.19358	-30.0534	1.97108e-198	1.49518e-196	1.35808e-196	TRUE
Unigene102318_g2	136.91	1155.82	-3.07762	-3.0736	-30.0465	2.42627e-198	1.83861e-196	1.67002e-196	TRUE
Unigene96306_g1	18	836	-5.53743	-5.53342	-30.0383	3.10474e-198	2.35038e-196	2.13487e-196	TRUE
Unigene102212_g1	1	1257.17	-10.296	-10.292	-30.037	3.22349e-198	2.43782e-196	2.21429e-196	TRUE
Unigene81618_g1	76.87	992.14	-3.69005	-3.68604	-30.0231	4.90148e-198	3.70311e-196	3.36356e-196	TRUE
Unigene114336_g1	220	1352.75	-2.62032	-2.61631	-29.9512	4.24031e-197	3.19076e-195	2.89819e-195	TRUE
Unigene114804_g1	2099.99	4516.81	-1.10492	-1.10091	-29.9471	4.80291e-197	3.61049e-195	3.27944e-195	TRUE
Unigene115394_g1	236	1388.21	-2.55637	-2.55235	-29.9295	8.14256e-197	6.1149e-195	5.5542e-195	TRUE
Unigene115045_g1	2571.03	5173.44	-1.00878	-1.00476	-29.7428	2.14677e-194	1.60258e-192	1.45563e-192	TRUE
Unigene105257_g1	878.01	2598.23	-1.56522	-1.56121	-29.7393	2.38778e-194	1.78072e-192	1.61744e-192	TRUE
Unigene114574_g2	625.22	2153.02	-1.78393	-1.77991	-29.716	4.7651e-194	3.5466e-192	3.2214e-192	TRUE
Unigene104522_g2	2049.94	4403.19	-1.10297	-1.09895	-29.5255	1.35618e-191	1.00343e-189	9.11419e-190	TRUE
Unigene112267_g2	1235.52	3167	-1.358	-1.35398	-29.5167	1.75539e-191	1.29624e-189	1.17739e-189	TRUE
Unigene108629_g9	2284.04	4738.04	-1.0527	-1.04869	-29.4826	4.81577e-191	3.54918e-189	3.22374e-189	TRUE
Unigene97232_g1	313	1530.94	-2.29018	-2.28617	-29.4816	4.95111e-191	3.64534e-189	3.31109e-189	TRUE
Unigene102550_g1	312	1525.92	-2.29006	-2.28605	-29.4323	2.12043e-190	1.55663e-188	1.4139e-188	TRUE
Unigene114627_g7	122	1083.55	-3.15081	-3.1468	-29.4094	4.16981e-190	3.05216e-188	2.7723e-188	TRUE
Unigene111863_g1	1870	4126.07	-1.14173	-1.13772	-29.3912	7.1241e-190	5.19942e-188	4.72267e-188	TRUE
Unigene87054_g1	1950.96	4237.95	-1.11918	-1.11517	-29.311	7.50944e-189	5.45417e-187	4.95406e-187	TRUE
Unigene115006_g1	962.38	2706.78	-1.4919	-1.48789	-29.2985	1.08246e-188	7.85444e-187	7.13424e-187	TRUE
Unigene107417_g1	45	861	-4.25802	-4.254	-29.2526	4.16246e-188	3.01449e-186	2.73808e-186	TRUE
Unigene92987_g1	1083	2901.04	-1.42154	-1.41752	-29.2519	4.24841e-188	3.07378e-186	2.79193e-186	TRUE
Unigene111891_g4	433.01	1760.11	-2.02319	-2.01918	-29.2418	5.71316e-188	4.12957e-186	3.75092e-186	TRUE
Unigene112898_g1	272	1429	-2.39333	-2.38931	-29.2409	5.86621e-188	4.23613e-186	3.8477e-186	TRUE
Unigene111289_g9	902.85	2602.46	-1.52732	-1.5233	-29.2323	7.54829e-188	5.44556e-186	4.94624e-186	TRUE
Unigene112115_g1	49	869.01	-4.14852	-4.14451	-29.1804	3.44263e-187	2.4694e-185	2.24297e-185	TRUE
Unigene76300_g1	74	938.98	-3.6655	-3.66148	-29.1368	1.22659e-186	8.78158e-185	7.97637e-185	TRUE
Unigene98539_g1	1345.11	3304.56	-1.29673	-1.29272	-29.094	4.2711e-186	3.04621e-184	2.7669e-184	TRUE
Unigene107284_g4	791.51	2401.27	-1.60112	-1.5971	-29.0658	9.72308e-186	6.92152e-184	6.28687e-184	TRUE
Unigene83641_g1	2034.33	4334.39	-1.09128	-1.08726	-29.041	1.99977e-185	1.42088e-183	1.29059e-183	TRUE
Unigene107645_g1	1884.03	4113.5	-1.12654	-1.12253	-29.031	2.67723e-185	1.89864e-183	1.72454e-183	TRUE
Unigene111033_g1	290.69	1456.51	-2.32496	-2.32095	-29.0181	3.89287e-185	2.75814e-183	2.50524e-183	TRUE
Unigene106728_g1	509	1890.64	-1.89314	-1.88912	-29.001	6.39868e-185	4.52927e-183	4.11396e-183	TRUE
Unigene3749_g1	792.12	2393.31	-1.59522	-1.5912	-28.9399	3.75863e-184	2.65552e-182	2.41203e-182	TRUE
Unigene114606_g2	447	1767.01	-1.98296	-1.97895	-28.9162	7.4754e-184	5.27156e-182	4.78819e-182	TRUE
Unigene105061_g1	3	888.32	-8.20997	-8.20596	-28.8977	1.27619e-183	8.99111e-182	8.16669e-182	TRUE
Unigene101925_g1	821.89	2440.63	-1.57024	-1.56622	-28.8906	1.56539e-183	1.10183e-181	1.0008e-181	TRUE
Unigene105881_g1	284	1434.62	-2.33671	-2.33269	-28.8861	1.78721e-183	1.25678e-181	1.14154e-181	TRUE
Unigene96020_g1	162	1157	-2.83632	-2.83231	-28.8847	1.85896e-183	1.30601e-181	1.18626e-181	TRUE
Unigene115864_g1	164	1159.77	-2.82207	-2.81806	-28.8449	5.87421e-183	4.1154e-181	3.73804e-181	TRUE
Unigene33772_g1	120	1049	-3.12791	-3.12389	-28.8403	6.70518e-183	4.68882e-181	4.25889e-181	TRUE
Unigene110935_g1	473	1806	-1.93289	-1.92887	-28.7421	1.13811e-181	7.92174e-180	7.19537e-180	TRUE
Unigene107518_g1	19	767	-5.33516	-5.33114	-28.7091	2.93862e-181	2.04164e-179	1.85443e-179	TRUE
Unigene109528_g1	1796.78	3947.01	-1.13535	-1.13133	-28.6166	4.17553e-180	2.89297e-178	2.6277e-178	TRUE
Unigene101139_g2	169	1159	-2.77779	-2.77377	-28.6008	6.56491e-180	4.54424e-178	4.12756e-178	TRUE
Unigene113147_g4	929.03	2596.01	-1.4825	-1.47849	-28.558	2.23786e-179	1.54478e-177	1.40314e-177	TRUE
Unigene108334_g1	1219	3062	-1.32878	-1.32476	-28.5411	3.62722e-179	2.49926e-177	2.27009e-177	TRUE
Unigene110468_g2	367.85	1586.17	-2.10836	-2.10434	-28.5063	9.79963e-179	6.73987e-177	6.12187e-177	TRUE
Unigene110403_g1	16	751.11	-5.55288	-5.54887	-28.4755	2.35359e-178	1.61725e-176	1.46896e-176	TRUE
Unigene113688_g10	200	1225	-2.61471	-2.6107	-28.4684	2.88272e-178	1.97902e-176	1.79756e-176	TRUE
Unigene96638_g1	1669	3742	-1.16483	-1.16081	-28.4438	5.81802e-178	3.98685e-176	3.62129e-176	TRUE
Unigene110533_g1	1565.77	3586.48	-1.1957	-1.19168	-28.4344	7.60253e-178	5.20496e-176	4.7277e-176	TRUE
Unigene116305_g1	1126.35	2904.56	-1.36666	-1.36265	-28.4054	1.73219e-177	1.18376e-175	1.07522e-175	TRUE
Unigene108700_g1	673.31	2148.78	-1.67417	-1.67016	-28.3911	2.60178e-177	1.77481e-175	1.61207e-175	TRUE
Unigene113498_g1	441.08	1719.88	-1.9632	-1.95918	-28.3399	1.11558e-176	7.59617e-175	6.89965e-175	TRUE
Unigene116073_g1	1163.33	2954.95	-1.34487	-1.34086	-28.2993	3.52576e-176	2.39208e-174	2.17274e-174	TRUE
Unigene109792_g1	100	968.85	-3.27627	-3.27226	-28.296	3.86627e-176	2.62073e-174	2.38043e-174	TRUE
Unigene85055_g1	168	1136.09	-2.75754	-2.75353	-28.2088	4.55452e-175	3.06789e-173	2.78659e-173	TRUE
Unigene113613_g9	222	1260.42	-2.50527	-2.50126	-28.1963	6.49655e-175	4.3682e-173	3.96767e-173	TRUE
Unigene113228_g2	159.01	1109.77	-2.80307	-2.79906	-28.1184	5.83188e-174	3.91428e-172	3.55537e-172	TRUE
Unigene116199_g2	346.11	1516.95	-2.13187	-2.12786	-28.0742	2.02628e-173	1.3588e-171	1.23421e-171	TRUE
Unigene116313_g2	1202.05	2995.8	-1.31744	-1.31343	-28.0444	4.68077e-173	3.13328e-171	2.84598e-171	TRUE
Unigene114452_g1	561.04	1922.99	-1.77718	-1.77316	-28.0099	1.22974e-172	8.21715e-171	7.46369e-171	TRUE
Unigene92981_g1	288.97	1393.8	-2.27003	-2.26602	-27.9797	2.86674e-172	1.90878e-170	1.73376e-170	TRUE
Unigene114675_g1	2292.1	4597.78	-1.00427	-1.00025	-27.935	1.0035e-171	6.65811e-170	6.04761e-170	TRUE
Unigene114940_g2	633.06	2047	-1.6931	-1.68908	-27.9327	1.06817e-171	7.08091e-170	6.43164e-170	TRUE
Unigene104696_g1	203	1203.16	-2.56728	-2.56326	-27.9295	1.16879e-171	7.7411e-170	7.03129e-170	TRUE
Unigene163377_g1	2043.54	4241	-1.05333	-1.04932	-27.9068	2.20375e-171	1.4583e-169	1.32458e-169	TRUE
Unigene112911_g1	1060.5	2760.87	-1.38038	-1.37636	-27.9062	2.24546e-171	1.48459e-169	1.34847e-169	TRUE
Unigene97048_g1	172.28	1129.99	-2.71348	-2.70947	-27.895	3.06651e-171	2.02565e-169	1.83991e-169	TRUE
Unigene113261_g2	542.99	1881.99	-1.79326	-1.78925	-27.8833	4.25903e-171	2.81092e-169	2.55318e-169	TRUE
Unigene107572_g1	1015.51	2685.8	-1.40315	-1.39913	-27.8693	6.2911e-171	4.14116e-169	3.76145e-169	TRUE
Unigene97270_g1	1966	4123.96	-1.06877	-1.06475	-27.8492	1.10223e-170	7.24284e-169	6.57872e-169	TRUE
Unigene95096_g1	129	1021.07	-2.98464	-2.98063	-27.8313	1.81591e-170	1.1922e-168	1.08289e-168	TRUE
Unigene128123_g1	1195.39	2961	-1.3086	-1.30459	-27.7358	2.58766e-169	1.69297e-167	1.53773e-167	TRUE
Unigene108922_g1	1289	3099.19	-1.26564	-1.26163	-27.6462	3.09683e-168	2.02082e-166	1.83552e-166	TRUE
Unigene70266_g1	1917	4032.68	-1.07289	-1.06888	-27.6261	5.41263e-168	3.52585e-166	3.20256e-166	TRUE
Unigene112960_g1	974	2599.04	-1.41599	-1.41197	-27.6055	9.56293e-168	6.20789e-166	5.63867e-166	TRUE
Unigene70577_g2	149	1059	-2.82932	-2.8253	-27.5995	1.12969e-167	7.32717e-166	6.65532e-166	TRUE
Unigene110673_g1	335	1464.14	-2.12782	-2.12381	-27.548	4.68127e-167	3.03105e-165	2.75312e-165	TRUE
Unigene110184_g1	14	701.98	-5.64793	-5.64392	-27.5426	5.42193e-167	3.5076e-165	3.18597e-165	TRUE
Unigene112318_g2	985	2610.47	-1.40611	-1.4021	-27.5197	1.01922e-166	6.58797e-165	5.9839e-165	TRUE
Unigene68503_g1	263	1310.68	-2.31718	-2.31317	-27.4718	3.81844e-166	2.45757e-164	2.23223e-164	TRUE
Unigene174435_g1	75	860	-3.51937	-3.51536	-27.4583	5.5365e-166	3.56027e-164	3.23382e-164	TRUE
Unigene108113_g1	308.65	1404.68	-2.1862	-2.18218	-27.4454	7.88464e-166	5.05727e-164	4.59355e-164	TRUE
Unigene115808_g1	428.92	1635.74	-1.93116	-1.92715	-27.3374	1.52542e-164	9.72606e-163	8.83425e-163	TRUE
Unigene93779_g2	908.99	2465.92	-1.43979	-1.43578	-27.2299	2.87222e-163	1.82206e-161	1.65499e-161	TRUE
Unigene61111_g1	845	2360.04	-1.48179	-1.47777	-27.2193	3.83981e-163	2.42972e-161	2.20693e-161	TRUE
Unigene113683_g1	1077.81	2736.2	-1.34407	-1.34006	-27.2191	3.86161e-163	2.44145e-161	2.21759e-161	TRUE
Unigene103377_g1	37	739	-4.31998	-4.31596	-27.202	6.14228e-163	3.88012e-161	3.52433e-161	TRUE
Unigene98484_g3	67.98	826.8	-3.60436	-3.60034	-27.1708	1.43853e-162	9.07201e-161	8.24017e-161	TRUE
Unigene110683_g1	62	808.88	-3.70559	-3.70157	-27.1499	2.53977e-162	1.59901e-160	1.45239e-160	TRUE
Unigene87174_g1	1	970	-9.92184	-9.91783	-27.1282	4.58288e-162	2.88051e-160	2.61639e-160	TRUE
Unigene108115_g1	95.31	899.01	-3.23764	-3.23362	-27.1162	6.34284e-162	3.97342e-160	3.60908e-160	TRUE
Unigene87913_g1	297	1357.01	-2.1919	-2.18788	-27.0194	8.74223e-161	5.4583e-159	4.95781e-159	TRUE
Unigene114244_g1	16	676.19	-5.40128	-5.39727	-26.9795	2.57526e-160	1.60522e-158	1.45803e-158	TRUE
Unigene107736_g1	1413.74	3233.31	-1.1935	-1.18948	-26.9584	4.55048e-160	2.83408e-158	2.57421e-158	TRUE
Unigene113627_g5	83	857.02	-3.36815	-3.36413	-26.928	1.03348e-159	6.43125e-158	5.84155e-158	TRUE
Unigene108726_g3	150	1027	-2.7754	-2.77139	-26.9108	1.63973e-159	1.01955e-157	9.26066e-158	TRUE
Unigene98402_g1	1166	2848.55	-1.28866	-1.28465	-26.8808	3.67897e-159	2.28561e-157	2.07604e-157	TRUE
Unigene106601_g2	649	2000.03	-1.62373	-1.61972	-26.7967	3.52907e-158	2.18526e-156	1.98489e-156	TRUE
Unigene109801_g1	169	1066	-2.65711	-2.6531	-26.7904	4.18022e-158	2.58634e-156	2.34919e-156	TRUE
Unigene111316_g5	630.76	1967.12	-1.64092	-1.63691	-26.7775	5.9113e-158	3.65436e-156	3.31928e-156	TRUE
Unigene81191_g1	55.99	773	-3.78723	-3.78321	-26.7452	1.40361e-157	8.66284e-156	7.86852e-156	TRUE
Unigene109331_g1	352	1451.99	-2.04438	-2.04037	-26.7395	1.63553e-157	1.00859e-155	9.16113e-156	TRUE
Unigene113833_g1	157	1033	-2.718	-2.71399	-26.6946	5.44222e-157	3.35334e-155	3.04586e-155	TRUE
Unigene102766_g1	1583.83	3464.21	-1.12911	-1.1251	-26.6902	6.1217e-157	3.76893e-155	3.42335e-155	TRUE
Unigene105049_g2	1643.97	3551.65	-1.11131	-1.10729	-26.6795	8.1415e-157	5.00426e-155	4.5454e-155	TRUE
Unigene116612_g1	790	2230.98	-1.49775	-1.49374	-26.6765	8.81347e-157	5.40845e-155	4.91253e-155	TRUE
Unigene106325_g4	193	1111.99	-2.52647	-2.52246	-26.6105	5.12641e-156	3.13817e-154	2.85042e-154	TRUE
Unigene115329_g5	69.02	802.05	-3.53861	-3.53459	-26.5734	1.3798e-155	8.43967e-154	7.66581e-154	TRUE
Unigene116109_g1	554.93	1820.27	-1.71377	-1.70976	-26.5674	1.61546e-155	9.86504e-154	8.96049e-154	TRUE
Unigene97873_g2	287	1311.63	-2.19224	-2.18822	-26.5664	1.66244e-155	1.01437e-153	9.21363e-154	TRUE
Unigene106857_g1	1925.93	3948.22	-1.03565	-1.03163	-26.5536	2.33226e-155	1.42192e-153	1.29154e-153	TRUE
Unigene103524_g1	1523.99	3363.03	-1.14191	-1.13789	-26.5377	3.56138e-155	2.16952e-153	1.97059e-153	TRUE
Unigene96707_g1	52	752	-3.85415	-3.85014	-26.5365	3.675e-155	2.23693e-153	2.03182e-153	TRUE
Unigene110084_g2	417.79	1566.16	-1.90638	-1.90237	-26.5193	5.80913e-155	3.53023e-153	3.20653e-153	TRUE
Unigene115389_g1	652.65	1985.48	-1.60511	-1.60109	-26.4774	1.76644e-154	1.07088e-152	9.72683e-153	TRUE
Unigene109595_g2	58	766	-3.72322	-3.71921	-26.4653	2.43128e-154	1.47155e-152	1.33662e-152	TRUE
Unigene113949_g2	931	2446	-1.39357	-1.38956	-26.4578	2.96769e-154	1.79333e-152	1.62889e-152	TRUE
Unigene107108_g1	266	1261	-2.24507	-2.24106	-26.4343	5.52448e-154	3.33568e-152	3.02982e-152	TRUE
Unigene107843_g2	1030	2600.1	-1.33592	-1.33191	-26.4094	1.06909e-153	6.43963e-152	5.84916e-152	TRUE
Unigene104417_g1	100	877.67	-3.13368	-3.12967	-26.4025	1.28414e-153	7.72882e-152	7.02014e-152	TRUE
Unigene114547_g3	74.11	807.91	-3.44645	-3.44244	-26.393	1.64663e-153	9.89465e-152	8.98738e-152	TRUE
Unigene115006_g4	1025.09	2588.7	-1.33648	-1.33246	-26.3599	3.95675e-153	2.37383e-151	2.15617e-151	TRUE
Unigene103195_g1	1772.05	3709.71	-1.06589	-1.06187	-26.355	4.49985e-153	2.69751e-151	2.45016e-151	TRUE
Unigene100214_g1	1127	2741.97	-1.28273	-1.27871	-26.2783	3.39515e-152	2.01917e-150	1.83403e-150	TRUE
Unigene106325_g2	1010.72	2559.51	-1.34048	-1.33647	-26.2714	4.07339e-152	2.41871e-150	2.19693e-150	TRUE
Unigene86568_g1	518.99	1737.46	-1.7432	-1.73919	-26.2685	4.39668e-152	2.60862e-150	2.36942e-150	TRUE
Unigene114722_g1	355	1431	-2.01113	-2.00712	-26.2638	4.97003e-152	2.94647e-150	2.6763e-150	TRUE
Unigene115081_g5	64.12	769.56	-3.58519	-3.58117	-26.1606	7.47089e-151	4.40132e-149	3.99775e-149	TRUE
Unigene111708_g1	80	812.92	-3.34504	-3.34103	-26.1504	9.76162e-151	5.74636e-149	5.21946e-149	TRUE
Unigene76180_g1	247	1204	-2.28525	-2.28124	-26.1106	2.75977e-150	1.62078e-148	1.47217e-148	TRUE
Unigene104228_g1	613	1892.61	-1.62642	-1.6224	-26.0982	3.81948e-150	2.24139e-148	2.03587e-148	TRUE
Unigene112728_g1	790	2188.77	-1.4702	-1.46618	-26.0596	1.04615e-149	6.12477e-148	5.56317e-148	TRUE
Unigene104377_g1	44	707	-4.00613	-4.00212	-26.0508	1.31836e-149	7.71244e-148	7.00526e-148	TRUE
Unigene110645_g1	4	670.17	-7.38838	-7.38437	-26.0427	1.62791e-149	9.51593e-148	8.64338e-148	TRUE
Unigene108687_g1	1168.18	2787.03	-1.25447	-1.25045	-26.0351	1.98663e-149	1.16038e-147	1.05398e-147	TRUE
Unigene103234_g1	579	1828.57	-1.65908	-1.65507	-26.0216	2.82135e-149	1.64538e-147	1.49451e-147	TRUE
Unigene110249_g2	1499.75	3283.83	-1.13066	-1.12664	-26.0147	3.37535e-149	1.96694e-147	1.78658e-147	TRUE
Unigene106007_g3	709.01	2050.24	-1.53191	-1.5279	-26.0035	4.51828e-149	2.63093e-147	2.38969e-147	TRUE
Unigene109351_g3	79	803.45	-3.34628	-3.34227	-26.0017	4.74174e-149	2.75891e-147	2.50594e-147	TRUE
Unigene108060_g1	707.5	2047.52	-1.53308	-1.52906	-26.0008	4.85331e-149	2.82164e-147	2.56291e-147	TRUE
Unigene106897_g2	1222	2864.98	-1.22928	-1.22527	-25.9781	8.74619e-149	5.07704e-147	4.61151e-147	TRUE
Unigene109801_g4	67	768	-3.51887	-3.51486	-25.9466	1.98792e-148	1.15218e-146	1.04653e-146	TRUE
Unigene94936_g1	232.01	1162.18	-2.32457	-2.32056	-25.9181	4.15948e-148	2.40709e-146	2.18637e-146	TRUE
Unigene116371_g1	1609.73	3434.54	-1.0933	-1.08928	-25.8899	8.65018e-148	4.99816e-146	4.53986e-146	TRUE
Unigene101010_g1	1567.23	3371.14	-1.10502	-1.10101	-25.8732	1.33351e-147	7.69923e-146	6.99326e-146	TRUE
Unigene112253_g1	1844.65	3769.88	-1.03117	-1.02716	-25.8544	2.17168e-147	1.25289e-145	1.13801e-145	TRUE
Unigene99089_g1	1770.86	3663.11	-1.04862	-1.04461	-25.8402	3.13219e-147	1.80426e-145	1.63882e-145	TRUE
Unigene115475_g3	44.04	696	-3.9822	-3.97819	-25.7995	8.97569e-147	5.16243e-145	4.68907e-145	TRUE
Unigene112393_g2	280	1255.31	-2.16454	-2.16053	-25.7842	1.33217e-146	7.65624e-145	6.95421e-145	TRUE
Unigene110006_g1	352.03	1398	-1.98959	-1.98558	-25.7767	1.6198e-146	9.30216e-145	8.44922e-145	TRUE
Unigene110366_g2	952	2429	-1.35133	-1.34732	-25.752	3.0608e-146	1.75507e-144	1.59414e-144	TRUE
Unigene102401_g1	260	1212	-2.22081	-2.21679	-25.7431	3.85448e-146	2.20848e-144	2.00598e-144	TRUE
Unigene98516_g1	1318.04	2989.48	-1.1815	-1.17749	-25.7139	8.17945e-146	4.67585e-144	4.24711e-144	TRUE
Unigene106943_g1	3	675	-7.81378	-7.80977	-25.6777	2.07661e-145	1.18351e-143	1.07499e-143	TRUE
Unigene84258_g1	1796	3681.88	-1.03566	-1.03164	-25.6424	5.13744e-145	2.92131e-143	2.65344e-143	TRUE
Unigene100436_g1	549	1750.99	-1.67329	-1.66928	-25.6191	9.35438e-145	5.31517e-143	4.8278e-143	TRUE
Unigene116009_g2	1227	2844	-1.21279	-1.20877	-25.6075	1.25846e-144	7.1344e-143	6.48022e-143	TRUE
Unigene110070_g1	25	632.96	-4.66211	-4.6581	-25.6065	1.29203e-144	7.3192e-143	6.64808e-143	TRUE
Unigene112664_g1	1271.99	2908.86	-1.19337	-1.18935	-25.5677	3.48819e-144	1.97305e-142	1.79213e-142	TRUE
Unigene111596_g2	624	1877.59	-1.58926	-1.58525	-25.5632	3.91412e-144	2.2123e-142	2.00945e-142	TRUE
Unigene103019_g1	1115.13	2667.31	-1.25817	-1.25416	-25.5288	9.44335e-144	5.32946e-142	4.84079e-142	TRUE
Unigene13359_g1	4	640	-7.32193	-7.31791	-25.5128	1.42066e-143	8.01166e-142	7.27705e-142	TRUE
Unigene110729_g1	792	2153	-1.44278	-1.43876	-25.4833	3.02255e-143	1.70071e-141	1.54476e-141	TRUE
Unigene105111_g1	480	1619	-1.754	-1.74998	-25.4669	4.59378e-143	2.58286e-141	2.34603e-141	TRUE
Unigene162251_g1	237.99	1146	-2.26763	-2.26362	-25.3545	8.01309e-142	4.4819e-140	4.07094e-140	TRUE
Unigene87624_g1	335	1341	-2.00108	-1.99706	-25.3412	1.12323e-141	6.27783e-140	5.7022e-140	TRUE
Unigene107261_g2	92	805.41	-3.13002	-3.126	-25.2787	5.48365e-141	3.0535e-139	2.77351e-139	TRUE
Unigene114652_g1	119	872.08	-2.8735	-2.86949	-25.2432	1.34647e-140	7.48101e-139	6.79506e-139	TRUE
Unigene111430_g4	579	1780	-1.62024	-1.61623	-25.2405	1.4398e-140	7.99368e-139	7.26071e-139	TRUE
Unigene111329_g3	703.99	1991.05	-1.4999	-1.49589	-25.2281	1.97194e-140	1.094e-138	9.93687e-139	TRUE
Unigene116045_g2	1565	3303.03	-1.07763	-1.07361	-25.0922	6.05763e-139	3.32873e-137	3.02351e-137	TRUE
Unigene113204_g5	572.22	1758.29	-1.61953	-1.61552	-25.0782	8.60983e-139	4.72774e-137	4.29423e-137	TRUE
Unigene114431_g1	755.56	2065.74	-1.45104	-1.44703	-25.0689	1.08564e-138	5.95697e-137	5.41075e-137	TRUE
Unigene116339_g2	618	1836.17	-1.57102	-1.56701	-25.0679	1.11466e-138	6.11176e-137	5.55135e-137	TRUE
Unigene76303_g1	593.95	1794.73	-1.59535	-1.59134	-25.0623	1.28193e-138	7.02378e-137	6.37974e-137	TRUE
Unigene110813_g1	43.82	663	-3.91935	-3.91533	-25.054	1.57783e-138	8.6325e-137	7.84096e-137	TRUE
Unigene112879_g2	16	584.99	-5.19227	-5.18825	-25.0121	4.51602e-138	2.46359e-136	2.23769e-136	TRUE
Unigene113089_g2	1066	2551	-1.25886	-1.25484	-24.9766	1.09877e-137	5.98536e-136	5.43654e-136	TRUE
Unigene114880_g1	1117.04	2627.2	-1.23385	-1.22983	-24.9496	2.15647e-137	1.17385e-135	1.06621e-135	TRUE
Unigene115551_g2	1345.92	2969.28	-1.14152	-1.13751	-24.9288	3.62275e-137	1.97057e-135	1.78988e-135	TRUE
Unigene82350_g1	11	572.39	-5.70142	-5.69741	-24.8748	1.39348e-136	7.5524e-135	6.8599e-135	TRUE
Unigene109021_g1	1186.88	2727.44	-1.20037	-1.19636	-24.8731	1.45301e-136	7.86939e-135	7.14782e-135	TRUE
Unigene111823_g1	833.18	2175.84	-1.38487	-1.38086	-24.835	3.75303e-136	2.02969e-134	1.84358e-134	TRUE
Unigene111095_g3	266	1176.45	-2.14494	-2.14093	-24.8189	5.60846e-136	3.03095e-134	2.75303e-134	TRUE
Unigene76183_g1	268.72	1181.95	-2.13699	-2.13298	-24.8186	5.64309e-136	3.04747e-134	2.76804e-134	TRUE
Unigene106516_g1	1198.49	2739.64	-1.19277	-1.18875	-24.8029	8.33715e-136	4.4959e-134	4.08366e-134	TRUE
Unigene114644_g5	544.78	1692.95	-1.63579	-1.63178	-24.7855	1.28427e-135	6.9206e-134	6.28603e-134	TRUE
Unigene57359_g1	91	780	-3.09954	-3.09552	-24.7646	2.1589e-135	1.16171e-133	1.05519e-133	TRUE
Unigene114724_g2	297.88	1234	-2.05054	-2.04653	-24.6986	1.10617e-134	5.94383e-133	5.39882e-133	TRUE
Unigene67374_g1	542	1674	-1.62693	-1.62292	-24.5503	4.29683e-133	2.29245e-131	2.08224e-131	TRUE
Unigene115148_g1	1035.04	2469.01	-1.25425	-1.25023	-24.5012	1.43446e-132	7.63685e-131	6.9366e-131	TRUE
Unigene104821_g1	1513.74	3180.12	-1.07096	-1.06695	-24.4963	1.61823e-132	8.60306e-131	7.81421e-131	TRUE
Unigene114824_g1	399	1413.17	-1.82447	-1.82046	-24.4507	4.94719e-132	2.62267e-130	2.38219e-130	TRUE
Unigene98235_g1	529.05	1644.81	-1.63644	-1.63243	-24.4376	6.82337e-132	3.61475e-130	3.2833e-130	TRUE
Unigene109980_g1	692	1919.61	-1.47197	-1.46796	-24.4267	8.90204e-132	4.70931e-130	4.2775e-130	TRUE
Unigene114857_g1	965.99	2353	-1.28442	-1.28041	-24.3681	3.72364e-131	1.96433e-129	1.78422e-129	TRUE
Unigene139082_g1	1272	2815	-1.14604	-1.14202	-24.3498	5.82518e-131	3.06865e-129	2.78727e-129	TRUE
Unigene114193_g1	45	636	-3.82103	-3.81702	-24.3335	8.67825e-131	4.56522e-129	4.14662e-129	TRUE
Unigene104373_g3	671	1873	-1.48097	-1.47695	-24.2384	8.77034e-130	4.59438e-128	4.1731e-128	TRUE
Unigene113304_g6	736	1977	-1.42554	-1.42152	-24.199	2.28006e-129	1.19276e-127	1.08339e-127	TRUE
Unigene98331_g1	281	1173	-2.06156	-2.05755	-24.1639	5.33216e-129	2.78164e-127	2.52658e-127	TRUE
Unigene108257_g2	646	1824.99	-1.49828	-1.49427	-24.1337	1.10818e-128	5.76905e-127	5.24007e-127	TRUE
Unigene104142_g2	331	1268.26	-1.93795	-1.93393	-24.1278	1.27713e-128	6.63939e-127	6.0306e-127	TRUE
Unigene110739_g1	1180	2661	-1.17318	-1.16917	-24.1233	1.42369e-128	7.39619e-127	6.71801e-127	TRUE
Unigene113809_g1	1516.01	3152.98	-1.05644	-1.05242	-24.1201	1.53967e-128	7.9877e-127	7.25528e-127	TRUE
Unigene103111_g1	249	1105	-2.14983	-2.14582	-24.0879	3.34916e-128	1.73273e-126	1.57385e-126	TRUE
Unigene110303_g1	350.6	1301.04	-1.89177	-1.88775	-24.0458	9.24745e-128	4.77444e-126	4.33665e-126	TRUE
Unigene105083_g1	4	560	-7.12928	-7.12527	-24.0256	1.50183e-127	7.73795e-126	7.02843e-126	TRUE
Unigene114779_g3	63.2	672.06	-3.41059	-3.40658	-23.9697	5.75892e-127	2.9591e-125	2.68777e-125	TRUE
Unigene78352_g1	170	931.91	-2.45466	-2.45064	-23.9635	6.68304e-127	3.43159e-125	3.11693e-125	TRUE
Unigene139970_g1	890.01	2205	-1.30889	-1.30487	-23.9383	1.2236e-126	6.26578e-125	5.69125e-125	TRUE
Unigene99741_g1	143	869.72	-2.60454	-2.60052	-23.9361	1.28926e-126	6.59753e-125	5.99258e-125	TRUE
Unigene92990_g1	771.05	2015.35	-1.38613	-1.38212	-23.9181	1.98412e-126	1.01395e-124	9.20981e-125	TRUE
Unigene112325_g1	1237.91	2730.13	-1.14106	-1.13705	-23.8961	3.36547e-126	1.71637e-124	1.55899e-124	TRUE
Unigene116370_g1	564.07	1672.15	-1.56776	-1.56374	-23.8857	4.31179e-126	2.19749e-124	1.996e-124	TRUE
Unigene98063_g3	555	1653.99	-1.57539	-1.57138	-23.84	1.28449e-125	6.52867e-124	5.93003e-124	TRUE
Unigene81878_g1	1601	3248.97	-1.02101	-1.017	-23.806	2.89431e-125	1.4701e-123	1.3353e-123	TRUE
Unigene103305_g1	172	928.46	-2.43243	-2.42842	-23.7936	3.88642e-125	1.97135e-123	1.79059e-123	TRUE
Unigene64820_g1	102.76	767	-2.89995	-2.89593	-23.7825	5.0715e-125	2.57073e-123	2.33501e-123	TRUE
Unigene103446_g1	139	852.98	-2.61743	-2.61341	-23.769	6.993e-125	3.53758e-123	3.21321e-123	TRUE
Unigene113135_g2	547	1635.77	-1.58036	-1.57634	-23.7628	8.09497e-125	4.09229e-123	3.71705e-123	TRUE
Unigene101668_g1	51	629	-3.62449	-3.62048	-23.7484	1.14267e-124	5.76885e-123	5.23988e-123	TRUE
Unigene114854_g2	1398	2949.93	-1.07732	-1.0733	-23.7073	3.02947e-124	1.52535e-122	1.38548e-122	TRUE
Unigene112693_g1	956.99	2292.93	-1.26062	-1.2566	-23.7054	3.16912e-124	1.59459e-122	1.44838e-122	TRUE
Unigene21390_g1	530	1603.12	-1.59682	-1.5928	-23.7024	3.40409e-124	1.71053e-122	1.55369e-122	TRUE
Unigene109157_g4	5	532.62	-6.73503	-6.73102	-23.6995	3.64958e-124	1.83267e-122	1.66462e-122	TRUE
Unigene112209_g1	84	714.29	-3.08805	-3.08404	-23.6576	9.85554e-124	4.94573e-122	4.49224e-122	TRUE
Unigene116430_g2	346	1271	-1.87712	-1.87311	-23.642	1.42494e-123	7.14591e-122	6.49067e-122	TRUE
Unigene98175_g1	22	541.03	-4.62013	-4.61612	-23.632	1.80929e-123	9.05527e-122	8.22496e-122	TRUE
Unigene106132_g1	433.31	1427.14	-1.71966	-1.71564	-23.581	6.04492e-123	3.01336e-121	2.73705e-121	TRUE
Unigene102967_g1	341	1258	-1.88329	-1.87927	-23.5731	7.28224e-123	3.62775e-121	3.29511e-121	TRUE
Unigene104971_g1	97	743	-2.93731	-2.93329	-23.5564	1.07962e-122	5.36409e-121	4.87224e-121	TRUE
Unigene114945_g1	1217.15	2670.77	-1.13375	-1.12974	-23.5126	3.03301e-122	1.50099e-120	1.36336e-120	TRUE
Unigene128564_g1	793.15	2022	-1.35012	-1.3461	-23.4793	6.63271e-122	3.27381e-120	2.97362e-120	TRUE
Unigene103722_g1	5	520.97	-6.70313	-6.69911	-23.4571	1.11885e-121	5.51523e-120	5.00952e-120	TRUE
Unigene115570_g1	624	1746.38	-1.48475	-1.48074	-23.4493	1.34456e-121	6.62348e-120	6.01615e-120	TRUE
Unigene111172_g2	434.13	1417.83	-1.70749	-1.70347	-23.3865	5.87015e-121	2.88605e-119	2.62142e-119	TRUE
Unigene76076_g2	88	713	-3.01833	-3.01431	-23.3827	6.4108e-121	3.14774e-119	2.85912e-119	TRUE
Unigene106440_g1	751	1942.58	-1.37109	-1.36708	-23.2873	5.95726e-120	2.90419e-118	2.63789e-118	TRUE
Unigene87824_g1	257	1074.85	-2.0643	-2.06028	-23.1506	1.43291e-118	6.95392e-117	6.31629e-117	TRUE
Unigene112597_g5	1230.01	2662.54	-1.11413	-1.11012	-23.1473	1.5493e-118	7.51392e-117	6.82495e-117	TRUE
Unigene89435_g1	132	809	-2.6156	-2.61159	-23.1392	1.86544e-118	9.02965e-117	8.20169e-117	TRUE
Unigene87432_g2	149	847	-2.50705	-2.50304	-23.1232	2.70312e-118	1.30676e-116	1.18694e-116	TRUE
Unigene114897_g3	12	497	-5.37214	-5.36813	-23.1216	2.80558e-118	1.35542e-116	1.23114e-116	TRUE
Unigene107729_g2	464	1453.45	-1.64728	-1.64327	-23.0812	7.15999e-118	3.45467e-116	3.1379e-116	TRUE
Unigene116231_g5	256.81	1070.05	-2.0589	-2.05489	-23.06	1.16837e-117	5.62293e-116	5.10734e-116	TRUE
Unigene109470_g2	1174.37	2573.73	-1.13197	-1.12796	-23.0523	1.396e-117	6.71412e-116	6.09848e-116	TRUE
Unigene116233_g3	1280.99	2728.85	-1.09103	-1.08702	-23.0382	1.93247e-117	9.28242e-116	8.43128e-116	TRUE
Unigene152200_g1	12	491.06	-5.35479	-5.35078	-22.9777	7.78218e-117	3.72855e-115	3.38667e-115	TRUE
Unigene99684_g1	131	799.15	-2.6089	-2.60489	-22.9656	1.02962e-116	4.92675e-115	4.475e-115	TRUE
Unigene99559_g1	4	506	-6.98299	-6.97898	-22.9433	1.71923e-116	8.21092e-115	7.45803e-115	TRUE
Unigene65218_g1	196	939.05	-2.26035	-2.25633	-22.9063	4.02227e-116	1.9125e-114	1.73714e-114	TRUE
Unigene95615_g1	27	526	-4.28403	-4.28002	-22.9005	4.594e-116	2.18159e-114	1.98155e-114	TRUE
Unigene110016_g1	1372	2849.76	-1.05456	-1.05055	-22.8974	4.93266e-116	2.33945e-114	2.12494e-114	TRUE
Unigene113523_g3	40	562.97	-3.81499	-3.81097	-22.8815	7.10338e-116	3.36685e-114	3.05813e-114	TRUE
Unigene105698_g2	544.01	1578.1	-1.53648	-1.53247	-22.8637	1.06703e-115	5.04479e-114	4.58222e-114	TRUE
Unigene71356_g1	502	1505.8	-1.58477	-1.58076	-22.8456	1.61694e-115	7.63027e-114	6.93063e-114	TRUE
Unigene95631_g1	358.99	1253	-1.80337	-1.79936	-22.8398	1.84399e-115	8.69626e-114	7.89887e-114	TRUE
Unigene41529_g1	397	1320.99	-1.73441	-1.7304	-22.8237	2.66894e-115	1.2571e-113	1.14183e-113	TRUE
Unigene91725_g1	909.35	2159.61	-1.24786	-1.24385	-22.8228	2.72274e-115	1.28163e-113	1.16411e-113	TRUE
Unigene105317_g1	796.72	1983.41	-1.31584	-1.31182	-22.797	4.90604e-115	2.30501e-113	2.09366e-113	TRUE
Unigene112681_g2	1274.94	2699.57	-1.0823	-1.07829	-22.7646	1.02954e-114	4.82204e-113	4.37989e-113	TRUE
Unigene115883_g1	219	980	-2.16185	-2.15784	-22.7642	1.03922e-114	4.86434e-113	4.41832e-113	TRUE
Unigene110454_g1	60	614	-3.3552	-3.35119	-22.7558	1.25802e-114	5.88116e-113	5.3419e-113	TRUE
Unigene85578_g1	1115	2462.38	-1.14301	-1.139	-22.7252	2.52762e-114	1.17944e-112	1.0713e-112	TRUE
Unigene108133_g2	620.99	1693.99	-1.44778	-1.44377	-22.663	1.03831e-113	4.82105e-112	4.379e-112	TRUE
Unigene113570_g1	1058.37	2373.74	-1.16532	-1.1613	-22.6616	1.07285e-113	4.97833e-112	4.52185e-112	TRUE
Unigene95932_g1	65	622.07	-3.25857	-3.25455	-22.62	2.75677e-113	1.27529e-111	1.15835e-111	TRUE
Unigene87888_g1	5	480	-6.58496	-6.58095	-22.5763	7.41227e-113	3.40797e-111	3.09548e-111	TRUE
Unigene106491_g1	930.97	2175.95	-1.22484	-1.22083	-22.5748	7.66137e-113	3.52034e-111	3.19755e-111	TRUE
Unigene107080_g1	223.99	981	-2.13082	-2.12681	-22.5693	8.6876e-113	3.98702e-111	3.62143e-111	TRUE
Unigene106376_g1	887	2107.73	-1.24868	-1.24467	-22.5587	1.10428e-112	5.0617e-111	4.59758e-111	TRUE
Unigene103594_g1	10	471	-5.55766	-5.55364	-22.5499	1.3462e-112	6.16682e-111	5.60136e-111	TRUE
Unigene100352_g1	492	1470.82	-1.57989	-1.57588	-22.528	2.20728e-112	1.01052e-110	9.17865e-111	TRUE
Unigene106228_g1	119	752	-2.65977	-2.65576	-22.5135	3.0604e-112	1.40024e-110	1.27185e-110	TRUE
Unigene101753_g2	6	472	-6.29768	-6.29367	-22.5029	3.88892e-112	1.77715e-110	1.6142e-110	TRUE
Unigene108742_g1	62	608	-3.29373	-3.28972	-22.467	8.72975e-112	3.97963e-110	3.61473e-110	TRUE
Unigene104555_g1	916.01	2144.6	-1.22727	-1.22326	-22.4468	1.37459e-111	6.25498e-110	5.68144e-110	TRUE
Unigene111728_g1	962	2214	-1.20255	-1.19853	-22.4421	1.52907e-111	6.95369e-110	6.31609e-110	TRUE
Unigene115231_g1	631	1696.75	-1.42706	-1.42305	-22.4364	1.73909e-111	7.90402e-110	7.17928e-110	TRUE
Unigene117967_g1	661.08	1743.11	-1.39877	-1.39475	-22.3982	4.09687e-111	1.85862e-109	1.6882e-109	TRUE
Unigene96906_g1	30	515	-4.10154	-4.09752	-22.3906	4.86089e-111	2.20258e-109	2.00062e-109	TRUE
Unigene112048_g1	11	464.53	-5.4002	-5.39618	-22.3614	9.34618e-111	4.22224e-109	3.83509e-109	TRUE
Unigene89999_g1	63.02	606.33	-3.26622	-3.26221	-22.3548	1.08396e-110	4.89102e-109	4.44254e-109	TRUE
Unigene112076_g4	965.96	2213.01	-1.19597	-1.19196	-22.3395	1.52857e-110	6.88481e-109	6.25351e-109	TRUE
Unigene112385_g2	1143.4	2476.07	-1.11472	-1.11071	-22.3315	1.82755e-110	8.21667e-109	7.46326e-109	TRUE
Unigene102745_g1	243	1007	-2.05104	-2.04702	-22.315	2.64215e-110	1.1872e-108	1.07834e-108	TRUE
Unigene108643_g1	237	994	-2.06836	-2.06435	-22.2911	4.50792e-110	2.02434e-108	1.83872e-108	TRUE
Unigene104858_g1	35	525	-3.90689	-3.90288	-22.2717	6.94856e-110	3.11475e-108	2.82915e-108	TRUE
Unigene101346_g2	330	1170.42	-1.82649	-1.82247	-22.2686	7.45474e-110	3.33966e-108	3.03344e-108	TRUE
Unigene114545_g1	504.24	1476.98	-1.55047	-1.54645	-22.2669	7.74174e-110	3.46617e-108	3.14835e-108	TRUE
Unigene93626_g1	624	1674.99	-1.42453	-1.42052	-22.2622	8.59706e-110	3.84683e-108	3.4941e-108	TRUE
Unigene113259_g1	21	483.7	-4.52565	-4.52164	-22.2488	1.15892e-109	5.17953e-108	4.7046e-108	TRUE
Unigene108401_g1	932	2153.64	-1.20838	-1.20436	-22.2192	2.23916e-109	1.00014e-107	9.08438e-108	TRUE
Unigene107945_g1	29	505	-4.12216	-4.11815	-22.2042	3.12557e-109	1.39359e-107	1.2658e-107	TRUE
Unigene90124_g1	38	531	-3.80464	-3.80063	-22.2017	3.3047e-109	1.47258e-107	1.33755e-107	TRUE
Unigene112636_g2	879	2071.53	-1.23676	-1.23275	-22.1957	3.78133e-109	1.68198e-107	1.52775e-107	TRUE
Unigene112156_g1	524	1506	-1.52308	-1.51907	-22.1915	4.15161e-109	1.8445e-107	1.67537e-107	TRUE
Unigene48966_g1	4	470	-6.87652	-6.8725	-22.1802	5.33371e-109	2.36829e-107	2.15113e-107	TRUE
Unigene113453_g2	764.79	1893.27	-1.30774	-1.30373	-22.1666	7.21463e-109	3.20157e-107	2.908e-107	TRUE
Unigene111017_g1	16	467.16	-4.86777	-4.86376	-22.1656	7.37362e-109	3.27019e-107	2.97034e-107	TRUE
Unigene110504_g1	17	469	-4.78598	-4.78197	-22.1474	1.10405e-108	4.89066e-107	4.44222e-107	TRUE
Unigene101343_g1	257	1025.99	-1.99718	-1.99316	-22.1374	1.37817e-108	6.09418e-107	5.53539e-107	TRUE
Unigene98701_g1	369.55	1235.09	-1.74077	-1.73676	-22.1259	1.78162e-108	7.85971e-107	7.13903e-107	TRUE
Unigene92460_g1	46	550.78	-3.58177	-3.57776	-22.1237	1.87096e-108	8.249e-107	7.49262e-107	TRUE
Unigene95748_g1	470	1410.01	-1.58497	-1.58096	-22.109	2.58862e-108	1.13931e-106	1.03484e-106	TRUE
Unigene46392_g2	137	776	-2.50188	-2.49787	-22.1069	2.70979e-108	1.19194e-106	1.08265e-106	TRUE
Unigene114141_g1	1108.95	2409.27	-1.1194	-1.11539	-22.1031	2.95421e-108	1.29869e-106	1.17961e-106	TRUE
Unigene104067_g1	169	845.13	-2.32215	-2.31814	-22.088	4.12448e-108	1.80998e-106	1.64402e-106	TRUE
Unigene112119_g1	896.38	2090.79	-1.22187	-1.21785	-22.0861	4.29762e-108	1.88486e-106	1.71203e-106	TRUE
Unigene98363_g1	510.41	1476.73	-1.53268	-1.52866	-22.0768	5.2805e-108	2.31459e-106	2.10235e-106	TRUE
Unigene102190_g1	170	845.92	-2.31499	-2.31097	-22.0574	8.11576e-108	3.55114e-106	3.22552e-106	TRUE
Unigene111978_g8	648.21	1701.78	-1.39251	-1.3885	-22.0557	8.42019e-108	3.68221e-106	3.34457e-106	TRUE
Unigene115769_g3	255	1017.72	-1.99677	-1.99276	-22.0451	1.06408e-107	4.64789e-106	4.22171e-106	TRUE
Unigene113644_g1	44	542	-3.62272	-3.6187	-22.0408	1.16935e-107	5.10475e-106	4.63668e-106	TRUE
Unigene33714_g1	1042	2306	-1.14604	-1.14202	-22.0385	1.23039e-107	5.36809e-106	4.87587e-106	TRUE
Unigene82196_g1	576	1583.03	-1.45855	-1.45453	-22.0304	1.47334e-107	6.41687e-106	5.82848e-106	TRUE
Unigene114740_g1	7	449	-6.00322	-5.9992	-22.0161	2.01798e-107	8.78386e-106	7.97844e-106	TRUE
Unigene113204_g7	558.01	1552	-1.47577	-1.47175	-22.0058	2.53185e-107	1.10016e-105	9.99279e-106	TRUE
Unigene111696_g1	1034	2289.9	-1.14705	-1.14303	-21.9771	4.77392e-107	2.06841e-105	1.87875e-105	TRUE
Unigene116506_g2	845.13	2005.38	-1.24663	-1.24262	-21.9756	4.92945e-107	2.13457e-105	1.93884e-105	TRUE
Unigene102909_g4	254.01	1011.88	-1.99408	-1.99007	-21.9623	6.60239e-107	2.85735e-105	2.59535e-105	TRUE
Unigene90279_g1	1	573	-9.16239	-9.15838	-21.9618	6.6786e-107	2.88867e-105	2.6238e-105	TRUE
Unigene110378_g1	1130.13	2429.75	-1.10432	-1.10031	-21.954	7.9379e-107	3.42743e-105	3.11316e-105	TRUE
Unigene114332_g1	702.93	1782	-1.34204	-1.33803	-21.9403	1.07165e-106	4.62452e-105	4.20049e-105	TRUE
Unigene106084_g7	126	744.02	-2.56192	-2.5579	-21.9375	1.14047e-106	4.91868e-105	4.46767e-105	TRUE
Unigene102518_g1	735	1831	-1.31682	-1.3128	-21.9162	1.82024e-106	7.84594e-105	7.12652e-105	TRUE
Unigene108024_g2	1338	2724.78	-1.02606	-1.02205	-21.8901	3.2281e-106	1.38825e-104	1.26096e-104	TRUE
Unigene71866_g1	447.99	1360	-1.60207	-1.59805	-21.8832	3.75137e-106	1.61144e-104	1.46368e-104	TRUE
Unigene115182_g3	315.61	1122.03	-1.8299	-1.82588	-21.8312	1.17215e-105	5.02076e-104	4.56039e-104	TRUE
Unigene114804_g3	431	1327	-1.62241	-1.6184	-21.8142	1.70038e-105	7.27092e-104	6.60423e-104	TRUE
Unigene105693_g1	288.99	1071.35	-1.89034	-1.88632	-21.809	1.90504e-105	8.1414e-104	7.39489e-104	TRUE
Unigene106594_g3	996	2221.44	-1.15728	-1.15326	-21.8011	2.26718e-105	9.68358e-104	8.79566e-104	TRUE
Unigene105602_g1	1316.93	2687.87	-1.02928	-1.02527	-21.7977	2.43961e-105	1.04141e-103	9.45921e-104	TRUE
Unigene105824_g1	856.04	2009.71	-1.23124	-1.22722	-21.7848	3.23133e-105	1.37782e-103	1.25148e-103	TRUE
Unigene85885_g1	0	670	-10.388	-10.384	-21.7739	4.099e-105	1.74679e-103	1.58662e-103	TRUE
Unigene103284_g1	281	1054	-1.90723	-1.90322	-21.7616	5.35978e-105	2.2802e-103	2.07112e-103	TRUE
Unigene92806_g1	397	1263.9	-1.67067	-1.66666	-21.7415	8.30989e-105	3.52926e-103	3.20565e-103	TRUE
Unigene102929_g1	1356.15	2735.53	-1.0123	-1.00829	-21.6896	2.56955e-104	1.08823e-102	9.88445e-103	TRUE
Unigene66446_g1	1139.94	2425.25	-1.08918	-1.08516	-21.6886	2.62929e-104	1.1129e-102	1.01086e-102	TRUE
Unigene101763_g1	71	601	-3.08147	-3.07746	-21.679	3.24134e-104	1.36965e-102	1.24406e-102	TRUE
Unigene103132_g1	847	1986.54	-1.22982	-1.22581	-21.6392	7.67613e-104	3.2327e-102	2.93629e-102	TRUE
Unigene116430_g1	123.02	724	-2.5571	-2.55308	-21.6176	1.22734e-103	5.16301e-102	4.6896e-102	TRUE
Unigene98923_g1	6	433	-6.17326	-6.16925	-21.5875	2.35209e-103	9.87785e-102	8.97212e-102	TRUE
Unigene85243_g1	1345	2712	-1.01175	-1.00774	-21.5864	2.41156e-103	1.01163e-101	9.18871e-102	TRUE
Unigene110685_g3	889.99	2047.09	-1.20171	-1.1977	-21.5676	3.61714e-103	1.51567e-101	1.3767e-101	TRUE
Unigene114493_g1	355	1179.85	-1.73271	-1.7287	-21.5551	4.74152e-103	1.98571e-101	1.80363e-101	TRUE
Unigene110209_g2	214	913	-2.093	-2.08899	-21.5265	8.80022e-103	3.6793e-101	3.34194e-101	TRUE
Unigene86082_g1	1321.04	2673.14	-1.01686	-1.01285	-21.5208	9.94992e-103	4.15537e-101	3.77435e-101	TRUE
Unigene110876_g7	892	2045.84	-1.19758	-1.19356	-21.502	1.49114e-102	6.22051e-101	5.65013e-101	TRUE
Unigene93839_g1	469.99	1376	-1.54978	-1.54576	-21.4852	2.1427e-102	8.92868e-101	8.10998e-101	TRUE
Unigene71788_g2	593.02	1578	-1.41194	-1.40793	-21.4633	3.43369e-102	1.43003e-100	1.29891e-100	TRUE
Unigene105298_g1	236.51	954.14	-2.0123	-2.00829	-21.4539	4.19871e-102	1.74767e-100	1.58742e-100	TRUE
Unigene116439_g2	214.76	911.08	-2.08485	-2.08084	-21.4502	4.54874e-102	1.89023e-100	1.71691e-100	TRUE
Unigene115270_g1	654.4	1674.47	-1.35546	-1.35145	-21.4314	6.81426e-102	2.82698e-100	2.56776e-100	TRUE
Unigene116306_g1	446	1332.08	-1.57857	-1.57455	-21.426	7.64459e-102	3.16795e-100	2.87747e-100	TRUE
Unigene102322_g1	1297.03	2629.05	-1.01933	-1.01532	-21.3854	1.82706e-101	7.55062e-100	6.85828e-100	TRUE
Unigene114738_g2	850.33	1974.31	-1.21525	-1.21124	-21.37	2.54149e-101	1.04973e-99	9.53479e-100	TRUE
Unigene108136_g2	126	720.51	-2.51559	-2.51158	-21.368	2.65357e-101	1.09543e-99	9.94983e-100	TRUE
Unigene107339_g1	293.65	1058	-1.84917	-1.84516	-21.3515	3.77655e-101	1.55644e-99	1.41372e-99	TRUE
Unigene116492_g4	1061.04	2286.28	-1.10752	-1.10351	-21.346	4.24373e-101	1.74802e-99	1.58774e-99	TRUE
Unigene112068_g2	8	421	-5.71768	-5.71366	-21.3338	5.51031e-101	2.26849e-99	2.06049e-99	TRUE
Unigene106843_g1	452	1337	-1.5646	-1.56059	-21.3268	6.40907e-101	2.63705e-99	2.39525e-99	TRUE
Unigene162382_g1	878	2011	-1.19562	-1.19161	-21.2904	1.394e-100	5.7263e-99	5.20124e-99	TRUE
Unigene102099_g3	38	497	-3.70917	-3.70516	-21.2889	1.43732e-100	5.90101e-99	5.35993e-99	TRUE
Unigene106220_g1	111	683	-2.62133	-2.61731	-21.2865	1.51327e-100	6.20945e-99	5.64008e-99	TRUE
Unigene103696_g1	1057	2275.83	-1.10642	-1.1024	-21.2799	1.74163e-100	7.1426e-99	6.48767e-99	TRUE
Unigene112368_g3	16	433.07	-4.75846	-4.75444	-21.2609	2.61627e-100	1.07062e-98	9.72453e-99	TRUE
Unigene110287_g5	519.94	1444.78	-1.47443	-1.47042	-21.2177	6.54966e-100	2.6744e-98	2.42918e-98	TRUE
Unigene114046_g3	922.11	2071	-1.16732	-1.1633	-21.1962	1.03532e-99	4.2206e-98	3.8336e-98	TRUE
Unigene94355_g1	526	1453	-1.4659	-1.46189	-21.1858	1.28992e-99	5.25282e-98	4.77117e-98	TRUE
Unigene114379_g2	982.83	2157.48	-1.13433	-1.13032	-21.1413	3.3147e-99	1.34617e-97	1.22273e-97	TRUE
Unigene111562_g2	1103.74	2333	-1.07979	-1.07577	-21.1224	4.95644e-99	2.00966e-97	1.82539e-97	TRUE
Unigene93789_g1	783.02	1855.85	-1.24496	-1.24095	-21.1181	5.42681e-99	2.19919e-97	1.99754e-97	TRUE
Unigene111835_g5	103	657.51	-2.67437	-2.67035	-21.1138	5.9355e-99	2.40274e-97	2.18243e-97	TRUE
Unigene116240_g2	510	1422.02	-1.47937	-1.47536	-21.1026	7.52957e-99	3.0464e-97	2.76706e-97	TRUE
Unigene105528_g2	891.98	2018	-1.17784	-1.17383	-21.074	1.37648e-98	5.5512e-97	5.0422e-97	TRUE
Unigene82182_g2	437	1296	-1.56836	-1.56435	-21.034	3.20154e-98	1.28426e-96	1.1665e-96	TRUE
Unigene92855_g1	45.35	508	-3.48565	-3.48164	-21.0236	3.99293e-98	1.60086e-96	1.45407e-96	TRUE
Unigene113516_g3	546	1476.18	-1.4349	-1.43088	-21.0139	4.89573e-98	1.96176e-96	1.78188e-96	TRUE
Unigene114408_g4	1235.88	2513.95	-1.02442	-1.0204	-20.9983	6.80296e-98	2.7231e-96	2.47341e-96	TRUE
Unigene71279_g1	698.83	1716.78	-1.29669	-1.29268	-20.9693	1.25153e-97	5.00431e-96	4.54545e-96	TRUE
Unigene60919_g1	1195.4	2453.71	-1.03747	-1.03346	-20.963	1.42654e-97	5.7011e-96	5.17835e-96	TRUE
Unigene112723_g1	44	502	-3.51211	-3.5081	-20.9615	1.47273e-97	5.88253e-96	5.34314e-96	TRUE
Unigene109710_g1	1153.94	2388.91	-1.04978	-1.04577	-20.8862	7.14959e-97	2.83768e-95	2.57748e-95	TRUE
Unigene106177_g2	414.77	1250.18	-1.59175	-1.58774	-20.8829	7.65212e-97	3.03553e-95	2.75719e-95	TRUE
Unigene85353_g1	51	518	-3.34438	-3.34037	-20.8729	9.45261e-97	3.74384e-95	3.40056e-95	TRUE
Unigene98286_g1	351	1138.46	-1.69754	-1.69353	-20.8697	1.01058e-96	4.00045e-95	3.63364e-95	TRUE
Unigene105688_g1	42	492.08	-3.55043	-3.54642	-20.8412	1.83087e-96	7.23616e-95	6.57265e-95	TRUE
Unigene104445_g1	42	492	-3.5502	-3.54618	-20.839	1.91799e-96	7.5765e-95	6.88179e-95	TRUE
Unigene86771_g1	784.77	1840.5	-1.22976	-1.22574	-20.8277	2.4285e-96	9.58308e-95	8.70438e-95	TRUE
Unigene81794_g1	486	1367	-1.49199	-1.48797	-20.8216	2.75705e-96	1.08738e-94	9.87678e-95	TRUE
Unigene109970_g1	1237	2500.99	-1.01565	-1.01164	-20.7957	4.72926e-96	1.86035e-94	1.68977e-94	TRUE
Unigene104978_g1	634	1602	-1.33732	-1.33331	-20.7462	1.327e-95	5.20099e-94	4.72409e-94	TRUE
Unigene112600_g2	833.53	1907.96	-1.19472	-1.19071	-20.7254	2.04561e-95	8.01326e-94	7.2785e-94	TRUE
Unigene103720_g1	466.41	1329.15	-1.51083	-1.50682	-20.7236	2.12208e-95	8.30849e-94	7.54666e-94	TRUE
Unigene111609_g1	806.05	1866.35	-1.21128	-1.20726	-20.7235	2.12447e-95	8.31352e-94	7.55123e-94	TRUE
Unigene110685_g4	670.35	1657.66	-1.30616	-1.30215	-20.722	2.19584e-95	8.58834e-94	7.80085e-94	TRUE
Unigene102786_g1	1	496.88	-8.95675	-8.95274	-20.7171	2.42691e-95	9.48224e-94	8.61278e-94	TRUE
Unigene105540_g1	573	1502.99	-1.39123	-1.38721	-20.7129	2.64928e-95	1.03457e-93	9.39705e-94	TRUE
Unigene110170_g4	854.92	1938	-1.18071	-1.17669	-20.6922	4.07226e-95	1.58778e-93	1.44219e-93	TRUE
Unigene113873_g2	491	1368	-1.47827	-1.47426	-20.6864	4.59361e-95	1.79013e-93	1.62599e-93	TRUE
Unigene113175_g1	433	1269.76	-1.55212	-1.5481	-20.6619	7.62967e-95	2.96866e-93	2.69645e-93	TRUE
Unigene88342_g1	892.49	1991.73	-1.15811	-1.1541	-20.655	8.79549e-95	3.41874e-93	3.10526e-93	TRUE
Unigene101837_g1	927.47	2041.5	-1.13826	-1.13424	-20.6226	1.72153e-94	6.67762e-93	6.06533e-93	TRUE
Unigene105601_g1	214	872	-2.02672	-2.0227	-20.6053	2.45786e-94	9.52888e-93	8.65515e-93	TRUE
Unigene109534_g1	28	441.13	-3.97771	-3.97369	-20.5323	1.1086e-93	4.28686e-92	3.89378e-92	TRUE
Unigene113415_g2	1	486.11	-8.92514	-8.92113	-20.5312	1.13358e-93	4.38123e-92	3.9795e-92	TRUE
Unigene108585_g1	888	1974.55	-1.15289	-1.14888	-20.4912	2.5775e-93	9.93632e-92	9.02522e-92	TRUE
Unigene75321_g1	111	651	-2.5521	-2.54808	-20.4764	3.49724e-93	1.34475e-91	1.22144e-91	TRUE
Unigene150349_g1	5	390.63	-6.28773	-6.28372	-20.4744	3.64042e-93	1.39837e-91	1.27015e-91	TRUE
Unigene87055_g1	216	868	-2.00666	-2.00265	-20.4251	1.00129e-92	3.83834e-91	3.48639e-91	TRUE
Unigene103562_g3	364	1139.29	-1.64612	-1.64211	-20.4246	1.0109e-92	3.87321e-91	3.51806e-91	TRUE
Unigene114385_g2	217	868.7	-2.00116	-1.99715	-20.3966	1.79231e-92	6.84621e-91	6.21846e-91	TRUE
Unigene85653_g2	198	830.91	-2.06919	-2.06518	-20.3858	2.23693e-92	8.53586e-91	7.75318e-91	TRUE
Unigene110645_g2	5	387	-6.27426	-6.27025	-20.3829	2.37155e-92	9.04498e-91	8.21561e-91	TRUE
Unigene99170_g1	414	1223.01	-1.56273	-1.55872	-20.3795	2.54273e-92	9.69293e-91	8.80415e-91	TRUE
Unigene112584_g1	123	674	-2.45409	-2.45008	-20.3767	2.69049e-92	1.0251e-90	9.31105e-91	TRUE
Unigene111267_g2	727.25	1725.07	-1.24613	-1.24212	-20.3755	2.76164e-92	1.05168e-90	9.55244e-91	TRUE
Unigene114528_g2	345	1102	-1.67546	-1.67144	-20.3427	5.38936e-92	2.0482e-90	1.8604e-90	TRUE
Unigene112385_g1	846	1901.78	-1.16862	-1.16461	-20.3299	6.99385e-92	2.65262e-90	2.40939e-90	TRUE
Unigene106983_g1	365	1136.21	-1.63826	-1.63425	-20.327	7.42409e-92	2.81296e-90	2.55503e-90	TRUE
Unigene114954_g1	74	557.65	-2.91376	-2.90975	-20.3267	7.46781e-92	2.8281e-90	2.56878e-90	TRUE
Unigene107360_g1	904	1986	-1.13547	-1.13146	-20.3001	1.28221e-91	4.8509e-90	4.4061e-90	TRUE
Unigene105593_g1	231	890	-1.94591	-1.9419	-20.2671	2.50863e-91	9.47645e-90	8.60753e-90	TRUE
Unigene112944_g1	2	416.23	-7.70124	-7.69722	-20.2645	2.64632e-91	9.98653e-90	9.07083e-90	TRUE
Unigene85214_g1	3	396.04	-7.04454	-7.04053	-20.2596	2.92231e-91	1.10115e-89	1.00018e-89	TRUE
Unigene115113_g4	428.99	1242.01	-1.53366	-1.52965	-20.2559	3.14927e-91	1.18607e-89	1.07732e-89	TRUE
Unigene102909_g5	58.28	515	-3.1435	-3.13949	-20.2536	3.30075e-91	1.2425e-89	1.12857e-89	TRUE
Unigene114355_g2	125	673	-2.42868	-2.42466	-20.2393	4.40961e-91	1.65908e-89	1.50695e-89	TRUE
Unigene112048_g3	9	380	-5.39993	-5.39592	-20.2247	5.92968e-91	2.22988e-89	2.02541e-89	TRUE
Unigene108113_g2	290	996	-1.78009	-1.77608	-20.181	1.4381e-90	5.39722e-89	4.90233e-89	TRUE
Unigene107878_g1	485	1330.94	-1.45639	-1.45238	-20.1777	1.53611e-90	5.76216e-89	5.23381e-89	TRUE
Unigene108161_g7	496	1348.89	-1.44336	-1.43935	-20.1766	1.57067e-90	5.88886e-89	5.34889e-89	TRUE
Unigene112910_g8	680	1637.68	-1.26805	-1.26403	-20.1263	4.34174e-90	1.62379e-88	1.4749e-88	TRUE
Unigene116391_g2	913	1987	-1.12191	-1.11789	-20.109	6.15334e-90	2.29561e-88	2.08512e-88	TRUE
Unigene106732_g1	889.49	1951.1	-1.13324	-1.12922	-20.089	9.20504e-90	3.42899e-88	3.11458e-88	TRUE
Unigene110599_g1	2	407.95	-7.67225	-7.66823	-20.087	9.58367e-90	3.56827e-88	3.24108e-88	TRUE
Unigene100121_g1	353	1103	-1.64369	-1.63968	-20.0754	1.2121e-89	4.50854e-88	4.09513e-88	TRUE
Unigene96799_g1	77	555	-2.84956	-2.84554	-20.0527	1.90993e-89	7.09011e-88	6.44e-88	TRUE
Unigene113100_g1	889.97	1949.09	-1.13097	-1.12696	-20.0463	2.17588e-89	8.06942e-88	7.32951e-88	TRUE
Unigene113145_g2	432.5	1237	-1.51607	-1.51206	-20.0436	2.29524e-89	8.5079e-88	7.72779e-88	TRUE
Unigene106541_g1	270	951.99	-1.81799	-1.81397	-20.0192	3.75061e-89	1.38889e-87	1.26154e-87	TRUE
Unigene113492_g1	45	471	-3.38773	-3.38372	-20.0108	4.43475e-89	1.64143e-87	1.49092e-87	TRUE
Unigene110864_g5	447	1259	-1.49393	-1.48992	-20.0016	5.33821e-89	1.97291e-87	1.792e-87	TRUE
Unigene104011_g1	1160.25	2336	-1.0096	-1.00559	-19.9988	5.63888e-89	2.083e-87	1.89201e-87	TRUE
Unigene109326_g1	1045.04	2171.16	-1.05491	-1.05089	-19.9913	6.55811e-89	2.42138e-87	2.19936e-87	TRUE
Unigene112107_g2	1	454	-8.82655	-8.82253	-19.9604	1.21847e-88	4.4944e-87	4.08229e-87	TRUE
Unigene102357_g2	518	1372	-1.40526	-1.40124	-19.9413	1.7838e-88	6.57001e-87	5.96758e-87	TRUE
Unigene108190_g1	248	907.45	-1.87148	-1.86746	-19.9359	1.98616e-88	7.31172e-87	6.64128e-87	TRUE
Unigene3929_g1	0	534	-10.0607	-10.0567	-19.9248	2.48169e-88	9.12699e-87	8.29011e-87	TRUE
Unigene109857_g7	840	1866.67	-1.15201	-1.14799	-19.9113	3.25066e-88	1.19492e-86	1.08508e-86	TRUE
Unigene101879_g1	208	830.19	-1.99686	-1.99284	-19.9112	3.25141e-88	1.19462e-86	1.08508e-86	TRUE
Unigene105458_g3	60	507	-3.07895	-3.07494	-19.9039	3.76344e-88	1.38207e-86	1.25534e-86	TRUE
Unigene111971_g1	81	558.67	-2.786	-2.78199	-19.8874	5.23056e-88	1.91897e-86	1.74301e-86	TRUE
Unigene14089_g1	85	567.75	-2.73972	-2.73571	-19.8736	6.88828e-88	2.52468e-86	2.29319e-86	TRUE
Unigene105092_g1	538.59	1400	-1.37817	-1.37415	-19.8473	1.16308e-87	4.25874e-86	3.86824e-86	TRUE
Unigene109157_g2	6	364	-5.92283	-5.91882	-19.8317	1.58678e-87	5.80452e-86	5.27228e-86	TRUE
Unigene100914_g1	692.14	1638.79	-1.2435	-1.23948	-19.8263	1.76732e-87	6.46179e-86	5.86929e-86	TRUE
Unigene114626_g1	1	446	-8.8009	-8.79689	-19.8141	2.25152e-87	8.22419e-86	7.47009e-86	TRUE
Unigene107566_g1	292	981.01	-1.7483	-1.74429	-19.7787	4.54267e-87	1.6569e-85	1.50497e-85	TRUE
Unigene108044_g1	87	567	-2.70426	-2.70025	-19.7239	1.34537e-86	4.89049e-85	4.44206e-85	TRUE
Unigene115051_g1	445	1240.65	-1.47922	-1.47521	-19.7094	1.79172e-86	6.50985e-85	5.91294e-85	TRUE
Unigene19011_g1	54	484	-3.16398	-3.15996	-19.6926	2.49351e-86	9.03782e-85	8.20911e-85	TRUE
Unigene98308_g1	534	1384.06	-1.37399	-1.36998	-19.6883	2.71747e-86	9.84009e-85	8.93782e-85	TRUE
Unigene104345_g1	19	386	-4.34453	-4.34052	-19.6874	2.76588e-86	1.00106e-84	9.09266e-85	TRUE
Unigene91918_g1	65	512	-2.97763	-2.97362	-19.6854	2.87829e-86	1.04124e-84	9.45767e-85	TRUE
Unigene115267_g2	565	1432.1	-1.34181	-1.3378	-19.6659	4.2221e-86	1.52664e-84	1.38666e-84	TRUE
Unigene95974_g1	210.76	825.02	-1.96883	-1.96481	-19.6653	4.28041e-86	1.54698e-84	1.40513e-84	TRUE
Unigene114373_g2	630.99	1535.22	-1.28276	-1.27874	-19.6631	4.46634e-86	1.6134e-84	1.46546e-84	TRUE
Unigene106325_g3	488.98	1307	-1.41841	-1.4144	-19.6012	1.51117e-85	5.43797e-84	4.93935e-84	TRUE
Unigene108936_g1	1101.63	2224.89	-1.01409	-1.01008	-19.5893	1.90904e-85	6.86644e-84	6.23683e-84	TRUE
Unigene98211_g1	428	1206.04	-1.4946	-1.49058	-19.5828	2.16757e-85	7.79256e-84	7.07804e-84	TRUE
Unigene110158_g1	54.14	480.46	-3.14965	-3.14564	-19.5801	2.28633e-85	8.21559e-84	7.46227e-84	TRUE
Unigene114876_g1	331	1039.97	-1.65164	-1.64763	-19.5608	3.33655e-85	1.19665e-83	1.08693e-83	TRUE
Unigene111273_g1	763.96	1729.23	-1.17856	-1.17455	-19.5175	7.80188e-85	2.78883e-83	2.53311e-83	TRUE
Unigene83990_g2	84	551.61	-2.71519	-2.71117	-19.4961	1.18451e-84	4.23009e-83	3.84222e-83	TRUE
Unigene98849_g1	1	427	-8.73809	-8.73408	-19.4596	2.41444e-84	8.61418e-83	7.82432e-83	TRUE
Unigene110028_g3	179.34	754.05	-2.07196	-2.06795	-19.4367	3.77365e-84	1.34317e-82	1.22001e-82	TRUE
Unigene115006_g2	451	1235.87	-1.45433	-1.45031	-19.4231	4.9274e-84	1.75216e-82	1.5915e-82	TRUE
Unigene113613_g3	140	673	-2.26518	-2.26117	-19.417	5.54438e-84	1.9697e-82	1.78909e-82	TRUE
Unigene104828_g2	222	835.19	-1.91154	-1.90753	-19.4009	7.58806e-84	2.69192e-82	2.44509e-82	TRUE
Unigene83708_g1	614.73	1495	-1.28212	-1.27811	-19.3963	8.29367e-84	2.94085e-82	2.67119e-82	TRUE
Unigene112309_g2	105.99	598	-2.49622	-2.4922	-19.3815	1.10496e-83	3.90884e-82	3.55043e-82	TRUE
Unigene105801_g2	89	559	-2.65097	-2.64696	-19.3758	1.23457e-83	4.36324e-82	3.96316e-82	TRUE
Unigene116212_g1	627.99	1514.22	-1.26976	-1.26575	-19.3733	1.29753e-83	4.58361e-82	4.16332e-82	TRUE
Unigene80407_g1	347	1058	-1.60833	-1.60432	-19.3558	1.82159e-83	6.41981e-82	5.83116e-82	TRUE
Unigene150812_g1	483	1284.39	-1.41099	-1.40697	-19.3538	1.89436e-83	6.67312e-82	6.06124e-82	TRUE
Unigene109934_g2	517	1339	-1.37292	-1.36891	-19.3535	1.90319e-83	6.70111e-82	6.08666e-82	TRUE
Unigene109240_g2	91.89	564.39	-2.61871	-2.6147	-19.3396	2.49608e-83	8.78455e-82	7.97907e-82	TRUE
Unigene113898_g1	901	1919.98	-1.09149	-1.08748	-19.3308	2.95804e-83	1.04055e-81	9.45135e-82	TRUE
Unigene109470_g3	770.01	1723.98	-1.16279	-1.15878	-19.2788	8.09091e-83	2.83552e-81	2.57552e-81	TRUE
Unigene102237_g1	896.07	1908.25	-1.09057	-1.08655	-19.2583	1.20163e-82	4.20531e-81	3.81971e-81	TRUE
Unigene105893_g1	161	710	-2.14076	-2.13674	-19.257	1.23416e-82	4.31714e-81	3.92128e-81	TRUE
Unigene112125_g2	168	723.88	-2.10729	-2.10328	-19.251	1.38345e-82	4.83712e-81	4.39359e-81	TRUE
Unigene105346_g1	161	709	-2.13872	-2.13471	-19.2319	2.00328e-82	6.99454e-81	6.35319e-81	TRUE
Unigene103609_g1	1051.02	2126.79	-1.01689	-1.01287	-19.1962	3.98367e-82	1.38641e-80	1.25928e-80	TRUE
Unigene107584_g2	86.98	547.6	-2.65437	-2.65035	-19.1905	4.4396e-82	1.54437e-80	1.40276e-80	TRUE
Unigene95110_g1	32	406	-3.66534	-3.66132	-19.1588	8.17036e-82	2.83168e-80	2.57203e-80	TRUE
Unigene114924_g1	370	1086.93	-1.55466	-1.55065	-19.1395	1.18353e-81	4.0962e-80	3.7206e-80	TRUE
Unigene4515_g1	94	561.96	-2.57973	-2.57572	-19.139	1.19454e-81	4.13241e-80	3.7535e-80	TRUE
Unigene88782_g1	754	1687	-1.16182	-1.15781	-19.0581	5.62298e-81	1.93454e-79	1.75715e-79	TRUE
Unigene112910_g1	71	503.97	-2.82745	-2.82343	-19.0329	9.10037e-81	3.12804e-79	2.84122e-79	TRUE
Unigene115884_g2	944.29	1963.61	-1.05621	-1.05219	-19.0309	9.45871e-81	3.24972e-79	2.95175e-79	TRUE
Unigene112670_g2	352.72	1051.06	-1.57525	-1.57124	-19.003	1.61017e-80	5.51945e-79	5.01335e-79	TRUE
Unigene105718_g3	315.06	984.99	-1.64448	-1.64047	-18.9776	2.61442e-80	8.94963e-79	8.12901e-79	TRUE
Unigene24133_g1	668	1552.03	-1.21624	-1.21222	-18.9593	3.70022e-80	1.2655e-78	1.14946e-78	TRUE
Unigene112975_g1	505.01	1299	-1.36302	-1.359	-18.9569	3.87512e-80	1.32471e-78	1.20325e-78	TRUE
Unigene89047_g1	160	696	-2.12102	-2.117	-18.9547	4.03651e-80	1.37926e-78	1.25279e-78	TRUE
Unigene110505_g2	900.35	1894.69	-1.0734	-1.06939	-18.9429	5.05032e-80	1.72332e-78	1.5653e-78	TRUE
Unigene105369_g1	379.02	1089.73	-1.52362	-1.51961	-18.8819	1.6082e-79	5.47027e-78	4.96868e-78	TRUE
Unigene113759_g2	555	1372.99	-1.30676	-1.30275	-18.8656	2.1893e-79	7.44351e-78	6.76099e-78	TRUE
Unigene112890_g1	629	1487	-1.24127	-1.23726	-18.8591	2.47326e-79	8.40137e-78	7.63102e-78	TRUE
Unigene101809_g1	16	350	-4.45121	-4.4472	-18.8558	2.63352e-79	8.93766e-78	8.11814e-78	TRUE
Unigene111239_g1	32	396	-3.62936	-3.62534	-18.8526	2.79535e-79	9.48261e-78	8.61312e-78	TRUE
Unigene69226_g2	231	827	-1.83999	-1.83598	-18.8132	5.88814e-79	1.99472e-77	1.81182e-77	TRUE
Unigene109125_g1	277	910	-1.71598	-1.71197	-18.8014	7.34817e-79	2.4871e-77	2.25905e-77	TRUE
Unigene101860_g3	437	1181.42	-1.43482	-1.4308	-18.7983	7.79419e-79	2.63687e-77	2.39509e-77	TRUE
Unigene98311_g1	736	1644.9	-1.16022	-1.15621	-18.798	7.83903e-79	2.65085e-77	2.40778e-77	TRUE
Unigene114092_g2	685	1568.01	-1.19476	-1.19075	-18.7888	9.32197e-79	3.1509e-77	2.86198e-77	TRUE
Unigene115979_g2	169	707.4	-2.0655	-2.06149	-18.7881	9.44816e-79	3.19212e-77	2.89942e-77	TRUE
Unigene111682_g2	347	1030.43	-1.57024	-1.56623	-18.7719	1.28259e-78	4.32166e-77	3.92539e-77	TRUE
Unigene113385_g6	730.94	1635.12	-1.16157	-1.15756	-18.7595	1.61806e-78	5.44712e-77	4.94766e-77	TRUE
Unigene116343_g1	916.08	1905.73	-1.0568	-1.05278	-18.7569	1.69907e-78	5.71472e-77	5.19072e-77	TRUE
Unigene111021_g7	974	1988.01	-1.02933	-1.02532	-18.7468	2.05574e-78	6.90819e-77	6.27475e-77	TRUE
Unigene108746_g2	344	1023	-1.57233	-1.56831	-18.7222	3.26212e-78	1.09377e-76	9.93478e-77	TRUE
Unigene114771_g2	729.94	1629.91	-1.15894	-1.15493	-18.6956	5.37622e-78	1.80021e-76	1.63514e-76	TRUE
Unigene103874_g1	30	385.04	-3.68197	-3.67796	-18.6885	6.13605e-78	2.05098e-76	1.86292e-76	TRUE
Unigene112531_g1	1	387	-8.59619	-8.59218	-18.6785	7.40842e-78	2.47297e-76	2.24622e-76	TRUE
Unigene139413_g1	243	842.01	-1.79288	-1.78887	-18.6477	1.31942e-77	4.39065e-76	3.98805e-76	TRUE
Unigene110309_g1	264	880	-1.73697	-1.73295	-18.6476	1.32002e-77	4.39071e-76	3.98811e-76	TRUE
Unigene116510_g2	476.12	1236.48	-1.37684	-1.37283	-18.6385	1.5665e-77	5.20593e-76	4.72858e-76	TRUE
Unigene86543_g1	882.63	1849.93	-1.06759	-1.06358	-18.6348	1.67679e-77	5.57002e-76	5.05928e-76	TRUE
Unigene105557_g1	3	330	-6.78136	-6.77735	-18.6329	1.73984e-77	5.77435e-76	5.24488e-76	TRUE
Unigene95177_g2	250	854	-1.77231	-1.76829	-18.6303	1.82581e-77	6.05434e-76	5.4992e-76	TRUE
Unigene114573_g2	180	722	-2.004	-1.99999	-18.612	2.56625e-77	8.50586e-76	7.72593e-76	TRUE
Unigene103528_g1	20	352.95	-4.14139	-4.13738	-18.5876	4.05146e-77	1.34109e-75	1.21812e-75	TRUE
Unigene110863_g1	244	841	-1.78522	-1.78121	-18.5813	4.55014e-77	1.50483e-75	1.36685e-75	TRUE
Unigene107352_g1	536	1328.01	-1.30896	-1.30495	-18.5782	4.82433e-77	1.59411e-75	1.44794e-75	TRUE
Unigene106500_g1	999.17	2012.87	-1.01045	-1.00644	-18.577	4.93301e-77	1.6293e-75	1.47991e-75	TRUE
Unigene115036_g3	54	446	-3.04601	-3.042	-18.5739	5.22526e-77	1.72507e-75	1.56689e-75	TRUE
Unigene115972_g4	250	851.37	-1.76786	-1.76384	-18.5691	5.71856e-77	1.8871e-75	1.71406e-75	TRUE
Unigene114766_g2	419	1139.85	-1.44382	-1.43981	-18.5519	7.87697e-77	2.59822e-75	2.35999e-75	TRUE
Unigene109132_g2	256	860.56	-1.74913	-1.74512	-18.5309	1.16419e-76	3.83169e-75	3.48035e-75	TRUE
Unigene103170_g2	565.98	1371.99	-1.27745	-1.27343	-18.5282	1.22272e-76	4.01904e-75	3.65052e-75	TRUE
Unigene105187_g2	509.49	1283.75	-1.33324	-1.32923	-18.5277	1.23484e-76	4.05711e-75	3.6851e-75	TRUE
Unigene104430_g2	682	1542.16	-1.17711	-1.1731	-18.4133	1.02693e-75	3.3506e-74	3.04337e-74	TRUE
Unigene34801_g1	36	393	-3.44846	-3.44445	-18.4122	1.04922e-75	3.42181e-74	3.10805e-74	TRUE
Unigene115419_g2	546.99	1335.99	-1.28832	-1.28431	-18.4049	1.19919e-75	3.90754e-74	3.54925e-74	TRUE
Unigene107729_g1	60	455	-2.92283	-2.91882	-18.3891	1.60675e-75	5.22423e-74	4.7452e-74	TRUE
Unigene93220_g1	474.4	1220.68	-1.36351	-1.3595	-18.3816	1.84548e-75	5.99525e-74	5.44553e-74	TRUE
Unigene113379_g3	638	1474.05	-1.20816	-1.20414	-18.3794	1.92019e-75	6.23259e-74	5.6611e-74	TRUE
Unigene109556_g1	248	839.32	-1.75888	-1.75487	-18.3719	2.2052e-75	7.15459e-74	6.49856e-74	TRUE
Unigene89746_g1	457	1192.34	-1.38353	-1.37952	-18.3706	2.2582e-75	7.32337e-74	6.65186e-74	TRUE
Unigene105078_g1	548.93	1336.72	-1.284	-1.27999	-18.3618	2.65718e-75	8.60985e-74	7.82038e-74	TRUE
Unigene99659_g1	951.35	1929.9	-1.02048	-1.01646	-18.3394	4.01234e-75	1.29841e-73	1.17935e-73	TRUE
Unigene116011_g4	596	1406.9	-1.23914	-1.23512	-18.3192	5.81418e-75	1.87906e-73	1.70676e-73	TRUE
Unigene100409_g1	580	1382.06	-1.2527	-1.24868	-18.313	6.515e-75	2.10465e-73	1.91167e-73	TRUE
Unigene84757_g1	80	500	-2.64386	-2.63984	-18.2981	8.5706e-75	2.76633e-73	2.51267e-73	TRUE
Unigene99522_g1	781.07	1681.93	-1.10659	-1.10258	-18.296	8.90138e-75	2.87186e-73	2.60853e-73	TRUE
Unigene113554_g1	81	502	-2.63169	-2.62768	-18.2887	1.01855e-74	3.28473e-73	2.98355e-73	TRUE
Unigene115786_g1	919.58	1880.94	-1.03241	-1.02839	-18.2799	1.19628e-74	3.85461e-73	3.50117e-73	TRUE
Unigene86267_g1	217	777.38	-1.84092	-1.83691	-18.2464	2.21168e-74	7.11115e-73	6.45911e-73	TRUE
Unigene92800_g1	6	308	-5.68182	-5.67781	-18.246	2.22657e-74	7.15598e-73	6.49982e-73	TRUE
Unigene110063_g2	492	1239.2	-1.33268	-1.32867	-18.1975	5.40643e-74	1.73239e-72	1.57354e-72	TRUE
Unigene112725_g1	124	593	-2.25769	-2.25368	-18.1897	6.23345e-74	1.99654e-72	1.81347e-72	TRUE
Unigene103562_g2	591	1388.98	-1.2328	-1.22878	-18.1286	1.89359e-73	6.04444e-72	5.49021e-72	TRUE
Unigene104215_g1	580.92	1373.53	-1.24148	-1.23746	-18.1276	1.92974e-73	6.1546e-72	5.59027e-72	TRUE
Unigene110724_g1	397.08	1083.29	-1.44792	-1.4439	-18.1243	2.04932e-73	6.53322e-72	5.93417e-72	TRUE
Unigene106039_g2	851	1773	-1.05896	-1.05495	-18.1223	2.12508e-73	6.77189e-72	6.15095e-72	TRUE
Unigene76810_g1	487.85	1228	-1.3318	-1.32779	-18.1058	2.86742e-73	9.13358e-72	8.2961e-72	TRUE
Unigene112628_g5	724	1585	-1.13042	-1.12641	-18.07	5.48865e-73	1.74239e-71	1.58263e-71	TRUE
Unigene107138_g1	940.01	1896.7	-1.01274	-1.00873	-18.0668	5.81791e-73	1.84614e-71	1.67686e-71	TRUE
Unigene94948_g1	497.51	1241.13	-1.31886	-1.31484	-18.0654	5.97057e-73	1.89378e-71	1.72013e-71	TRUE
Unigene114248_g2	380.48	1053.03	-1.46865	-1.46464	-18.061	6.4675e-73	2.05053e-71	1.86251e-71	TRUE
Unigene93792_g1	640	1458.1	-1.18795	-1.18393	-18.0359	1.01741e-72	3.21894e-71	2.92379e-71	TRUE
Unigene110410_g4	189	715	-1.91956	-1.91554	-18.0011	1.91098e-72	6.03589e-71	5.48244e-71	TRUE
Unigene49748_g2	508	1254.25	-1.30392	-1.29991	-18.0009	1.91693e-72	6.05213e-71	5.49719e-71	TRUE
Unigene104532_g1	93	519.03	-2.48052	-2.4765	-17.9916	2.26623e-72	7.13996e-71	6.48528e-71	TRUE
Unigene102329_g2	47.95	411.04	-3.09968	-3.09566	-17.9777	2.91391e-72	9.169e-71	8.32827e-71	TRUE
Unigene116214_g1	206	745.99	-1.85651	-1.8525	-17.9772	2.93882e-72	9.24351e-71	8.39594e-71	TRUE
Unigene114323_g2	105	543.65	-2.37229	-2.36828	-17.9421	5.53608e-72	1.73619e-70	1.57699e-70	TRUE
Unigene115150_g3	839.96	1745.99	-1.05565	-1.05164	-17.9376	5.9984e-72	1.87961e-70	1.70726e-70	TRUE
Unigene113974_g1	106	545.37	-2.36317	-2.35916	-17.9295	6.9345e-72	2.17203e-70	1.97287e-70	TRUE
Unigene109646_g1	539	1298.17	-1.26812	-1.26411	-17.9198	8.261e-72	2.58536e-70	2.3483e-70	TRUE
Unigene113851_g1	20	332	-4.05311	-4.0491	-17.9148	9.04069e-72	2.82584e-70	2.56673e-70	TRUE
Unigene115484_g1	772	1645.01	-1.09142	-1.08741	-17.8921	1.35861e-71	4.23955e-70	3.85081e-70	TRUE
Unigene109876_g1	248.02	819	-1.72341	-1.71939	-17.8909	1.3876e-71	4.32643e-70	3.92973e-70	TRUE
Unigene115838_g3	634	1441	-1.18452	-1.1805	-17.8886	1.44826e-71	4.51369e-70	4.09981e-70	TRUE
Unigene107913_g1	405	1084.54	-1.42109	-1.41708	-17.8807	1.66612e-71	5.19053e-70	4.71459e-70	TRUE
Unigene110041_g2	36	376	-3.38466	-3.38065	-17.8725	1.93234e-71	6.00991e-70	5.45884e-70	TRUE
Unigene114575_g9	119	571	-2.26253	-2.25852	-17.8724	1.93597e-71	6.01872e-70	5.46684e-70	TRUE
Unigene104551_g1	408.85	1090	-1.41468	-1.41067	-17.8645	2.22958e-71	6.92866e-70	6.29334e-70	TRUE
Unigene110668_g1	736	1590.62	-1.11181	-1.1078	-17.8605	2.39594e-71	7.44257e-70	6.76014e-70	TRUE
Unigene62296_g1	12	307	-4.67713	-4.67312	-17.8442	3.20446e-71	9.92947e-70	9.019e-70	TRUE
Unigene92846_g1	426	1116	-1.38941	-1.3854	-17.8304	4.10642e-71	1.27138e-69	1.15481e-69	TRUE
Unigene115651_g2	507	1243.61	-1.29448	-1.29046	-17.8233	4.66398e-71	1.44282e-69	1.31052e-69	TRUE
Unigene116350_g2	46	400	-3.12029	-3.11628	-17.7891	8.59067e-71	2.64992e-69	2.40694e-69	TRUE
Unigene103305_g2	7	294	-5.39232	-5.3883	-17.7879	8.77144e-71	2.70458e-69	2.45658e-69	TRUE
Unigene76891_g1	879	1792	-1.02764	-1.02362	-17.7744	1.1163e-70	3.43494e-69	3.11998e-69	TRUE
Unigene94977_g1	835	1729	-1.05009	-1.04608	-17.7728	1.14783e-70	3.53052e-69	3.20679e-69	TRUE
Unigene115002_g3	242	803	-1.73039	-1.72638	-17.7658	1.30146e-70	4.00141e-69	3.63451e-69	TRUE
Unigene103492_g1	73.24	466.01	-2.66966	-2.66564	-17.7583	1.48768e-70	4.56834e-69	4.14946e-69	TRUE
Unigene114187_g4	865.92	1771.99	-1.03306	-1.02905	-17.7519	1.66642e-70	5.11304e-69	4.64421e-69	TRUE
Unigene109291_g1	589	1363.91	-1.21141	-1.2074	-17.7172	3.09093e-70	9.46067e-69	8.59319e-69	TRUE
Unigene111896_g2	280.6	868.59	-1.63016	-1.62615	-17.7093	3.55589e-70	1.08706e-68	9.87381e-69	TRUE
Unigene115749_g3	44.58	393.75	-3.14281	-3.1388	-17.7078	3.64833e-70	1.11441e-68	1.01222e-68	TRUE
Unigene107117_g1	763.12	1621	-1.0869	-1.08289	-17.7011	4.11441e-70	1.25576e-68	1.14061e-68	TRUE
Unigene90443_g1	63	439.18	-2.80139	-2.79738	-17.6831	5.6581e-70	1.7255e-68	1.56729e-68	TRUE
Unigene100875_g1	854.07	1747.99	-1.03327	-1.02926	-17.6342	1.34687e-69	4.09085e-68	3.71575e-68	TRUE
Unigene100956_g2	795.99	1662.99	-1.06296	-1.05894	-17.6053	2.24188e-69	6.79553e-68	6.17242e-68	TRUE
Unigene115138_g1	399	1061.54	-1.4117	-1.40768	-17.6015	2.39874e-69	7.26804e-68	6.60161e-68	TRUE
Unigene112633_g1	857.94	1751	-1.02923	-1.02522	-17.5924	2.81854e-69	8.53658e-68	7.75384e-68	TRUE
Unigene114850_g2	619.69	1402.98	-1.17888	-1.17486	-17.5838	3.27708e-69	9.9134e-68	9.00441e-68	TRUE
Unigene111865_g1	18	316	-4.13386	-4.12984	-17.5786	3.59214e-69	1.08578e-67	9.86217e-68	TRUE
Unigene105783_g1	6	286.13	-5.57556	-5.57155	-17.5779	3.641e-69	1.1001e-67	9.99228e-68	TRUE
Unigene98824_g2	0	389	-9.60363	-9.59961	-17.5709	4.11467e-69	1.24172e-67	1.12786e-67	TRUE
Unigene115249_g2	677	1487.04	-1.13522	-1.1312	-17.5626	4.76481e-69	1.43619e-67	1.3045e-67	TRUE
Unigene111691_g1	633.33	1422.06	-1.16695	-1.16294	-17.5596	5.02449e-69	1.51385e-67	1.37504e-67	TRUE
Unigene107654_g1	24	331.3	-3.78703	-3.78302	-17.5089	1.22599e-68	3.68646e-67	3.34843e-67	TRUE
Unigene110055_g1	836	1714	-1.03579	-1.03178	-17.497	1.51045e-68	4.53456e-67	4.11877e-67	TRUE
Unigene93635_g1	68	444.99	-2.71017	-2.70615	-17.4936	1.6027e-68	4.80958e-67	4.36858e-67	TRUE
Unigene111170_g1	125	569	-2.1865	-2.18249	-17.4691	2.46348e-68	7.37797e-67	6.70146e-67	TRUE
Unigene115030_g1	654.9	1449.18	-1.14589	-1.14188	-17.4688	2.47516e-68	7.40999e-67	6.73055e-67	TRUE
Unigene100086_g1	339	957	-1.49723	-1.49322	-17.467	2.55637e-68	7.64704e-67	6.94586e-67	TRUE
Unigene108247_g6	854	1737	-1.02429	-1.02028	-17.4524	3.30132e-68	9.85583e-67	8.95212e-67	TRUE
Unigene107007_g1	189.02	693.3	-1.87494	-1.87093	-17.4473	3.60849e-68	1.07643e-66	9.77732e-67	TRUE
Unigene109492_g3	321	926	-1.52844	-1.52443	-17.4462	3.67813e-68	1.09677e-66	9.96204e-67	TRUE
Unigene113934_g1	876.18	1768.11	-1.01291	-1.0089	-17.446	3.69501e-68	1.10137e-66	1.00038e-66	TRUE
Unigene113602_g6	10	289	-4.853	-4.84898	-17.4255	5.28011e-68	1.57259e-66	1.42839e-66	TRUE
Unigene113882_g2	39	370	-3.24598	-3.24197	-17.4155	6.28966e-68	1.87252e-66	1.70083e-66	TRUE
Unigene111488_g2	822.03	1689.02	-1.03892	-1.03491	-17.4123	6.65871e-68	1.98161e-66	1.79991e-66	TRUE
Unigene106705_g1	66	437.19	-2.72772	-2.72371	-17.3991	8.38211e-68	2.49252e-66	2.26397e-66	TRUE
Unigene113839_g6	335.45	947.89	-1.49862	-1.49461	-17.3956	8.90474e-68	2.64688e-66	2.40418e-66	TRUE
Unigene10827_g1	651.02	1439	-1.14429	-1.14028	-17.3878	1.02035e-67	3.03173e-66	2.75374e-66	TRUE
Unigene115198_g1	363	993	-1.45182	-1.44781	-17.3877	1.02243e-67	3.0355e-66	2.75717e-66	TRUE
Unigene110985_g2	44	382	-3.118	-3.11398	-17.3783	1.20472e-67	3.56966e-66	3.24235e-66	TRUE
Unigene108629_g16	643	1426	-1.14908	-1.14507	-17.3674	1.45689e-67	4.31517e-66	3.9195e-66	TRUE
Unigene108846_g1	127.87	571.08	-2.15902	-2.155	-17.3631	1.57006e-67	4.64671e-66	4.22063e-66	TRUE
Unigene109295_g1	101	514.25	-2.34811	-2.3441	-17.3446	2.1685e-67	6.40017e-66	5.81332e-66	TRUE
Unigene113397_g2	51	398.08	-2.96449	-2.96048	-17.3204	3.29874e-67	9.70171e-66	8.81213e-66	TRUE
Unigene115237_g3	29	339.06	-3.54742	-3.5434	-17.2942	5.20104e-67	1.52726e-65	1.38722e-65	TRUE
Unigene116294_g3	2	291.02	-7.18497	-7.18096	-17.2875	5.84526e-67	1.71576e-65	1.55843e-65	TRUE
Unigene114274_g2	537	1261.84	-1.23253	-1.22852	-17.2761	7.11795e-67	2.08607e-65	1.89479e-65	TRUE
Unigene114187_g10	626.48	1396.03	-1.15599	-1.15198	-17.2669	8.35402e-67	2.44738e-65	2.22297e-65	TRUE
Unigene97313_g1	476.91	1166.04	-1.28983	-1.28581	-17.2101	2.22966e-66	6.50913e-65	5.91229e-65	TRUE
Unigene105822_g1	250	794	-1.66721	-1.6632	-17.2068	2.36306e-66	6.89321e-65	6.26115e-65	TRUE
Unigene112910_g5	742	1562	-1.0739	-1.06989	-17.2061	2.39135e-66	6.97305e-65	6.33367e-65	TRUE
Unigene84397_g1	495	1193	-1.26909	-1.26508	-17.1889	3.21665e-66	9.37228e-65	8.51291e-65	TRUE
Unigene92953_g1	40	365.01	-3.18986	-3.18585	-17.1644	4.90584e-66	1.4283e-64	1.29733e-64	TRUE
Unigene86777_g2	322	915.03	-1.50676	-1.50274	-17.1603	5.267e-66	1.53226e-64	1.39176e-64	TRUE
Unigene115259_g1	587	1331.08	-1.18116	-1.17715	-17.1539	5.8797e-66	1.70852e-64	1.55186e-64	TRUE
Unigene112464_g1	563.92	1295.35	-1.19978	-1.19577	-17.1343	8.23324e-66	2.38412e-64	2.16551e-64	TRUE
Unigene114799_g1	452.01	1122.91	-1.31282	-1.3088	-17.1224	1.01001e-65	2.92135e-64	2.65348e-64	TRUE
Unigene114355_g3	170	645	-1.92376	-1.91975	-17.1223	1.01274e-65	2.92811e-64	2.65962e-64	TRUE
Unigene94906_g1	101	506.02	-2.32484	-2.32083	-17.1032	1.40447e-65	4.05758e-64	3.68553e-64	TRUE
Unigene105998_g1	601.94	1349.32	-1.16454	-1.16053	-17.0762	2.23074e-65	6.42987e-64	5.8403e-64	TRUE
Unigene107056_g1	121	546.85	-2.17614	-2.17212	-17.075	2.2773e-65	6.56157e-64	5.95992e-64	TRUE
Unigene110567_g2	650.77	1420.91	-1.1266	-1.12258	-17.0623	2.83339e-65	8.15446e-64	7.40675e-64	TRUE
Unigene90289_g1	321	909	-1.50171	-1.49769	-17.0611	2.89229e-65	8.31759e-64	7.55492e-64	TRUE
Unigene106857_g2	707	1502.01	-1.08711	-1.0831	-17.0417	4.03109e-65	1.15837e-63	1.05215e-63	TRUE
Unigene103968_g1	51	389	-2.9312	-2.92719	-17.0272	5.16395e-65	1.48221e-63	1.3463e-63	TRUE
Unigene92016_g1	50	386.23	-2.94946	-2.94545	-17.0183	6.00483e-65	1.72159e-63	1.56373e-63	TRUE
Unigene110705_g1	28	328	-3.5502	-3.54618	-17.015	6.36224e-65	1.82198e-63	1.65491e-63	TRUE
Unigene49272_g1	59	408	-2.78978	-2.78577	-17.0073	7.2506e-65	2.07322e-63	1.88312e-63	TRUE
Unigene110932_g1	532.01	1240	-1.22081	-1.2168	-16.9971	8.63477e-65	2.46619e-63	2.24006e-63	TRUE
Unigene116029_g1	609	1354.05	-1.15277	-1.14875	-16.9672	1.43691e-64	4.10088e-63	3.72485e-63	TRUE
Unigene109157_g3	1	307.35	-8.26374	-8.25973	-16.9506	1.90541e-64	5.42765e-63	4.92997e-63	TRUE
Unigene173746_g1	296	862	-1.54209	-1.53808	-16.9431	2.16321e-64	6.15965e-63	5.59485e-63	TRUE
Unigene112537_g2	406.76	1042.15	-1.35731	-1.3533	-16.925	2.94441e-64	8.36508e-63	7.59806e-63	TRUE
Unigene104302_g1	0	354	-9.46761	-9.46359	-16.9184	3.29071e-64	9.34186e-63	8.48528e-63	TRUE
Unigene111884_g4	447.02	1104.03	-1.30437	-1.30035	-16.893	5.06749e-64	1.43642e-62	1.30471e-62	TRUE
Unigene85960_g1	7	266	-5.24793	-5.24391	-16.8835	5.95452e-64	1.68531e-62	1.53078e-62	TRUE
Unigene95059_g1	832	1672.01	-1.00693	-1.00291	-16.8821	6.09259e-64	1.72374e-62	1.56569e-62	TRUE
Unigene112649_g4	761	1570.75	-1.04549	-1.04147	-16.8788	6.44292e-64	1.8208e-62	1.65385e-62	TRUE
Unigene115364_g6	598	1332.99	-1.15645	-1.15244	-16.8779	6.5451e-64	1.84829e-62	1.67881e-62	TRUE
Unigene108782_g1	79	450	-2.51	-2.50599	-16.8656	8.06096e-64	2.2738e-62	2.0653e-62	TRUE
Unigene99099_g1	452	1108	-1.29356	-1.28955	-16.8142	1.92185e-63	5.41293e-62	4.9166e-62	TRUE
Unigene115128_g1	628	1374	-1.12955	-1.12553	-16.8137	1.93571e-63	5.44992e-62	4.9502e-62	TRUE
Unigene116371_g3	426.01	1066.98	-1.32457	-1.32056	-16.8062	2.19807e-63	6.17933e-62	5.61273e-62	TRUE
Unigene82815_g1	17	290	-4.09245	-4.08843	-16.7911	2.83392e-63	7.96093e-62	7.23097e-62	TRUE
Unigene74640_g1	804.11	1627	-1.01675	-1.01274	-16.7878	2.99724e-63	8.41656e-62	7.64482e-62	TRUE
Unigene111659_g1	404	1031.02	-1.35165	-1.34763	-16.7803	3.39978e-63	9.54337e-62	8.66831e-62	TRUE
Unigene95332_g1	746.97	1544.86	-1.04835	-1.04434	-16.7769	3.60226e-63	1.0108e-61	9.18114e-62	TRUE
Unigene114966_g1	355	951.96	-1.42308	-1.41907	-16.7699	4.0492e-63	1.13494e-61	1.03087e-61	TRUE
Unigene116171_g3	600	1330	-1.14839	-1.14438	-16.7645	4.43957e-63	1.24389e-61	1.12983e-61	TRUE
Unigene115490_g1	820.56	1648.26	-1.00626	-1.00225	-16.7526	5.4211e-63	1.51777e-61	1.3786e-61	TRUE
Unigene100024_g1	149.24	591	-1.98552	-1.98151	-16.737	7.04273e-63	1.96812e-61	1.78765e-61	TRUE
Unigene116231_g2	244	764.05	-1.64679	-1.64277	-16.7309	7.80035e-63	2.17822e-61	1.97849e-61	TRUE
Unigene109759_g2	426.05	1063.25	-1.31939	-1.31537	-16.7259	8.48502e-63	2.36765e-61	2.15055e-61	TRUE
Unigene112076_g1	122	536	-2.13535	-2.13134	-16.705	1.20508e-62	3.36013e-61	3.05203e-61	TRUE
Unigene85100_g1	3	261	-6.44294	-6.43893	-16.6942	1.44491e-62	4.02737e-61	3.65808e-61	TRUE
Unigene88716_g1	26	313	-3.58958	-3.58557	-16.6916	1.50806e-62	4.20183e-61	3.81655e-61	TRUE
Unigene110509_g1	231.25	740	-1.67807	-1.67406	-16.6884	1.59281e-62	4.43632e-61	4.02953e-61	TRUE
Unigene83214_g1	340	923.88	-1.44217	-1.43816	-16.6877	1.61088e-62	4.485e-61	4.07375e-61	TRUE
Unigene107487_g1	754.46	1549.93	-1.03869	-1.03467	-16.6768	1.93437e-62	5.38166e-61	4.88819e-61	TRUE
Unigene85986_g1	67	416	-2.63435	-2.63034	-16.6577	2.6594e-62	7.38784e-61	6.71043e-61	TRUE
Unigene109879_g1	14	277.24	-4.30764	-4.30362	-16.6491	3.07041e-62	8.51391e-61	7.73324e-61	TRUE
Unigene106601_g1	479	1141.67	-1.25305	-1.24903	-16.648	3.13006e-62	8.67611e-61	7.88057e-61	TRUE
Unigene114635_g1	26	311	-3.58033	-3.57632	-16.6219	4.83626e-62	1.33808e-60	1.21539e-60	TRUE
Unigene104788_g4	149.45	587.1	-1.97394	-1.96993	-16.6175	5.20366e-62	1.43867e-60	1.30676e-60	TRUE
Unigene104740_g1	334.9	911.68	-1.4448	-1.44078	-16.5999	6.98602e-62	1.92861e-60	1.75177e-60	TRUE
Unigene95152_g1	274	810	-1.56375	-1.55973	-16.593	7.83381e-62	2.16107e-60	1.96291e-60	TRUE
Unigene115786_g2	672.4	1426.8	-1.08539	-1.08138	-16.5881	8.50253e-62	2.34468e-60	2.12969e-60	TRUE
Unigene105419_g2	668.37	1419.34	-1.0865	-1.08249	-16.5584	1.3918e-61	3.82824e-60	3.47721e-60	TRUE
Unigene112963_g4	432	1064	-1.30039	-1.29638	-16.5446	1.75099e-61	4.80743e-60	4.36662e-60	TRUE
Unigene102340_g1	10	263	-4.71699	-4.71298	-16.5423	1.8199e-61	4.99478e-60	4.5368e-60	TRUE
Unigene93779_g1	632	1363	-1.10879	-1.10478	-16.4967	3.87488e-61	1.05999e-59	9.62799e-60	TRUE
Unigene115601_g1	676.1	1427	-1.07768	-1.07366	-16.4929	4.1262e-61	1.12751e-59	1.02413e-59	TRUE
Unigene112435_g3	2	262.19	-7.03447	-7.03046	-16.4894	4.36988e-61	1.19323e-59	1.08382e-59	TRUE
Unigene115884_g1	272.98	802.79	-1.55623	-1.55221	-16.4608	7.02063e-61	1.9101e-59	1.73496e-59	TRUE
Unigene113698_g1	152	586	-1.94683	-1.94282	-16.4506	8.31037e-61	2.25855e-59	2.05146e-59	TRUE
Unigene99183_g1	5	250	-5.64386	-5.63984	-16.4364	1.0505e-60	2.84882e-59	2.5876e-59	TRUE
Unigene103648_g1	328.84	894.56	-1.44379	-1.43978	-16.4346	1.08053e-60	2.92921e-59	2.66062e-59	TRUE
Unigene115866_g4	772.62	1561.56	-1.01516	-1.01114	-16.4254	1.25889e-60	3.41025e-59	3.09755e-59	TRUE
Unigene103737_g1	250	761.19	-1.60633	-1.60231	-16.4029	1.82266e-60	4.92682e-59	4.47506e-59	TRUE
Unigene114635_g2	23	296.01	-3.68594	-3.68193	-16.3925	2.16363e-60	5.8422e-59	5.30651e-59	TRUE
Unigene102650_g2	245	750.97	-1.61597	-1.61196	-16.3631	3.50644e-60	9.4409e-59	8.57523e-59	TRUE
Unigene116227_g2	10	257.63	-4.68723	-4.68322	-16.3533	4.12305e-60	1.10971e-58	1.00796e-58	TRUE
Unigene114692_g1	285.89	820	-1.52016	-1.51615	-16.3516	4.23542e-60	1.13914e-58	1.03469e-58	TRUE
Unigene101537_g1	50	366	-2.87184	-2.86783	-16.3485	4.4574e-60	1.19798e-58	1.08814e-58	TRUE
Unigene115165_g1	109	496.96	-2.1888	-2.18479	-16.3365	5.42724e-60	1.45708e-58	1.32347e-58	TRUE
Unigene115529_g2	59	387	-2.71355	-2.70953	-16.3248	6.57757e-60	1.76465e-58	1.60284e-58	TRUE
Unigene112202_g1	1	281	-8.13443	-8.13041	-16.3155	7.65942e-60	2.0527e-58	1.86448e-58	TRUE
Unigene115684_g2	390.71	988.45	-1.33907	-1.33506	-16.3124	8.05235e-60	2.15646e-58	1.95873e-58	TRUE
Unigene112321_g1	118	514	-2.12298	-2.11897	-16.2985	1.01073e-59	2.70103e-58	2.45336e-58	TRUE
Unigene106355_g2	120	518	-2.10992	-2.1059	-16.2978	1.02277e-59	2.73223e-58	2.4817e-58	TRUE
Unigene109193_g1	122	522	-2.09717	-2.09316	-16.2975	1.02738e-59	2.74357e-58	2.492e-58	TRUE
Unigene115421_g2	45	352	-2.96758	-2.96356	-16.2954	1.06396e-59	2.84024e-58	2.57981e-58	TRUE
Unigene110146_g1	320	873.51	-1.44875	-1.44474	-16.2821	1.32311e-59	3.52828e-58	3.20476e-58	TRUE
Unigene105392_g3	20	284	-3.82782	-3.82381	-16.2703	1.60495e-59	4.27226e-58	3.88052e-58	TRUE
Unigene91701_g1	156	587.01	-1.91184	-1.90783	-16.2665	1.70562e-59	4.53863e-58	4.12247e-58	TRUE
Unigene106724_g1	153	580.35	-1.92339	-1.91938	-16.2394	2.65588e-59	7.05727e-58	6.41017e-58	TRUE
Unigene106594_g5	594.21	1294.02	-1.12282	-1.1188	-16.2384	2.6997e-59	7.1712e-58	6.51365e-58	TRUE
Unigene95294_g1	67	403	-2.58855	-2.58453	-16.2383	2.70505e-59	7.18286e-58	6.52424e-58	TRUE
Unigene96479_g1	25	297	-3.57046	-3.56645	-16.2264	3.28244e-59	8.70066e-58	7.90287e-58	TRUE
Unigene108178_g1	28	305	-3.44531	-3.4413	-16.2143	3.99604e-59	1.0581e-57	9.61079e-58	TRUE
Unigene112074_g2	268	784	-1.54862	-1.54461	-16.2086	4.38327e-59	1.15982e-57	1.05347e-57	TRUE
Unigene115043_g1	168	607	-1.85324	-1.84922	-16.1967	5.31819e-59	1.40621e-57	1.27727e-57	TRUE
Unigene44818_g1	1	276	-8.10852	-8.10451	-16.1907	5.86826e-59	1.55056e-57	1.40838e-57	TRUE
Unigene110863_g3	185	638	-1.78603	-1.78202	-16.1892	6.01498e-59	1.58877e-57	1.44309e-57	TRUE
Unigene112321_g2	126	526.18	-2.06213	-2.05812	-16.1868	6.25352e-59	1.65062e-57	1.49927e-57	TRUE
Unigene99908_g2	110	493	-2.16408	-2.16007	-16.1563	1.02602e-58	2.70248e-57	2.45468e-57	TRUE
Unigene109339_g1	86	442	-2.36164	-2.35762	-16.1349	1.44947e-58	3.81383e-57	3.46413e-57	TRUE
Unigene112199_g1	7	244	-5.12338	-5.11937	-16.1306	1.55601e-58	4.09128e-57	3.71614e-57	TRUE
Unigene109191_g1	306.99	844.92	-1.46062	-1.45661	-16.1118	2.1083e-58	5.53957e-57	5.03163e-57	TRUE
Unigene94091_g1	0	313.11	-9.29053	-9.28651	-16.1002	2.54449e-58	6.68101e-57	6.06841e-57	TRUE
Unigene98250_g2	234	721	-1.62349	-1.61948	-16.0871	3.14293e-58	8.24943e-57	7.49302e-57	TRUE
Unigene107837_g1	335.14	889.2	-1.40774	-1.40373	-16.0752	3.80797e-58	9.98802e-57	9.07219e-57	TRUE
Unigene104635_g1	745.99	1502.99	-1.01061	-1.00659	-16.0545	5.31401e-58	1.39043e-56	1.26294e-56	TRUE
Unigene111022_g2	79	424.03	-2.42424	-2.42023	-16.0481	5.89023e-58	1.53959e-56	1.39842e-56	TRUE
Unigene112416_g1	723.03	1469	-1.02271	-1.01869	-16.0291	8.00458e-58	2.08861e-56	1.8971e-56	TRUE
Unigene109116_g1	614.83	1313.3	-1.09494	-1.09092	-16.0285	8.07761e-58	2.10693e-56	1.91374e-56	TRUE
Unigene111492_g1	630.79	1335.99	-1.08268	-1.07866	-16.0187	9.45718e-58	2.46165e-56	2.23593e-56	TRUE
Unigene101405_g1	247	740	-1.58301	-1.579	-16.0022	1.23361e-57	3.20437e-56	2.91055e-56	TRUE
Unigene102775_g3	461	1082.22	-1.23116	-1.22714	-15.9851	1.62202e-57	4.20891e-56	3.82298e-56	TRUE
Unigene106234_g2	150.26	565.7	-1.91258	-1.90856	-15.9727	1.98139e-57	5.13612e-56	4.66517e-56	TRUE
Unigene112184_g1	648	1358	-1.06742	-1.0634	-15.9638	2.28295e-57	5.91575e-56	5.37332e-56	TRUE
Unigene112164_g1	191	640.06	-1.74463	-1.74062	-15.9526	2.73219e-57	7.07255e-56	6.42404e-56	TRUE
Unigene151561_g1	63	385	-2.61143	-2.60742	-15.9486	2.91158e-57	7.53433e-56	6.84348e-56	TRUE
Unigene114616_g1	55	365.93	-2.73406	-2.73005	-15.9376	3.47438e-57	8.98141e-56	8.15787e-56	TRUE
Unigene106578_g1	3	236	-6.29768	-6.29367	-15.9119	5.23691e-57	1.35098e-55	1.2271e-55	TRUE
Unigene105669_g1	285	800	-1.48904	-1.48502	-15.905	5.85357e-57	1.5085e-55	1.37018e-55	TRUE
Unigene106314_g1	19	270	-3.82889	-3.82487	-15.8657	1.09574e-56	2.81415e-55	2.55611e-55	TRUE
Unigene105039_g3	426	1022	-1.26247	-1.25846	-15.8442	1.54158e-56	3.95378e-55	3.59125e-55	TRUE
Unigene114798_g7	590.05	1267.55	-1.10313	-1.09912	-15.8426	1.58022e-56	4.05149e-55	3.68e-55	TRUE
Unigene109907_g6	717	1449.13	-1.01514	-1.01113	-15.8228	2.16596e-56	5.54192e-55	5.03377e-55	TRUE
Unigene114652_g2	97	455.15	-2.23029	-2.22627	-15.8169	2.37764e-56	6.0794e-55	5.52196e-55	TRUE
Unigene109000_g1	137	534	-1.96266	-1.95865	-15.7883	3.74466e-56	9.55849e-55	8.68204e-55	TRUE
Unigene93720_g3	159	575	-1.85454	-1.85052	-15.7715	4.8845e-56	1.24595e-54	1.13171e-54	TRUE
Unigene115659_g1	148	553.95	-1.90416	-1.90015	-15.7592	5.94087e-56	1.5149e-54	1.37575e-54	TRUE
Unigene108860_g2	44	334	-2.92427	-2.92026	-15.7592	5.94181e-56	1.51463e-54	1.37575e-54	TRUE
Unigene116141_g1	463.94	1074.66	-1.21187	-1.20786	-15.7314	9.22103e-56	2.34259e-54	2.12779e-54	TRUE
Unigene99004_g2	156.15	568	-1.86296	-1.85894	-15.7236	1.04187e-55	2.64329e-54	2.40092e-54	TRUE
Unigene104574_g1	324.83	856	-1.39793	-1.39391	-15.6886	1.81041e-55	4.58075e-54	4.16073e-54	TRUE
Unigene93316_g2	81	417	-2.36405	-2.36004	-15.6815	2.02472e-55	5.11955e-54	4.65012e-54	TRUE
Unigene111475_g3	296	808.02	-1.44879	-1.44478	-15.6601	2.83254e-55	7.14771e-54	6.49231e-54	TRUE
Unigene112411_g4	207	657	-1.66626	-1.66225	-15.6457	3.55572e-55	8.9666e-54	8.14442e-54	TRUE
Unigene108075_g3	353	899	-1.34865	-1.34464	-15.6425	3.73868e-55	9.42165e-54	8.55775e-54	TRUE
Unigene139321_g1	568	1225	-1.10882	-1.10481	-15.6396	3.91145e-55	9.85374e-54	8.95022e-54	TRUE
Unigene113186_g1	585.28	1250.1	-1.09484	-1.09083	-15.637	4.07411e-55	1.02601e-53	9.31929e-54	TRUE
Unigene111786_g1	671	1373.61	-1.03359	-1.02957	-15.636	4.14244e-55	1.04286e-53	9.47241e-54	TRUE
Unigene96061_g1	59	366	-2.63306	-2.62904	-15.6204	5.28438e-55	1.32946e-53	1.20756e-53	TRUE
Unigene114171_g1	360	909	-1.33628	-1.33227	-15.618	5.49104e-55	1.38099e-53	1.25436e-53	TRUE
Unigene3679_g1	89.98	433.98	-2.26995	-2.26594	-15.6122	6.01068e-55	1.51016e-53	1.37169e-53	TRUE
Unigene101042_g1	10	237	-4.56682	-4.5628	-15.6038	6.86084e-55	1.72204e-53	1.56414e-53	TRUE
Unigene107138_g2	707	1423	-1.00915	-1.00514	-15.6028	6.96443e-55	1.74745e-53	1.58722e-53	TRUE
Unigene115475_g2	10	236.96	-4.56657	-4.56256	-15.6023	7.02301e-55	1.76156e-53	1.60004e-53	TRUE
Unigene113466_g2	184.45	615.04	-1.73745	-1.73344	-15.5926	8.17837e-55	2.04931e-53	1.8614e-53	TRUE
Unigene107917_g1	1	252.35	-7.97928	-7.97527	-15.5796	1.00141e-54	2.50597e-53	2.27619e-53	TRUE
Unigene116267_g3	141	533.91	-1.9209	-1.91689	-15.5626	1.30701e-54	3.26526e-53	2.96586e-53	TRUE
Unigene106159_g1	125	503	-2.00863	-2.00462	-15.5584	1.39616e-54	3.48452e-53	3.16501e-53	TRUE
Unigene113322_g1	62	371	-2.58108	-2.57707	-15.5553	1.46415e-54	3.65299e-53	3.31803e-53	TRUE
Unigene101028_g1	669	1366	-1.02988	-1.02587	-15.5464	1.68301e-54	4.19069e-53	3.80643e-53	TRUE
Unigene116152_g1	111	474.18	-2.09488	-2.09086	-15.5223	2.45283e-54	6.09945e-53	5.54017e-53	TRUE
Unigene131294_g1	0	286	-9.15987	-9.15586	-15.5183	2.60915e-54	6.48604e-53	5.89131e-53	TRUE
Unigene114413_g2	107	466.01	-2.12275	-2.11874	-15.518	2.62262e-54	6.51735e-53	5.91976e-53	TRUE
Unigene100538_g1	666.01	1360.03	-1.03002	-1.02601	-15.5142	2.78197e-54	6.91107e-53	6.27737e-53	TRUE
Unigene70112_g1	394	956.91	-1.28019	-1.27617	-15.4995	3.49449e-54	8.66396e-53	7.86954e-53	TRUE
Unigene111983_g1	352	891.14	-1.34008	-1.33606	-15.4976	3.59918e-54	8.92057e-53	8.10261e-53	TRUE
Unigene139089_g1	237	703	-1.56864	-1.56462	-15.4935	3.83581e-54	9.50081e-53	8.62965e-53	TRUE
Unigene116217_g1	457.99	1054.45	-1.2031	-1.19909	-15.4931	3.85959e-54	9.55655e-53	8.68028e-53	TRUE
Unigene108344_g1	397.05	960.09	-1.27385	-1.26984	-15.4651	5.96556e-54	1.47226e-52	1.33726e-52	TRUE
Unigene111089_g2	39	313.14	-3.00526	-3.00125	-15.4637	6.09566e-54	1.50387e-52	1.36597e-52	TRUE
Unigene115746_g1	219	671	-1.61538	-1.61137	-15.4633	6.14141e-54	1.51466e-52	1.37578e-52	TRUE
Unigene113063_g3	542	1177.01	-1.11876	-1.11475	-15.4415	8.60399e-54	2.11992e-52	1.92554e-52	TRUE
Unigene115003_g2	539.1	1172.58	-1.12106	-1.11705	-15.4381	9.07611e-54	2.23551e-52	2.03053e-52	TRUE
Unigene106562_g1	469	1068	-1.18725	-1.18324	-15.4286	1.05162e-53	2.58768e-52	2.35041e-52	TRUE
Unigene114538_g1	68	380.64	-2.48482	-2.48081	-15.4227	1.15144e-53	2.83145e-52	2.57183e-52	TRUE
Unigene88670_g1	358	896.99	-1.32513	-1.32112	-15.4144	1.31042e-53	3.21922e-52	2.92404e-52	TRUE
Unigene86847_g1	127	502	-1.98286	-1.97885	-15.4117	1.36472e-53	3.35042e-52	3.04321e-52	TRUE
Unigene115711_g2	429.72	1007	-1.22859	-1.22458	-15.3943	1.78885e-53	4.38595e-52	3.98379e-52	TRUE
Unigene107106_g1	0	280.13	-9.12995	-9.12594	-15.3876	1.98264e-53	4.85475e-52	4.4096e-52	TRUE
Unigene114421_g6	326.82	845.97	-1.37211	-1.3681	-15.3762	2.36483e-53	5.7793e-52	5.24937e-52	TRUE
Unigene113245_g4	684.98	1378.37	-1.00883	-1.00482	-15.3521	3.42924e-53	8.36154e-52	7.59484e-52	TRUE
Unigene84738_g1	2	224.2	-6.80864	-6.80463	-15.3473	3.69288e-53	9.00145e-52	8.17608e-52	TRUE
Unigene101961_g1	284.94	776.91	-1.44709	-1.44308	-15.3421	3.99894e-53	9.74116e-52	8.84796e-52	TRUE
Unigene114798_g5	221.77	671	-1.59725	-1.59324	-15.3374	4.30335e-53	1.04759e-51	9.51533e-52	TRUE
Unigene102704_g1	5	218	-5.44626	-5.44224	-15.3266	5.07965e-53	1.23537e-51	1.12209e-51	TRUE
Unigene85152_g1	45	324	-2.848	-2.84398	-15.3172	5.87265e-53	1.42684e-51	1.29601e-51	TRUE
Unigene104669_g1	386	935.67	-1.2774	-1.27339	-15.3004	7.59392e-53	1.84148e-51	1.67263e-51	TRUE
Unigene90979_g1	451.03	1034.84	-1.19811	-1.1941	-15.2977	7.91541e-53	1.91758e-51	1.74175e-51	TRUE
Unigene113676_g1	305	806.92	-1.40362	-1.3996	-15.2793	1.05091e-52	2.54019e-51	2.30727e-51	TRUE
Unigene13274_g1	0	274	-9.09803	-9.09402	-15.2492	1.66689e-52	4.02005e-51	3.65144e-51	TRUE
Unigene112446_g3	155	549	-1.82454	-1.82052	-15.24	1.91757e-52	4.62018e-51	4.19654e-51	TRUE
Unigene116295_g3	397.89	951	-1.25708	-1.25306	-15.2326	2.14735e-52	5.17048e-51	4.69639e-51	TRUE
Unigene48869_g1	505	1112.02	-1.13883	-1.13481	-15.2263	2.36694e-52	5.69558e-51	5.17333e-51	TRUE
Unigene100259_g2	57	349.79	-2.61746	-2.61344	-15.2211	2.56269e-52	6.1607e-51	5.59581e-51	TRUE
Unigene115716_g1	566	1201.01	-1.08537	-1.08136	-15.2188	2.65392e-52	6.37594e-51	5.79131e-51	TRUE
Unigene104779_g1	77	394	-2.35527	-2.35125	-15.2093	3.06965e-52	7.36765e-51	6.69209e-51	TRUE
Unigene115651_g1	665	1342	-1.01296	-1.00894	-15.1996	3.56012e-52	8.53667e-51	7.75391e-51	TRUE
Unigene111157_g3	642	1309	-1.02782	-1.02381	-15.1934	3.90839e-52	9.3658e-51	8.50702e-51	TRUE
Unigene114506_g3	135	510	-1.91754	-1.91352	-15.1923	3.97779e-52	9.52908e-51	8.65533e-51	TRUE
Unigene95910_g1	31	285	-3.20062	-3.19661	-15.1898	4.13046e-52	9.89165e-51	8.98466e-51	TRUE
Unigene112757_g1	26	271.24	-3.38299	-3.37897	-15.1767	5.04365e-52	1.20632e-50	1.09571e-50	TRUE
Unigene110185_g1	492.8	1090.34	-1.1457	-1.14169	-15.1504	7.52945e-52	1.79572e-50	1.63107e-50	TRUE
Unigene101915_g3	10	225	-4.49185	-4.48784	-15.1494	7.65158e-52	1.82427e-50	1.657e-50	TRUE
Unigene93796_g1	563	1193	-1.08339	-1.07937	-15.1453	8.13863e-52	1.93978e-50	1.76191e-50	TRUE
Unigene93166_g1	523	1134	-1.11654	-1.11252	-15.1324	9.90892e-52	2.35872e-50	2.14244e-50	TRUE
Unigene86777_g3	155	545	-1.81399	-1.80997	-15.124	1.12415e-51	2.67338e-50	2.42825e-50	TRUE
Unigene93640_g1	346	864.82	-1.32163	-1.31761	-15.1044	1.51371e-51	3.59413e-50	3.26457e-50	TRUE
Unigene103680_g1	97	432	-2.15497	-2.15096	-15.0837	2.07183e-51	4.91466e-50	4.46402e-50	TRUE
Unigene108475_g1	664.95	1335.61	-1.00618	-1.00217	-15.0792	2.22042e-51	5.26547e-50	4.78266e-50	TRUE
Unigene74278_g1	167	565	-1.7584	-1.75439	-15.0706	2.52761e-51	5.99017e-50	5.44091e-50	TRUE
Unigene114795_g6	479	1066	-1.15411	-1.1501	-15.0687	2.60273e-51	6.16625e-50	5.60084e-50	TRUE
Unigene105302_g4	82	399.98	-2.28623	-2.28222	-15.0533	3.28262e-51	7.76477e-50	7.05279e-50	TRUE
Unigene115745_g3	344.01	858.3	-1.31903	-1.31502	-15.0245	5.07366e-51	1.19749e-49	1.08769e-49	TRUE
Unigene98957_g1	286	765.01	-1.41946	-1.41545	-15.0044	6.87292e-51	1.62063e-49	1.47203e-49	TRUE
Unigene105021_g1	81	396	-2.28951	-2.28549	-14.9912	8.37812e-51	1.97432e-49	1.79329e-49	TRUE
Unigene100790_g1	303.16	791.97	-1.38537	-1.38135	-14.987	8.92696e-51	2.103e-49	1.91017e-49	TRUE
Unigene79995_g1	238.97	686	-1.52138	-1.51737	-14.9648	1.24644e-50	2.93175e-49	2.66293e-49	TRUE
Unigene108912_g2	331	835	-1.33494	-1.33093	-14.9572	1.39795e-50	3.28605e-49	2.98474e-49	TRUE
Unigene106267_g1	314.96	809.16	-1.36126	-1.35724	-14.9467	1.63631e-50	3.84395e-49	3.49149e-49	TRUE
Unigene108955_g1	3	207.16	-6.10964	-6.10563	-14.9416	1.76611e-50	4.14757e-49	3.76727e-49	TRUE
Unigene86615_g1	613.99	1256	-1.03255	-1.02854	-14.9392	1.8324e-50	4.30189e-49	3.90744e-49	TRUE
Unigene105401_g3	411	956.46	-1.21857	-1.21455	-14.906	3.01382e-50	7.05788e-49	6.41072e-49	TRUE
Unigene95844_g1	199.13	615.7	-1.62852	-1.6245	-14.8991	3.33845e-50	7.8108e-49	7.0946e-49	TRUE
Unigene100182_g3	542	1150.38	-1.08575	-1.08173	-14.8987	3.36055e-50	7.86006e-49	7.13934e-49	TRUE
Unigene98720_g1	401	940.75	-1.23021	-1.2262	-14.8947	3.56896e-50	8.33715e-49	7.57269e-49	TRUE
Unigene87674_g1	73	375.99	-2.36473	-2.36071	-14.8929	3.66351e-50	8.55536e-49	7.77089e-49	TRUE
Unigene115323_g1	531.95	1134.83	-1.09311	-1.0891	-14.8794	4.48246e-50	1.04484e-48	9.49032e-49	TRUE
Unigene108313_g1	360.06	876.84	-1.28408	-1.28006	-14.8721	5.00454e-50	1.16545e-48	1.05858e-48	TRUE
Unigene111888_g8	370	892	-1.26952	-1.2655	-14.8669	5.40206e-50	1.25646e-48	1.14125e-48	TRUE
Unigene113251_g1	160	545	-1.76818	-1.76417	-14.8588	6.10208e-50	1.41796e-48	1.28795e-48	TRUE
Unigene112904_g8	375	899	-1.26143	-1.25742	-14.8506	6.89677e-50	1.60115e-48	1.45433e-48	TRUE
Unigene93813_g1	115	460	-2	-1.99599	-14.8366	8.49512e-50	1.96857e-48	1.78806e-48	TRUE
Unigene173558_g1	165	553	-1.74481	-1.7408	-14.8291	9.49988e-50	2.19869e-48	1.99708e-48	TRUE
Unigene110835_g1	588.01	1213.1	-1.04479	-1.04077	-14.825	1.00961e-49	2.33523e-48	2.12111e-48	TRUE
Unigene110272_g1	30.95	275.07	-3.15179	-3.14777	-14.8198	1.09178e-49	2.52298e-48	2.29164e-48	TRUE
Unigene91140_g1	618	1255.53	-1.02262	-1.0186	-14.8176	1.12692e-49	2.60098e-48	2.36249e-48	TRUE
Unigene99113_g1	20	245	-3.61471	-3.6107	-14.8065	1.33059e-49	3.06823e-48	2.78689e-48	TRUE
Unigene105883_g2	430	979.98	-1.18842	-1.1844	-14.7907	1.68286e-49	3.87459e-48	3.51932e-48	TRUE
Unigene113463_g1	19	241.68	-3.66903	-3.66501	-14.7872	1.77215e-49	4.07769e-48	3.70379e-48	TRUE
Unigene48794_g1	252.99	702.42	-1.47325	-1.46924	-14.7854	1.82013e-49	4.18553e-48	3.80174e-48	TRUE
Unigene105494_g1	319.05	808.98	-1.34232	-1.33831	-14.785	1.83099e-49	4.2092e-48	3.82324e-48	TRUE
Unigene115516_g1	202	615.47	-1.60733	-1.60332	-14.7562	2.80752e-49	6.4482e-48	5.85694e-48	TRUE
Unigene114339_g1	239	678	-1.50427	-1.50026	-14.7533	2.93096e-49	6.7276e-48	6.11072e-48	TRUE
Unigene114414_g5	105	437.56	-2.05909	-2.05508	-14.7468	3.22597e-49	7.40023e-48	6.72168e-48	TRUE
Unigene112748_g2	536	1133.97	-1.08108	-1.07706	-14.7401	3.5607e-49	8.1656e-48	7.41687e-48	TRUE
Unigene105834_g3	0	251.98	-8.97717	-8.97315	-14.7346	3.86193e-49	8.85101e-48	8.03943e-48	TRUE
Unigene109155_g1	147	517	-1.81435	-1.81033	-14.7324	3.99128e-49	9.14467e-48	8.30617e-48	TRUE
Unigene70212_g1	467	1031	-1.14255	-1.13854	-14.6997	6.47514e-49	1.47995e-47	1.34425e-47	TRUE
Unigene104801_g1	424.81	968	-1.18819	-1.18418	-14.6977	6.66426e-49	1.52225e-47	1.38267e-47	TRUE
Unigene95785_g1	215	634.09	-1.56035	-1.55634	-14.6577	1.20303e-48	2.73964e-47	2.48843e-47	TRUE
Unigene115833_g1	82	388	-2.24236	-2.23835	-14.6521	1.30523e-48	2.97057e-47	2.69819e-47	TRUE
Unigene109293_g2	343	841	-1.2939	-1.28988	-14.6517	1.31319e-48	2.98779e-47	2.71383e-47	TRUE
Unigene116370_g3	605	1228	-1.0213	-1.01729	-14.6387	1.59091e-48	3.61201e-47	3.28082e-47	TRUE
Unigene112648_g1	463.99	1023.53	-1.14139	-1.13737	-14.6343	1.69612e-48	3.84623e-47	3.49356e-47	TRUE
Unigene29673_g1	456.99	1013.03	-1.14844	-1.14443	-14.6315	1.76881e-48	4.00744e-47	3.63998e-47	TRUE
Unigene111835_g3	244	681.43	-1.48168	-1.47767	-14.625	1.94641e-48	4.40582e-47	4.00183e-47	TRUE
Unigene113295_g1	448	999	-1.15699	-1.15297	-14.6166	2.20045e-48	4.97788e-47	4.52144e-47	TRUE
Unigene114941_g1	435	979	-1.17029	-1.16628	-14.6029	2.6931e-48	6.08684e-47	5.52872e-47	TRUE
Unigene111522_g1	207	618	-1.57798	-1.57396	-14.5898	3.2632e-48	7.3665e-47	6.69104e-47	TRUE
Unigene113022_g2	4	197	-5.62205	-5.61804	-14.5891	3.29727e-48	7.44119e-47	6.75888e-47	TRUE
Unigene111733_g1	4	196.78	-5.62044	-5.61643	-14.5808	3.72149e-48	8.38848e-47	7.61932e-47	TRUE
Unigene106232_g1	273.27	726.99	-1.41161	-1.40759	-14.5654	4.66148e-48	1.04947e-46	9.53238e-47	TRUE
Unigene20491_g1	96	414	-2.10852	-2.10451	-14.564	4.75653e-48	1.07023e-46	9.72094e-47	TRUE
Unigene113507_g2	509	1086.01	-1.0933	-1.08929	-14.5579	5.20518e-48	1.17047e-46	1.06315e-46	TRUE
Unigene110856_g1	2	200	-6.64386	-6.63984	-14.554	5.50509e-48	1.23717e-46	1.12373e-46	TRUE
Unigene107141_g1	459.77	1013.57	-1.14046	-1.13645	-14.5534	5.55414e-48	1.24782e-46	1.13341e-46	TRUE
Unigene112609_g2	558	1155.99	-1.05079	-1.04678	-14.5402	6.73949e-48	1.51322e-46	1.37447e-46	TRUE
Unigene14588_g1	380	893	-1.23266	-1.22865	-14.5346	7.31645e-48	1.64179e-46	1.49125e-46	TRUE
Unigene102708_g1	61	339	-2.4744	-2.47039	-14.5198	9.07984e-48	2.03506e-46	1.84846e-46	TRUE
Unigene115504_g4	174	557.35	-1.6795	-1.67548	-14.4918	1.36472e-47	3.05329e-46	2.77332e-46	TRUE
Unigene105461_g1	20	237	-3.56682	-3.5628	-14.4893	1.41566e-47	3.16537e-46	2.87512e-46	TRUE
Unigene98254_g1	30	264	-3.1375	-3.13349	-14.4884	1.43394e-47	3.20529e-46	2.91139e-46	TRUE
Unigene108339_g1	292	754	-1.3686	-1.36458	-14.4878	1.44616e-47	3.23164e-46	2.93532e-46	TRUE
Unigene105536_g2	53	319.67	-2.59252	-2.58851	-14.4746	1.75434e-47	3.91798e-46	3.55872e-46	TRUE
Unigene106094_g1	148	510	-1.7849	-1.78089	-14.468	1.93086e-47	4.30453e-46	3.90984e-46	TRUE
Unigene102704_g2	5	195	-5.2854	-5.28139	-14.4647	2.02404e-47	4.51092e-46	4.0973e-46	TRUE
Unigene139131_g1	489	1052	-1.10523	-1.10121	-14.4551	2.3281e-47	5.18395e-46	4.70862e-46	TRUE
Unigene106709_g1	20	236	-3.56071	-3.5567	-14.4492	2.53559e-47	5.63928e-46	5.12218e-46	TRUE
Unigene114389_g1	95	407.99	-2.10253	-2.09852	-14.4318	3.26657e-47	7.25214e-46	6.58717e-46	TRUE
Unigene108315_g1	0	239.01	-8.90093	-8.89691	-14.4177	4.00334e-47	8.87999e-46	8.06576e-46	TRUE
Unigene103564_g1	206	610	-1.56616	-1.56215	-14.4157	4.12077e-47	9.13779e-46	8.29991e-46	TRUE
Unigene110607_g3	287	742.84	-1.372	-1.36799	-14.4076	4.63557e-47	1.02703e-45	9.32854e-46	TRUE
Unigene104059_g2	16.85	225.99	-3.74544	-3.74142	-14.4052	4.79626e-47	1.06231e-45	9.64907e-46	TRUE
Unigene108172_g1	71	357.56	-2.33229	-2.32828	-14.4045	4.84523e-47	1.07284e-45	9.74471e-46	TRUE
Unigene25592_g1	453	996.01	-1.13665	-1.13264	-14.3879	6.16219e-47	1.36204e-45	1.23715e-45	TRUE
Unigene108868_g5	449	989.99	-1.1407	-1.13668	-14.3856	6.37635e-47	1.40896e-45	1.27977e-45	TRUE
Unigene70538_g1	6	195	-5.02237	-5.01835	-14.3853	6.4004e-47	1.41386e-45	1.28422e-45	TRUE
Unigene115475_g1	34	271.58	-2.99777	-2.99376	-14.3838	6.54429e-47	1.44522e-45	1.31271e-45	TRUE
Unigene115370_g4	528.24	1105.39	-1.06529	-1.06128	-14.3792	6.99404e-47	1.54409e-45	1.40251e-45	TRUE
Unigene101030_g2	575	1172	-1.02734	-1.02333	-14.3708	7.89013e-47	1.73937e-45	1.57988e-45	TRUE
Unigene101017_g1	202	601.05	-1.57313	-1.56912	-14.356	9.76475e-47	2.1501e-45	1.95295e-45	TRUE
Unigene116314_g2	591	1194	-1.01457	-1.01056	-14.3558	9.79275e-47	2.15564e-45	1.95798e-45	TRUE
Unigene110786_g1	99	413	-2.06064	-2.05663	-14.3339	1.34338e-46	2.95109e-45	2.68049e-45	TRUE
Unigene113514_g8	37.04	277.84	-2.9071	-2.90308	-14.3314	1.39336e-46	3.05999e-45	2.77941e-45	TRUE
Unigene85220_g1	1	208	-7.70044	-7.69643	-14.3257	1.51204e-46	3.3177e-45	3.01349e-45	TRUE
Unigene116430_g4	51	311	-2.60835	-2.60433	-14.3249	1.53e-46	3.35613e-45	3.0484e-45	TRUE
Unigene104276_g1	453.21	993	-1.13161	-1.1276	-14.3148	1.76919e-46	3.87402e-45	3.5188e-45	TRUE
Unigene93023_g1	1	207	-7.69349	-7.68947	-14.2955	2.33351e-46	5.1023e-45	4.63446e-45	TRUE
Unigene91070_g1	70	352	-2.33015	-2.32614	-14.2842	2.74362e-46	5.99205e-45	5.44262e-45	TRUE
Unigene89835_g1	542.57	1121.41	-1.04743	-1.04342	-14.2834	2.77635e-46	6.06176e-45	5.50594e-45	TRUE
Unigene114408_g11	367.01	862.31	-1.23239	-1.22837	-14.2801	2.91072e-46	6.35144e-45	5.76906e-45	TRUE
Unigene111063_g1	18	225.97	-3.65006	-3.64605	-14.2713	3.30194e-46	7.19469e-45	6.53499e-45	TRUE
Unigene109480_g1	143	494	-1.7885	-1.78448	-14.2591	3.93647e-46	8.56736e-45	7.78179e-45	TRUE
Unigene101367_g2	397.71	906.96	-1.18932	-1.18531	-14.2376	5.3537e-46	1.16417e-44	1.05742e-44	TRUE
Unigene108792_g1	139	485.98	-1.80581	-1.8018	-14.2373	5.37613e-46	1.16871e-44	1.06155e-44	TRUE
Unigene112324_g2	166.45	534.43	-1.68291	-1.6789	-14.2112	7.80401e-46	1.69405e-44	1.53872e-44	TRUE
Unigene109533_g1	236.96	654.05	-1.46476	-1.46074	-14.2056	8.45539e-46	1.83386e-44	1.66571e-44	TRUE
Unigene105153_g1	11	204	-4.21299	-4.20898	-14.1985	9.3539e-46	2.0264e-44	1.84059e-44	TRUE
Unigene100259_g1	26	246	-3.24207	-3.23806	-14.193	1.0126e-45	2.19304e-44	1.99195e-44	TRUE
Unigene115754_g5	309	769	-1.31538	-1.31136	-14.1909	1.04324e-45	2.25873e-44	2.05162e-44	TRUE
Unigene48859_g1	337	812	-1.26873	-1.26472	-14.1777	1.259e-45	2.72354e-44	2.47381e-44	TRUE
Unigene107955_g1	17	220	-3.6939	-3.68988	-14.143	2.06273e-45	4.45067e-44	4.04258e-44	TRUE
Unigene107428_g1	320	784	-1.29278	-1.28877	-14.137	2.24692e-45	4.84672e-44	4.4023e-44	TRUE
Unigene106509_g3	3	185	-5.94642	-5.94241	-14.1366	2.25787e-45	4.86893e-44	4.42248e-44	TRUE
Unigene33748_g1	430	950.35	-1.14412	-1.14011	-14.1287	2.52877e-45	5.44999e-44	4.95026e-44	TRUE
Unigene115002_g4	42	284	-2.75743	-2.75342	-14.1035	3.61623e-45	7.77582e-44	7.06283e-44	TRUE
Unigene110867_g2	25	241	-3.26903	-3.26502	-14.0989	3.85511e-45	8.28711e-44	7.52723e-44	TRUE
Unigene92759_g2	269	702	-1.38386	-1.37985	-14.0984	3.88518e-45	8.34698e-44	7.58162e-44	TRUE
Unigene111411_g4	12	204	-4.08746	-4.08345	-14.078	5.18514e-45	1.11112e-43	1.00924e-43	TRUE
Unigene98517_g2	11	201	-4.19162	-4.18761	-14.0742	5.47087e-45	1.17102e-43	1.06364e-43	TRUE
Unigene100160_g1	147	495	-1.75161	-1.7476	-14.0681	5.96433e-45	1.27591e-43	1.15892e-43	TRUE
Unigene110240_g1	173	541	-1.64486	-1.64084	-14.0667	6.08613e-45	1.3016e-43	1.18225e-43	TRUE
Unigene99091_g1	55	312.88	-2.50811	-2.50409	-14.0572	6.96295e-45	1.48785e-43	1.35142e-43	TRUE
Unigene71907_g1	509	1062	-1.06105	-1.05703	-14.0481	7.91532e-45	1.68847e-43	1.53365e-43	TRUE
Unigene112043_g3	28	247	-3.14101	-3.137	-14.0213	1.15411e-44	2.45426e-43	2.22922e-43	TRUE
Unigene106097_g1	1	198	-7.62936	-7.62534	-14.0196	1.18232e-44	2.51354e-43	2.28307e-43	TRUE
Unigene112797_g1	75	354.95	-2.24265	-2.23864	-14.0153	1.25597e-44	2.66709e-43	2.42254e-43	TRUE
Unigene109798_g2	281	717.48	-1.35237	-1.34835	-14.0039	1.47589e-44	3.13056e-43	2.84351e-43	TRUE
Unigene108847_g1	23	233	-3.34062	-3.33661	-13.9923	1.738e-44	3.67926e-43	3.3419e-43	TRUE
Unigene113146_g2	57	315.53	-2.46874	-2.46473	-13.9898	1.80024e-44	3.80995e-43	3.46061e-43	TRUE
Unigene108569_g1	17	216	-3.66742	-3.66341	-13.9773	2.14538e-44	4.53783e-43	4.12175e-43	TRUE
Unigene112145_g3	322.4	780.69	-1.2759	-1.27188	-13.9631	2.6181e-44	5.52839e-43	5.02147e-43	TRUE
Unigene115543_g4	54	308	-2.5119	-2.50789	-13.959	2.77115e-44	5.84827e-43	5.31202e-43	TRUE
Unigene94009_g1	0	221	-8.7879	-8.78389	-13.9585	2.7932e-44	5.89317e-43	5.3528e-43	TRUE
Unigene111690_g2	173	537	-1.63415	-1.63014	-13.949	3.19094e-44	6.72288e-43	6.10643e-43	TRUE
Unigene112648_g2	172	534.68	-1.63627	-1.63225	-13.9318	4.06054e-44	8.54303e-43	7.7597e-43	TRUE
Unigene95385_g2	21	226	-3.42786	-3.42385	-13.9286	4.2454e-44	8.92698e-43	8.10844e-43	TRUE
Unigene85335_g1	92	387	-2.07263	-2.06861	-13.9273	4.3243e-44	9.09034e-43	8.25682e-43	TRUE
Unigene98693_g1	2	182	-6.50779	-6.50378	-13.9236	4.55258e-44	9.56486e-43	8.68783e-43	TRUE
Unigene100093_g3	15	209	-3.80047	-3.79646	-13.9235	4.55923e-44	9.57617e-43	8.6981e-43	TRUE
Unigene99583_g1	10	194	-4.27798	-4.27397	-13.9025	6.11607e-44	1.28246e-42	1.16487e-42	TRUE
Unigene113797_g3	456	978.27	-1.1012	-1.09719	-13.898	6.51115e-44	1.36417e-42	1.23908e-42	TRUE
Unigene116035_g1	227	626	-1.46347	-1.45946	-13.8885	7.43651e-44	1.55761e-42	1.41478e-42	TRUE
Unigene114122_g3	0	218	-8.76818	-8.76417	-13.8796	8.41644e-44	1.76138e-42	1.59988e-42	TRUE
Unigene113902_g2	229.98	630.4	-1.45476	-1.45075	-13.875	8.98225e-44	1.8777e-42	1.70553e-42	TRUE
Unigene115048_g2	154	501	-1.70188	-1.69787	-13.8694	9.71311e-44	2.02823e-42	1.84226e-42	TRUE
Unigene100237_g2	439	951.89	-1.11657	-1.11256	-13.8645	1.03982e-43	2.1707e-42	1.97166e-42	TRUE
Unigene109411_g1	28	243	-3.11746	-3.11344	-13.8594	1.11643e-43	2.32867e-42	2.11515e-42	TRUE
Unigene108776_g1	31.99	253.03	-2.98362	-2.9796	-13.8521	1.23505e-43	2.57109e-42	2.33534e-42	TRUE
Unigene115119_g2	182	549.15	-1.59326	-1.58925	-13.8499	1.27418e-43	2.65182e-42	2.40866e-42	TRUE
Unigene112910_g4	0	216.41	-8.75762	-8.75361	-13.8376	1.51236e-43	3.14317e-42	2.85496e-42	TRUE
Unigene111712_g1	48	290.99	-2.59986	-2.59585	-13.8316	1.64412e-43	3.41419e-42	3.10113e-42	TRUE
Unigene112117_g1	82	364	-2.15024	-2.14623	-13.8267	1.76006e-43	3.65192e-42	3.31707e-42	TRUE
Unigene112897_g2	325	779	-1.26118	-1.25717	-13.8218	1.88279e-43	3.90442e-42	3.54641e-42	TRUE
Unigene82391_g1	13	200.75	-3.94882	-3.9448	-13.8193	1.94942e-43	4.03924e-42	3.66887e-42	TRUE
Unigene110283_g1	53	302	-2.51048	-2.50647	-13.818	1.98502e-43	4.11188e-42	3.73484e-42	TRUE
Unigene113092_g1	546	1103.92	-1.01566	-1.01165	-13.816	2.04233e-43	4.22943e-42	3.84104e-42	TRUE
Unigene105275_g1	26	236.71	-3.18654	-3.18252	-13.8159	2.04259e-43	4.22879e-42	3.84104e-42	TRUE
Unigene92955_g1	345.19	809.08	-1.22889	-1.22488	-13.8013	2.50166e-43	5.16924e-42	4.69526e-42	TRUE
Unigene104975_g1	185	552	-1.57714	-1.57313	-13.7834	3.20852e-43	6.6244e-42	6.01699e-42	TRUE
Unigene112313_g3	81.16	361	-2.15316	-2.14914	-13.7813	3.30255e-43	6.81666e-42	6.19162e-42	TRUE
Unigene113918_g2	312	757	-1.27875	-1.27473	-13.7736	3.67421e-43	7.57547e-42	6.88085e-42	TRUE
Unigene102329_g1	5	177	-5.14568	-5.14166	-13.7452	5.44366e-43	1.1193e-41	1.01667e-41	TRUE
Unigene109032_g1	0	212	-8.72792	-8.72391	-13.7198	7.7262e-43	1.58732e-41	1.44178e-41	TRUE
Unigene49180_g1	104	404	-1.95777	-1.95376	-13.71	8.8468e-43	1.81655e-41	1.64999e-41	TRUE
Unigene113665_g2	252	660	-1.38904	-1.38503	-13.7091	8.95361e-43	1.83748e-41	1.669e-41	TRUE
Unigene93765_g1	22	223.24	-3.34302	-3.33901	-13.7002	1.01227e-42	2.07628e-41	1.88589e-41	TRUE
Unigene113229_g1	200.99	575.52	-1.51774	-1.51373	-13.6827	1.28874e-42	2.63974e-41	2.39769e-41	TRUE
Unigene112749_g4	466	983	-1.07686	-1.07285	-13.6801	1.33445e-42	2.73263e-41	2.48206e-41	TRUE
Unigene115241_g2	91	377	-2.05063	-2.04661	-13.6519	1.96622e-42	4.01867e-41	3.65018e-41	TRUE
Unigene101212_g1	56	304	-2.44057	-2.43656	-13.6413	2.27612e-42	4.64826e-41	4.22205e-41	TRUE
Unigene114677_g1	358.17	822.12	-1.1987	-1.19469	-13.6404	2.30234e-42	4.70055e-41	4.26954e-41	TRUE
Unigene113602_g7	64	320.92	-2.32607	-2.32206	-13.6248	2.85326e-42	5.81583e-41	5.28256e-41	TRUE
Unigene109826_g1	13	196	-3.91427	-3.91026	-13.6165	3.19409e-42	6.50702e-41	5.91037e-41	TRUE
Unigene103290_g1	198	567.82	-1.51993	-1.51592	-13.6053	3.72274e-42	7.57578e-41	6.88113e-41	TRUE
Unigene100093_g2	9	184	-4.35364	-4.34962	-13.5997	4.0234e-42	8.18541e-41	7.43486e-41	TRUE
Unigene113214_g1	3	171	-5.83289	-5.82888	-13.5964	4.20426e-42	8.54873e-41	7.76487e-41	TRUE
Unigene115139_g1	354	814	-1.20128	-1.19727	-13.5961	4.22517e-42	8.58892e-41	7.80138e-41	TRUE
Unigene113003_g2	459	968.68	-1.07753	-1.07351	-13.587	4.78486e-42	9.71617e-41	8.82526e-41	TRUE
Unigene103345_g1	415	903.66	-1.12267	-1.11866	-13.5683	6.17161e-42	1.25084e-40	1.13615e-40	TRUE
Unigene106350_g1	18	209	-3.53743	-3.53342	-13.5632	6.62086e-42	1.34154e-40	1.21853e-40	TRUE
Unigene89076_g2	99	390	-1.97797	-1.97396	-13.5621	6.72132e-42	1.36116e-40	1.23635e-40	TRUE
Unigene115343_g1	539	1081.84	-1.00513	-1.00112	-13.5594	6.96958e-42	1.41105e-40	1.28167e-40	TRUE
Unigene103310_g1	8	180	-4.49185	-4.48784	-13.55	7.92403e-42	1.603e-40	1.45601e-40	TRUE
Unigene101815_g1	33	248	-2.9098	-2.90579	-13.5462	8.34564e-42	1.68783e-40	1.53307e-40	TRUE
Unigene113261_g1	29	237.91	-3.03629	-3.03228	-13.5451	8.4666e-42	1.71183e-40	1.55487e-40	TRUE
Unigene92779_g1	430.96	926	-1.10346	-1.09944	-13.5442	8.57823e-42	1.73394e-40	1.57495e-40	TRUE
Unigene112659_g3	223.87	608.3	-1.44212	-1.43811	-13.5405	9.01876e-42	1.82151e-40	1.65449e-40	TRUE
Unigene115203_g2	320	760	-1.24793	-1.24391	-13.5393	9.16361e-42	1.85027e-40	1.68061e-40	TRUE
Unigene103991_g1	258	663	-1.36164	-1.35762	-13.5325	1.00561e-41	2.0294e-40	1.84332e-40	TRUE
Unigene112813_g1	32	245	-2.93664	-2.93262	-13.5253	1.10886e-41	2.23655e-40	2.03147e-40	TRUE
Unigene100109_g1	96	383.04	-1.99639	-1.99238	-13.5227	1.14923e-41	2.31675e-40	2.10432e-40	TRUE
Unigene115051_g2	282.98	702	-1.31077	-1.30676	-13.5218	1.16357e-41	2.34501e-40	2.12999e-40	TRUE
Unigene105325_g1	235	624.99	-1.41117	-1.40716	-13.5018	1.52529e-41	3.06661e-40	2.78542e-40	TRUE
Unigene115509_g3	96	382.26	-1.99345	-1.98943	-13.4958	1.65473e-41	3.32419e-40	3.01939e-40	TRUE
Unigene114172_g1	73	336	-2.20249	-2.19848	-13.485	1.91731e-41	3.84757e-40	3.49477e-40	TRUE
Unigene111447_g2	26	228.57	-3.13605	-3.13204	-13.4784	2.09744e-41	4.20793e-40	3.82209e-40	TRUE
Unigene98690_g1	0	203	-8.66534	-8.66132	-13.4745	2.21086e-41	4.42838e-40	4.02233e-40	TRUE
Unigene115043_g3	368	830	-1.17341	-1.16939	-13.4743	2.21435e-41	4.43419e-40	4.0276e-40	TRUE
Unigene115769_g2	254.96	655.98	-1.36338	-1.35937	-13.4739	2.22885e-41	4.46203e-40	4.05289e-40	TRUE
Unigene110846_g6	17	204	-3.58496	-3.58095	-13.4688	2.38689e-41	4.77714e-40	4.33911e-40	TRUE
Unigene104869_g1	145	472	-1.70273	-1.69872	-13.4667	2.45447e-41	4.91111e-40	4.46079e-40	TRUE
Unigene100849_g3	85	359	-2.07845	-2.07444	-13.4382	3.61176e-41	7.21326e-40	6.55185e-40	TRUE
Unigene115940_g1	370.03	831.49	-1.16806	-1.16404	-13.4372	3.66037e-41	7.30839e-40	6.63826e-40	TRUE
Unigene101983_g2	11	186	-4.07973	-4.07571	-13.4351	3.76514e-41	7.51359e-40	6.82464e-40	TRUE
Unigene140232_g1	182	534.71	-1.55482	-1.5508	-13.4251	4.30868e-41	8.58914e-40	7.80157e-40	TRUE
Unigene111464_g2	192	551.03	-1.52102	-1.51701	-13.4098	5.2994e-41	1.05557e-39	9.5878e-40	TRUE
Unigene115110_g2	13	191.19	-3.87842	-3.87441	-13.4082	5.41731e-41	1.07877e-39	9.79853e-40	TRUE
Unigene107908_g1	34	247	-2.8609	-2.85689	-13.4045	5.69393e-41	1.13295e-39	1.02907e-39	TRUE
Unigene104888_g1	291.99	711.36	-1.28466	-1.28065	-13.4001	6.03556e-41	1.19998e-39	1.08995e-39	TRUE
Unigene113619_g1	25	224	-3.1635	-3.15949	-13.396	6.38212e-41	1.26821e-39	1.15192e-39	TRUE
Unigene106426_g1	49	282	-2.52484	-2.52083	-13.3957	6.40445e-41	1.27231e-39	1.15565e-39	TRUE
Unigene27434_g1	244	635.53	-1.38108	-1.37707	-13.3937	6.58164e-41	1.30647e-39	1.18668e-39	TRUE
Unigene99917_g1	332	772	-1.21742	-1.2134	-13.3817	7.74002e-41	1.53479e-39	1.39406e-39	TRUE
Unigene109944_g3	220	596	-1.43781	-1.4338	-13.3727	8.73302e-41	1.73124e-39	1.5725e-39	TRUE
Unigene107987_g1	77	341	-2.14684	-2.14283	-13.3694	9.13152e-41	1.80929e-39	1.64339e-39	TRUE
Unigene91356_g1	367	824	-1.16686	-1.16285	-13.3656	9.60601e-41	1.9018e-39	1.72742e-39	TRUE
Unigene87734_g1	28	231	-3.04439	-3.04038	-13.3639	9.83298e-41	1.94622e-39	1.76777e-39	TRUE
Unigene93119_g1	257.1	655	-1.34917	-1.34515	-13.3559	1.09487e-40	2.16534e-39	1.96679e-39	TRUE
Unigene101888_g1	439	929.16	-1.08171	-1.07769	-13.3491	1.19956e-40	2.3699e-39	2.1526e-39	TRUE
Unigene108722_g2	303.75	727.45	-1.25996	-1.25595	-13.3465	1.24137e-40	2.45121e-39	2.22645e-39	TRUE
Unigene115370_g5	136	452	-1.73272	-1.7287	-13.3414	1.32866e-40	2.62289e-39	2.38239e-39	TRUE
Unigene115364_g5	508.55	1027.99	-1.01536	-1.01135	-13.3291	1.56804e-40	3.08975e-39	2.80644e-39	TRUE
Unigene109754_g2	484	993	-1.03679	-1.03277	-13.3282	1.58707e-40	3.12643e-39	2.83976e-39	TRUE
Unigene100066_g1	98	381	-1.95894	-1.95492	-13.3193	1.78866e-40	3.52078e-39	3.19795e-39	TRUE
Unigene105359_g1	60	304.18	-2.34189	-2.33788	-13.3185	1.80784e-40	3.55761e-39	3.2314e-39	TRUE
Unigene115834_g4	519.55	1042.75	-1.00506	-1.00105	-13.3114	1.98739e-40	3.90787e-39	3.54954e-39	TRUE
Unigene108808_g1	510	1028.99	-1.01266	-1.00865	-13.3061	2.1322e-40	4.18934e-39	3.8052e-39	TRUE
Unigene111374_g2	247	637	-1.36678	-1.36277	-13.3029	2.22704e-40	4.37453e-39	3.97341e-39	TRUE
Unigene115043_g2	247.01	637	-1.36672	-1.36271	-13.3025	2.24005e-40	4.39894e-39	3.99559e-39	TRUE
Unigene113583_g1	58	299	-2.36602	-2.36201	-13.2852	2.82118e-40	5.52714e-39	5.02034e-39	TRUE
Unigene111782_g1	189	541.74	-1.51921	-1.5152	-13.2846	2.84522e-40	5.57279e-39	5.0618e-39	TRUE
Unigene109752_g1	174.99	516.99	-1.56286	-1.55885	-13.2508	4.46453e-40	8.71267e-39	7.91378e-39	TRUE
Unigene109157_g1	0	195	-8.60733	-8.60332	-13.2504	4.49015e-40	8.76039e-39	7.95712e-39	TRUE
Unigene107629_g1	1	173.98	-7.44278	-7.43876	-13.2415	5.05451e-40	9.84869e-39	8.94563e-39	TRUE
Unigene110016_g2	395	859.97	-1.12243	-1.11842	-13.234	5.58265e-40	1.0875e-38	9.8778e-39	TRUE
Unigene99117_g1	60	301.9	-2.33104	-2.32702	-13.2317	5.75566e-40	1.12091e-38	1.01813e-38	TRUE
Unigene15224_g1	203	563	-1.47166	-1.46764	-13.2262	6.19392e-40	1.20501e-38	1.09452e-38	TRUE
Unigene104731_g1	56	293	-2.3874	-2.38339	-13.2212	6.62048e-40	1.287e-38	1.16899e-38	TRUE
Unigene110022_g1	60	301.51	-2.32917	-2.32516	-13.2168	7.01479e-40	1.36259e-38	1.23765e-38	TRUE
Unigene113956_g2	210	574	-1.45066	-1.44665	-13.2117	7.50777e-40	1.45684e-38	1.32326e-38	TRUE
Unigene116325_g2	328.8	759.97	-1.20873	-1.20472	-13.2018	8.56583e-40	1.66087e-38	1.50858e-38	TRUE
Unigene112122_g10	324.91	753.88	-1.21429	-1.21028	-13.1968	9.15589e-40	1.77436e-38	1.61167e-38	TRUE
Unigene114627_g4	382	839.25	-1.13553	-1.13151	-13.1967	9.16745e-40	1.77615e-38	1.61329e-38	TRUE
Unigene110987_g2	4	162	-5.33985	-5.33584	-13.1949	9.38384e-40	1.8176e-38	1.65094e-38	TRUE
Unigene95154_g1	345	784	-1.18426	-1.18024	-13.1923	9.71438e-40	1.88017e-38	1.70777e-38	TRUE
Unigene109854_g5	425	901.47	-1.08482	-1.0808	-13.1795	1.15176e-39	2.22573e-38	2.02165e-38	TRUE
Unigene107921_g1	370	820	-1.1481	-1.14409	-13.1607	1.4775e-39	2.84936e-38	2.58809e-38	TRUE
Unigene109480_g2	110	399.01	-1.85892	-1.85491	-13.1592	1.5069e-39	2.90532e-38	2.63892e-38	TRUE
Unigene113470_g1	30	231.11	-2.94555	-2.94153	-13.1559	1.57432e-39	3.03451e-38	2.75627e-38	TRUE
Unigene115628_g2	331.1	760.21	-1.19913	-1.19512	-13.1205	2.5137e-39	4.83157e-38	4.38854e-38	TRUE
Unigene90772_g1	149	467.99	-1.65117	-1.64715	-13.1191	2.56101e-39	4.92125e-38	4.47e-38	TRUE
Unigene106600_g1	461.99	952.01	-1.04312	-1.0391	-13.1158	2.67458e-39	5.13816e-38	4.66702e-38	TRUE
Unigene111439_g1	5	162	-5.01792	-5.01391	-13.1102	2.8792e-39	5.5228e-38	5.01639e-38	TRUE
Unigene113782_g1	200	554	-1.46989	-1.46587	-13.1083	2.95292e-39	5.66276e-38	5.14352e-38	TRUE
Unigene115513_g1	2	159.62	-6.3185	-6.31448	-13.0821	4.16669e-39	7.98222e-38	7.2503e-38	TRUE
Unigene106367_g2	3	158	-5.71882	-5.7148	-13.0694	4.92288e-39	9.41887e-38	8.55522e-38	TRUE
Unigene114494_g4	13	183	-3.81526	-3.81125	-13.046	6.69873e-39	1.27873e-37	1.16148e-37	TRUE
Unigene109973_g1	4	158.21	-5.3057	-5.30168	-13.0331	7.93038e-39	1.51039e-37	1.3719e-37	TRUE
Unigene102099_g1	7	165.39	-4.56237	-4.55836	-13.0323	8.01432e-39	1.52599e-37	1.38607e-37	TRUE
Unigene107521_g1	407	868	-1.09267	-1.08865	-13.0087	1.09161e-38	2.07274e-37	1.88268e-37	TRUE
Unigene71606_g1	395.99	851.88	-1.10519	-1.10117	-13.0073	1.11187e-38	2.11015e-37	1.91666e-37	TRUE
Unigene112196_g1	360	798.77	-1.14978	-1.14577	-13.0045	1.15319e-38	2.18746e-37	1.98688e-37	TRUE
Unigene108804_g1	363	803.17	-1.14574	-1.14172	-13.0033	1.1711e-38	2.22087e-37	2.01723e-37	TRUE
Unigene110749_g1	21	204.28	-3.28209	-3.27807	-13.0029	1.17743e-38	2.2323e-37	2.02762e-37	TRUE
Unigene112537_g1	143	453	-1.6635	-1.65948	-12.9761	1.67166e-38	3.15976e-37	2.87003e-37	TRUE
Unigene115359_g1	1	166	-7.37504	-7.37103	-12.9678	1.86341e-38	3.51866e-37	3.19602e-37	TRUE
Unigene115080_g2	493	989	-1.00438	-1.00037	-12.9565	2.15788e-38	4.06653e-37	3.69366e-37	TRUE
Unigene108064_g1	63	301	-2.25634	-2.25233	-12.9545	2.21624e-38	4.17548e-37	3.79261e-37	TRUE
Unigene115769_g5	155	472.88	-1.60921	-1.60519	-12.9453	2.49885e-38	4.70321e-37	4.27196e-37	TRUE
Unigene88107_g3	0	184	-8.52356	-8.51955	-12.9323	2.96003e-38	5.56286e-37	5.05278e-37	TRUE
Unigene114731_g1	296	698.88	-1.23945	-1.23543	-12.9139	3.75647e-38	7.05081e-37	6.4043e-37	TRUE
Unigene107307_g2	173	502.47	-1.53827	-1.53425	-12.9122	3.84305e-38	7.21152e-37	6.55027e-37	TRUE
Unigene109156_g1	15.94	188.37	-3.56285	-3.55883	-12.912	3.85133e-38	7.22526e-37	6.56275e-37	TRUE
Unigene101892_g1	94	361.67	-1.94394	-1.93993	-12.9109	3.90464e-38	7.32345e-37	6.65194e-37	TRUE
Unigene106372_g1	88	350	-1.99178	-1.98777	-12.9067	4.12589e-38	7.73263e-37	7.0236e-37	TRUE
Unigene105775_g5	69	312	-2.17688	-2.17286	-12.9002	4.49071e-38	8.40798e-37	7.63702e-37	TRUE
Unigene114646_g4	52	275.77	-2.40688	-2.40287	-12.8878	5.27133e-38	9.86216e-37	8.95787e-37	TRUE
Unigene115794_g9	161	480.97	-1.57889	-1.57487	-12.8764	6.11118e-38	1.14164e-36	1.03696e-36	TRUE
Unigene109024_g1	0	181	-8.49985	-8.49583	-12.8434	9.37102e-38	1.74541e-36	1.58497e-36	TRUE
Unigene113415_g1	0	181	-8.49985	-8.49583	-12.8434	9.37102e-38	1.74541e-36	1.58497e-36	TRUE
Unigene115781_g1	0	181	-8.49985	-8.49583	-12.8434	9.37102e-38	1.74541e-36	1.58497e-36	TRUE
Unigene104222_g1	331	749	-1.17813	-1.17412	-12.8412	9.63591e-38	1.79386e-36	1.62937e-36	TRUE
Unigene116353_g4	111.02	391.32	-1.81753	-1.81352	-12.8327	1.07577e-37	2.00121e-36	1.81772e-36	TRUE
Unigene113743_g2	36	238	-2.72489	-2.72088	-12.8304	1.10769e-37	2.06007e-36	1.87118e-36	TRUE
Unigene107513_g1	393	840	-1.09586	-1.09185	-12.8276	1.14847e-37	2.13539e-36	1.93959e-36	TRUE
Unigene36764_g1	57	285	-2.32193	-2.31791	-12.8259	1.17351e-37	2.18087e-36	1.9809e-36	TRUE
Unigene95120_g1	0	179.89	-8.49097	-8.48696	-12.8102	1.43701e-37	2.66792e-36	2.42329e-36	TRUE
Unigene115894_g2	373	810	-1.11875	-1.11473	-12.8096	1.44893e-37	2.68874e-36	2.4422e-36	TRUE
Unigene116086_g4	303.93	706.91	-1.21779	-1.21377	-12.8082	1.47552e-37	2.73672e-36	2.48578e-36	TRUE
Unigene105527_g1	54	278	-2.36405	-2.36004	-12.8039	1.56001e-37	2.89201e-36	2.62683e-36	TRUE
Unigene139139_g1	393	838	-1.09242	-1.08841	-12.7796	2.13187e-37	3.94339e-36	3.5818e-36	TRUE
Unigene95197_g2	188.4	523.3	-1.47384	-1.46983	-12.7655	2.55533e-37	4.71739e-36	4.28484e-36	TRUE
Unigene114046_g2	109.43	386.07	-1.81885	-1.81484	-12.7527	3.0117e-37	5.55171e-36	5.04266e-36	TRUE
Unigene12916_g1	110	387.01	-1.81487	-1.81085	-12.749	3.15925e-37	5.81942e-36	5.28582e-36	TRUE
Unigene115282_g1	407	857	-1.07427	-1.07025	-12.7481	3.19286e-37	5.87844e-36	5.33943e-36	TRUE
Unigene113055_g3	352	776.43	-1.14128	-1.13727	-12.745	3.32437e-37	6.11907e-36	5.55799e-36	TRUE
Unigene106424_g2	415.03	868	-1.06448	-1.06047	-12.7339	3.82969e-37	7.04059e-36	6.39501e-36	TRUE
Unigene110382_g1	165	483	-1.54956	-1.54554	-12.7278	4.14482e-37	7.6162e-36	6.91784e-36	TRUE
Unigene111914_g2	324.84	735.03	-1.17807	-1.17406	-12.7204	4.55732e-37	8.36395e-36	7.59703e-36	TRUE
Unigene111192_g1	67.07	302.97	-2.17544	-2.17142	-12.7069	5.41654e-37	9.91907e-36	9.00955e-36	TRUE
Unigene86043_g1	149	455	-1.61055	-1.60654	-12.7059	5.48564e-37	1.00432e-35	9.12227e-36	TRUE
Unigene115487_g3	31	223	-2.8467	-2.84269	-12.7045	5.58237e-37	1.02153e-35	9.27861e-36	TRUE
Unigene109594_g1	226	581.98	-1.36465	-1.36063	-12.7002	5.9003e-37	1.07918e-35	9.80228e-36	TRUE
Unigene110567_g3	53	273	-2.36484	-2.36082	-12.6907	6.66037e-37	1.21761e-35	1.10596e-35	TRUE
Unigene112640_g5	40	244	-2.60881	-2.6048	-12.6896	6.75339e-37	1.23431e-35	1.12113e-35	TRUE
Unigene112680_g2	117	398	-1.76626	-1.76225	-12.6881	6.88338e-37	1.25776e-35	1.14244e-35	TRUE
Unigene115406_g2	356.89	781	-1.12984	-1.12583	-12.679	7.73156e-37	1.41138e-35	1.28196e-35	TRUE
Unigene97731_g1	56	279	-2.31677	-2.31275	-12.6733	8.3158e-37	1.51729e-35	1.37816e-35	TRUE
Unigene115923_g4	245	611	-1.31839	-1.31438	-12.6717	8.48107e-37	1.54707e-35	1.40521e-35	TRUE
Unigene106461_g2	71	310	-2.12638	-2.12236	-12.6703	8.63812e-37	1.57495e-35	1.43054e-35	TRUE
Unigene109646_g2	137	433	-1.66019	-1.65618	-12.6684	8.84903e-37	1.61263e-35	1.46476e-35	TRUE
Unigene98488_g1	189	520.96	-1.46279	-1.45877	-12.6654	9.19822e-37	1.67464e-35	1.52108e-35	TRUE
Unigene114188_g2	168	486	-1.5325	-1.52848	-12.6637	9.39827e-37	1.71065e-35	1.55379e-35	TRUE
Unigene110625_g1	333	744.98	-1.16168	-1.15767	-12.6633	9.44732e-37	1.71916e-35	1.56152e-35	TRUE
Unigene97729_g2	0	175	-8.45121	-8.4472	-12.6627	9.52003e-37	1.73197e-35	1.57316e-35	TRUE
Unigene116030_g1	184.94	513.99	-1.47468	-1.47067	-12.6568	1.02549e-36	1.86476e-35	1.69378e-35	TRUE
Unigene115328_g3	376	808.05	-1.10371	-1.0997	-12.6545	1.05598e-36	1.91974e-35	1.74371e-35	TRUE
Unigene77591_g2	318.01	722	-1.18293	-1.17891	-12.6486	1.13918e-36	2.06899e-35	1.87927e-35	TRUE
Unigene98993_g1	145	446.02	-1.62106	-1.61704	-12.6391	1.28569e-36	2.33226e-35	2.11841e-35	TRUE
Unigene112328_g2	174.83	496.59	-1.5061	-1.50209	-12.6375	1.31084e-36	2.37617e-35	2.15829e-35	TRUE
Unigene33891_g1	356.8	778.74	-1.12603	-1.12201	-12.6261	1.5168e-36	2.74621e-35	2.4944e-35	TRUE
Unigene108135_g1	212	557.01	-1.39364	-1.38963	-12.6259	1.5204e-36	2.75139e-35	2.4991e-35	TRUE
Unigene95385_g1	25	206	-3.04264	-3.03863	-12.6166	1.71124e-36	3.09527e-35	2.81145e-35	TRUE
Unigene111929_g6	43	248.98	-2.53362	-2.52961	-12.6117	1.82059e-36	3.29147e-35	2.98966e-35	TRUE
Unigene106332_g1	283	667	-1.23688	-1.23287	-12.5954	2.23924e-36	4.0435e-35	3.67273e-35	TRUE
Unigene114560_g2	310	707.86	-1.1912	-1.18718	-12.5939	2.2814e-36	4.11863e-35	3.74098e-35	TRUE
Unigene114676_g1	109	380.49	-1.80353	-1.79952	-12.5867	2.49981e-36	4.50968e-35	4.09617e-35	TRUE
Unigene107564_g1	211.99	555.29	-1.38925	-1.38523	-12.5761	2.85868e-36	5.14967e-35	4.67748e-35	TRUE
Unigene114391_g1	27	209.99	-2.95929	-2.95528	-12.569	3.12734e-36	5.63093e-35	5.11461e-35	TRUE
Unigene92900_g1	440.55	897.09	-1.02595	-1.02193	-12.5588	3.55798e-36	6.39254e-35	5.80639e-35	TRUE
Unigene115471_g1	240.18	598.98	-1.31839	-1.31438	-12.5465	4.1555e-36	7.46074e-35	6.77664e-35	TRUE
Unigene112963_g9	389.03	822.33	-1.07984	-1.07582	-12.5405	4.48268e-36	8.04431e-35	7.3067e-35	TRUE
Unigene109351_g1	12	169	-3.81592	-3.8119	-12.5378	4.63917e-36	8.32118e-35	7.55818e-35	TRUE
Unigene103585_g1	190.4	518.54	-1.44542	-1.44141	-12.5231	5.57869e-36	9.99444e-35	9.07802e-35	TRUE
Unigene102438_g1	210	550.18	-1.38951	-1.3855	-12.5199	5.80876e-36	1.03992e-34	9.44566e-35	TRUE
Unigene84231_g1	259	627.01	-1.27554	-1.27152	-12.5107	6.52289e-36	1.16721e-34	1.06018e-34	TRUE
Unigene103779_g1	222	569	-1.35787	-1.35386	-12.5099	6.59324e-36	1.17952e-34	1.07136e-34	TRUE
Unigene114944_g2	334	740.24	-1.14814	-1.14413	-12.5046	7.04164e-36	1.25884e-34	1.14341e-34	TRUE
Unigene97171_g1	102	365	-1.83933	-1.83531	-12.4953	7.92121e-36	1.41473e-34	1.28501e-34	TRUE
Unigene107820_g1	101.58	364	-1.84132	-1.83731	-12.4874	8.74643e-36	1.56063e-34	1.41754e-34	TRUE
Unigene76150_g1	0	169	-8.40088	-8.39687	-12.4779	9.85283e-36	1.75513e-34	1.5942e-34	TRUE
Unigene105527_g2	16	179	-3.48382	-3.4798	-12.477	9.97133e-36	1.77582e-34	1.61299e-34	TRUE
Unigene110597_g3	455	914	-1.00633	-1.00231	-12.4756	1.01482e-35	1.80647e-34	1.64083e-34	TRUE
Unigene81897_g1	419	862.58	-1.04171	-1.03769	-12.4707	1.07927e-35	1.92029e-34	1.74421e-34	TRUE
Unigene108596_g2	114	386.03	-1.75968	-1.75567	-12.4634	1.18243e-35	2.10134e-34	1.90866e-34	TRUE
Unigene102034_g2	84	330	-1.974	-1.96999	-12.4588	1.25299e-35	2.22411e-34	2.02018e-34	TRUE
Unigene107419_g1	80.02	322	-2.00863	-2.00461	-12.4482	1.43025e-35	2.53635e-34	2.30378e-34	TRUE
Unigene49748_g1	388	817	-1.07428	-1.07027	-12.4472	1.44854e-35	2.56818e-34	2.3327e-34	TRUE
Unigene97844_g1	35	226.26	-2.69255	-2.68854	-12.4307	1.77965e-35	3.14929e-34	2.86052e-34	TRUE
Unigene102832_g1	205	539	-1.39466	-1.39065	-12.427	1.86471e-35	3.29749e-34	2.99513e-34	TRUE
Unigene6319_g1	41	240	-2.54934	-2.54533	-12.4252	1.90729e-35	3.37119e-34	3.06207e-34	TRUE
Unigene113777_g1	23	196	-3.09115	-3.08713	-12.3983	2.6686e-35	4.70576e-34	4.27427e-34	TRUE
Unigene101218_g1	56	272	-2.28011	-2.27609	-12.3934	2.8366e-35	4.99731e-34	4.53909e-34	TRUE
Unigene116198_g3	265	631.61	-1.25304	-1.24903	-12.3826	3.24791e-35	5.71123e-34	5.18755e-34	TRUE
Unigene109525_g3	126	405	-1.6845	-1.68048	-12.3795	3.3735e-35	5.92653e-34	5.38311e-34	TRUE
Unigene62830_g1	170	480	-1.4975	-1.49349	-12.3719	3.70834e-35	6.50868e-34	5.91188e-34	TRUE
Unigene116253_g1	153	451	-1.5596	-1.55558	-12.3573	4.44904e-35	7.79599e-34	7.08115e-34	TRUE
Unigene49290_g1	293.01	673.17	-1.20002	-1.19601	-12.3538	4.6461e-35	8.13939e-34	7.39306e-34	TRUE
Unigene105588_g2	198	524.89	-1.40651	-1.4025	-12.3424	5.35202e-35	9.36734e-34	8.50841e-34	TRUE
Unigene108695_g1	157	457	-1.54143	-1.53742	-12.3327	6.03775e-35	1.05651e-33	9.59634e-34	TRUE
Unigene111397_g1	8	153	-4.25739	-4.25337	-12.3308	6.18576e-35	1.08216e-33	9.8293e-34	TRUE
Unigene101741_g4	177.46	491	-1.46823	-1.46422	-12.33	6.2424e-35	1.09181e-33	9.91698e-34	TRUE
Unigene107037_g2	15	173	-3.52774	-3.52372	-12.3267	6.50434e-35	1.1371e-33	1.03283e-33	TRUE
Unigene115589_g2	323	715.98	-1.14839	-1.14437	-12.3001	9.04718e-35	1.58017e-33	1.43528e-33	TRUE
Unigene86816_g1	32	216	-2.75489	-2.75087	-12.2937	9.7902e-35	1.70835e-33	1.55171e-33	TRUE
Unigene69226_g1	278	648	-1.22091	-1.2169	-12.2878	1.05373e-34	1.83787e-33	1.66935e-33	TRUE
Unigene106840_g1	53	263	-2.311	-2.30698	-12.2861	1.07554e-34	1.87547e-33	1.70351e-33	TRUE
Unigene115238_g1	174	483.78	-1.47526	-1.47125	-12.2829	1.11973e-34	1.95208e-33	1.77309e-33	TRUE
Unigene109526_g1	2	140	-6.12928	-6.12527	-12.2808	1.14902e-34	2.0022e-33	1.81861e-33	TRUE
Unigene102043_g1	62.71	282.83	-2.17317	-2.16915	-12.2692	1.32476e-34	2.30684e-33	2.09532e-33	TRUE
Unigene92981_g2	105	364	-1.79355	-1.78954	-12.2638	1.41669e-34	2.4652e-33	2.23916e-33	TRUE
Unigene113101_g1	29	208	-2.84246	-2.83845	-12.2605	1.47633e-34	2.56779e-33	2.33234e-33	TRUE
Unigene108462_g1	260	619.49	-1.25257	-1.24856	-12.2595	1.49328e-34	2.59667e-33	2.35857e-33	TRUE
Unigene73391_g1	0	162	-8.33985	-8.33584	-12.2569	1.5426e-34	2.68058e-33	2.43479e-33	TRUE
Unigene103628_g2	41	236	-2.52509	-2.52108	-12.2552	1.57483e-34	2.73596e-33	2.48509e-33	TRUE
Unigene139161_g1	12	163	-3.76377	-3.75975	-12.255	1.57992e-34	2.74417e-33	2.49255e-33	TRUE
Unigene114393_g3	208	538	-1.37102	-1.36701	-12.2545	1.58861e-34	2.75798e-33	2.50509e-33	TRUE
Unigene115679_g3	30.45	211.15	-2.79375	-2.78974	-12.2439	1.81109e-34	3.14133e-33	2.85329e-33	TRUE
Unigene103855_g1	272	637	-1.22769	-1.22367	-12.2365	1.98399e-34	3.43963e-33	3.12424e-33	TRUE
Unigene115302_g2	116	383	-1.72322	-1.71921	-12.2336	2.05577e-34	3.56325e-33	3.23653e-33	TRUE
Unigene99983_g2	259	617	-1.25232	-1.2483	-12.233	2.0725e-34	3.59142e-33	3.26211e-33	TRUE
Unigene115267_g1	206	534	-1.3742	-1.37018	-12.2305	2.13615e-34	3.69916e-33	3.35997e-33	TRUE
Unigene115783_g1	56	267.92	-2.2583	-2.25429	-12.2284	2.1919e-34	3.79483e-33	3.44687e-33	TRUE
Unigene111909_g1	328	720.33	-1.13496	-1.13095	-12.2211	2.39868e-34	4.15093e-33	3.77031e-33	TRUE
Unigene110203_g1	62	280	-2.17509	-2.17107	-12.2144	2.6026e-34	4.49863e-33	4.08614e-33	TRUE
Unigene113612_g1	66	288	-2.12553	-2.12152	-12.2094	2.77077e-34	4.786e-33	4.34716e-33	TRUE
Unigene88425_g1	111	373.17	-1.74927	-1.74526	-12.2034	2.98179e-34	5.14695e-33	4.67501e-33	TRUE
Unigene80673_g3	0	160.29	-8.32454	-8.32053	-12.202	3.03315e-34	5.23441e-33	4.75445e-33	TRUE
Unigene70536_g1	134	413.57	-1.6259	-1.62189	-12.1968	3.23213e-34	5.57396e-33	5.06286e-33	TRUE
Unigene93800_g1	240	586	-1.28787	-1.28385	-12.1859	3.69655e-34	6.37195e-33	5.78768e-33	TRUE
Unigene92845_g2	37	225	-2.60433	-2.60031	-12.174	4.27576e-34	7.36699e-33	6.69149e-33	TRUE
Unigene114124_g2	366	774	-1.08049	-1.07648	-12.1724	4.3611e-34	7.50887e-33	6.82036e-33	TRUE
Unigene109424_g1	219.86	554	-1.3333	-1.32929	-12.1716	4.40472e-34	7.58223e-33	6.88699e-33	TRUE
Unigene67408_g1	180	490	-1.44478	-1.44077	-12.1696	4.51367e-34	7.76799e-33	7.05572e-33	TRUE
Unigene112417_g3	93	339.24	-1.867	-1.86299	-12.1694	4.52192e-34	7.78041e-33	7.067e-33	TRUE
Unigene107097_g1	37	224.68	-2.60227	-2.59826	-12.1601	5.07186e-34	8.72264e-33	7.92284e-33	TRUE
Unigene115645_g5	418	847.96	-1.02049	-1.01648	-12.1563	5.30779e-34	9.12632e-33	8.2895e-33	TRUE
Unigene110181_g1	92.02	337	-1.87273	-1.86872	-12.1544	5.43566e-34	9.3419e-33	8.48531e-33	TRUE
Unigene111060_g1	167.47	468.77	-1.48498	-1.48096	-12.1502	5.72504e-34	9.828e-33	8.92684e-33	TRUE
Unigene114297_g1	238.54	582.45	-1.2879	-1.28389	-12.1492	5.79441e-34	9.94029e-33	9.02883e-33	TRUE
Unigene115397_g1	396	816	-1.04307	-1.03906	-12.1423	6.30232e-34	1.08067e-32	9.81577e-33	TRUE
Unigene109675_g1	93	338	-1.86172	-1.85771	-12.1238	7.89872e-34	1.35132e-32	1.22741e-32	TRUE
Unigene77416_g1	46	244	-2.40718	-2.40316	-12.1236	7.92007e-34	1.35466e-32	1.23045e-32	TRUE
Unigene106964_g2	290	660.04	-1.1865	-1.18249	-12.1228	7.99657e-34	1.36713e-32	1.24177e-32	TRUE
Unigene102318_g1	254.03	605.02	-1.25198	-1.24797	-12.1111	9.22824e-34	1.57519e-32	1.43076e-32	TRUE
Unigene110428_g5	417.17	844.68	-1.01777	-1.01376	-12.106	9.8146e-34	1.67452e-32	1.52098e-32	TRUE
Unigene105555_g1	107	363	-1.76236	-1.75835	-12.0987	1.07273e-33	1.82858e-32	1.66091e-32	TRUE
Unigene106918_g1	116.51	380	-1.70555	-1.70153	-12.0973	1.091e-33	1.8593e-32	1.68881e-32	TRUE
Unigene99604_g2	342	736.06	-1.10583	-1.10181	-12.0965	1.10255e-33	1.87856e-32	1.70631e-32	TRUE
Unigene105455_g1	86	324	-1.91359	-1.90957	-12.0923	1.15984e-33	1.97572e-32	1.79456e-32	TRUE
Unigene102874_g1	1	142	-7.14975	-7.14573	-12.0901	1.1915e-33	2.02919e-32	1.84312e-32	TRUE
Unigene94379_g1	305.98	681.76	-1.15583	-1.15181	-12.065	1.61608e-33	2.74544e-32	2.4937e-32	TRUE
Unigene112518_g2	131	404.26	-1.62572	-1.6217	-12.0578	1.76479e-33	2.99535e-32	2.7207e-32	TRUE
Unigene2582_g1	26	196	-2.91427	-2.91026	-12.0517	1.89882e-33	3.22139e-32	2.92601e-32	TRUE
Unigene113759_g1	113	372.03	-1.7191	-1.71508	-12.0368	2.27553e-33	3.8544e-32	3.50098e-32	TRUE
Unigene111805_g2	423	850.01	-1.00682	-1.00281	-12.0358	2.30329e-33	3.89967e-32	3.5421e-32	TRUE
Unigene111393_g1	0	154.98	-8.27594	-8.27192	-12.029	2.50238e-33	4.23292e-32	3.84479e-32	TRUE
Unigene93780_g1	223.04	554.09	-1.31282	-1.3088	-12.0276	2.54394e-33	4.30227e-32	3.90778e-32	TRUE
Unigene93999_g1	84	317.99	-1.92052	-1.91651	-12.0087	3.19854e-33	5.40081e-32	4.90559e-32	TRUE
Unigene91251_g1	5	137.83	-4.78482	-4.7808	-12.0058	3.31328e-33	5.59203e-32	5.07928e-32	TRUE
Unigene115952_g1	167	463	-1.47116	-1.46715	-11.9912	3.95163e-33	6.65299e-32	6.04295e-32	TRUE
Unigene114604_g1	77	304	-1.98114	-1.97713	-11.9864	4.18828e-33	7.0451e-32	6.39911e-32	TRUE
Unigene95042_g1	208	529	-1.34668	-1.34267	-11.9857	4.22291e-33	7.10177e-32	6.45059e-32	TRUE
Unigene99825_g1	274	630.54	-1.20241	-1.1984	-11.9752	4.79433e-33	8.05732e-32	7.31852e-32	TRUE
Unigene104482_g1	345	735	-1.09115	-1.08713	-11.9571	5.96152e-33	9.99209e-32	9.07589e-32	TRUE
Unigene98118_g2	169	465	-1.46021	-1.45619	-11.95	6.49324e-33	1.0876e-31	9.87878e-32	TRUE
Unigene110973_g1	401	815	-1.0232	-1.01918	-11.9439	6.99063e-33	1.17039e-31	1.06308e-31	TRUE
Unigene112672_g2	240	577.46	-1.26669	-1.26267	-11.9409	7.23994e-33	1.21133e-31	1.10025e-31	TRUE
Unigene109423_g1	43	233	-2.43792	-2.43391	-11.935	7.77727e-33	1.30036e-31	1.18112e-31	TRUE
Unigene110988_g1	378.32	781.99	-1.04754	-1.04353	-11.9285	8.40723e-33	1.40475e-31	1.27594e-31	TRUE
Unigene115115_g4	256	601	-1.23122	-1.22721	-11.9127	1.01599e-32	1.69496e-31	1.53954e-31	TRUE
Unigene115940_g3	332	714.07	-1.10488	-1.10087	-11.9061	1.0996e-32	1.83281e-31	1.66476e-31	TRUE
Unigene103467_g1	181	483	-1.41603	-1.41202	-11.9004	1.17809e-32	1.96277e-31	1.7828e-31	TRUE
Unigene88107_g1	0	151	-8.2384	-8.23439	-11.8968	1.2302e-32	2.04823e-31	1.86042e-31	TRUE
Unigene96485_g1	242	579	-1.25856	-1.25454	-11.8966	1.23249e-32	2.0516e-31	1.86348e-31	TRUE
Unigene92625_g1	188	494	-1.39378	-1.38976	-11.8912	1.31481e-32	2.18717e-31	1.98662e-31	TRUE
Unigene115566_g2	25	190	-2.926	-2.92199	-11.8895	1.34239e-32	2.23108e-31	2.02651e-31	TRUE
Unigene115186_g3	209.26	527.21	-1.33308	-1.32907	-11.8721	1.65215e-32	2.74226e-31	2.49082e-31	TRUE
Unigene115505_g1	93	331	-1.83153	-1.82752	-11.8645	1.80882e-32	2.99966e-31	2.72461e-31	TRUE
Unigene113864_g1	165	455	-1.4634	-1.45939	-11.8402	2.41982e-32	4.00232e-31	3.63533e-31	TRUE
Unigene108474_g1	186	489	-1.39453	-1.39052	-11.8358	2.55051e-32	4.21662e-31	3.82998e-31	TRUE
Unigene102894_g1	28	196	-2.80735	-2.80334	-11.8261	2.86188e-32	4.72412e-31	4.29095e-31	TRUE
Unigene113434_g1	203.13	516	-1.34497	-1.34095	-11.8259	2.86854e-32	4.73302e-31	4.29904e-31	TRUE
Unigene97757_g1	248.22	586.01	-1.23931	-1.23529	-11.8241	2.92879e-32	4.83137e-31	4.38837e-31	TRUE
Unigene101692_g1	247	584.01	-1.24148	-1.23747	-11.8203	3.06649e-32	5.0541e-31	4.59067e-31	TRUE
Unigene115504_g2	317.25	688	-1.11679	-1.11277	-11.7888	4.45776e-32	7.32305e-31	6.65158e-31	TRUE
Unigene100736_g3	5	133	-4.73335	-4.72934	-11.7711	5.50043e-32	9.02804e-31	8.20023e-31	TRUE
Unigene93911_g2	203.01	513.96	-1.34011	-1.33609	-11.7696	5.59871e-32	9.18733e-31	8.34491e-31	TRUE
Unigene105891_g1	12	153	-3.67243	-3.66841	-11.7695	5.60677e-32	9.19856e-31	8.35511e-31	TRUE
Unigene114465_g8	232	559	-1.26872	-1.26471	-11.7633	6.03113e-32	9.88397e-31	8.97768e-31	TRUE
Unigene105597_g2	230.06	556	-1.27307	-1.26906	-11.7632	6.03959e-32	9.89568e-31	8.98831e-31	TRUE
Unigene115920_g2	383.7	782.98	-1.029	-1.02498	-11.7617	6.15167e-32	1.00771e-30	9.15313e-31	TRUE
Unigene109257_g1	340	720.12	-1.0827	-1.07869	-11.7607	6.22243e-32	1.01908e-30	9.25639e-31	TRUE
Unigene94053_g2	24	184.62	-2.94345	-2.93944	-11.7543	6.70822e-32	1.09816e-30	9.9747e-31	TRUE
Unigene104079_g1	171	462	-1.4339	-1.42988	-11.7496	7.09452e-32	1.16039e-30	1.05399e-30	TRUE
Unigene110279_g1	23	182	-2.98423	-2.98022	-11.7492	7.12672e-32	1.16541e-30	1.05855e-30	TRUE
Unigene97403_g1	315	683.19	-1.11694	-1.11292	-11.7488	7.16453e-32	1.17133e-30	1.06393e-30	TRUE
Unigene12757_g1	245	578	-1.23829	-1.23427	-11.7354	8.38851e-32	1.37025e-30	1.24461e-30	TRUE
Unigene107378_g1	334.82	711.23	-1.08693	-1.08292	-11.7251	9.48059e-32	1.5473e-30	1.40542e-30	TRUE
Unigene76540_g1	243	574.11	-1.24037	-1.23636	-11.7114	1.11428e-31	1.81621e-30	1.64968e-30	TRUE
Unigene111690_g1	136	402.42	-1.5651	-1.56108	-11.7029	1.2318e-31	2.00429e-30	1.82051e-30	TRUE
Unigene115909_g4	208.41	519.97	-1.319	-1.31499	-11.6939	1.36893e-31	2.22549e-30	2.02142e-30	TRUE
Unigene80097_g1	257.96	595.99	-1.20814	-1.20413	-11.6865	1.49405e-31	2.42627e-30	2.2038e-30	TRUE
Unigene95991_g1	233.01	557.92	-1.25967	-1.25565	-11.6861	1.50083e-31	2.43676e-30	2.21333e-30	TRUE
Unigene113563_g2	88	317	-1.84891	-1.84489	-11.6861	1.50143e-31	2.4372e-30	2.21372e-30	TRUE
Unigene100493_g2	46	233	-2.34062	-2.33661	-11.6527	2.22308e-31	3.59465e-30	3.26504e-30	TRUE
Unigene113102_g2	61	264	-2.11366	-2.10964	-11.6481	2.34684e-31	3.79396e-30	3.44608e-30	TRUE
Unigene105747_g1	293	646.88	-1.1426	-1.13858	-11.644	2.46142e-31	3.97663e-30	3.612e-30	TRUE
Unigene112845_g4	130	390	-1.58496	-1.58095	-11.6274	2.99057e-31	4.82529e-30	4.38284e-30	TRUE
Unigene108672_g2	90	319	-1.82556	-1.82155	-11.6215	3.20601e-31	5.17068e-30	4.69656e-30	TRUE
Unigene106247_g1	51.07	243	-2.25041	-2.24639	-11.6209	3.22604e-31	5.20188e-30	4.7249e-30	TRUE
Unigene112640_g6	45	230	-2.35364	-2.34962	-11.6157	3.43007e-31	5.52611e-30	5.0194e-30	TRUE
Unigene96913_g1	280	626.22	-1.16124	-1.15723	-11.6066	3.81435e-31	6.14259e-30	5.57935e-30	TRUE
Unigene114609_g4	190	487.95	-1.36073	-1.35672	-11.6034	3.95903e-31	6.37286e-30	5.78851e-30	TRUE
Unigene100849_g2	15	158	-3.39689	-3.39288	-11.6029	3.98377e-31	6.40993e-30	5.82218e-30	TRUE
Unigene83277_g1	76	292.07	-1.94224	-1.93823	-11.5956	4.33921e-31	6.97289e-30	6.33352e-30	TRUE
Unigene115067_g1	7	135	-4.26946	-4.26545	-11.5913	4.55965e-31	7.32555e-30	6.65384e-30	TRUE
Unigene102178_g2	181.57	473.97	-1.38427	-1.38026	-11.587	4.79482e-31	7.69679e-30	6.99105e-30	TRUE
Unigene110747_g1	168	451.98	-1.4278	-1.42378	-11.5842	4.95783e-31	7.95677e-30	7.22719e-30	TRUE
Unigene111211_g1	24	181.03	-2.91512	-2.91111	-11.584	4.96469e-31	7.96608e-30	7.23565e-30	TRUE
Unigene115556_g7	266.69	604.98	-1.18172	-1.17771	-11.5688	5.92752e-31	9.50287e-30	8.63152e-30	TRUE
Unigene94961_g1	15	157	-3.38773	-3.38372	-11.5532	7.11095e-31	1.13783e-29	1.0335e-29	TRUE
Unigene84921_g1	171.09	456	-1.41428	-1.41026	-11.5521	7.20264e-31	1.15225e-29	1.0466e-29	TRUE
Unigene16286_g1	8	137	-4.09803	-4.09402	-11.5455	7.7771e-31	1.2431e-29	1.12911e-29	TRUE
Unigene109451_g3	20	170	-3.08746	-3.08345	-11.5403	8.26189e-31	1.31974e-29	1.19873e-29	TRUE
Unigene108769_g2	1	128	-7	-6.99599	-11.5335	8.94016e-31	1.42718e-29	1.29632e-29	TRUE
Unigene77518_g1	277	619	-1.16005	-1.15604	-11.53	9.31185e-31	1.4862e-29	1.34992e-29	TRUE
Unigene90576_g1	198	498	-1.33065	-1.32663	-11.5223	1.01899e-30	1.6253e-29	1.47627e-29	TRUE
Unigene110908_g1	36	208	-2.53051	-2.5265	-11.5192	1.05581e-30	1.68296e-29	1.52865e-29	TRUE
Unigene115091_g3	276.62	618.02	-1.15975	-1.15573	-11.5185	1.06499e-30	1.69688e-29	1.54128e-29	TRUE
Unigene95779_g1	175	461	-1.39741	-1.3934	-11.51	1.17545e-30	1.87128e-29	1.69969e-29	TRUE
Unigene109947_g1	228	544.03	-1.25465	-1.25064	-11.5036	1.26459e-30	2.01235e-29	1.82783e-29	TRUE
Unigene113964_g10	73	284	-1.95992	-1.95591	-11.5033	1.27021e-30	2.02086e-29	1.83556e-29	TRUE
Unigene109174_g1	174	459	-1.39941	-1.39539	-11.4974	1.3591e-30	2.16136e-29	1.96318e-29	TRUE
Unigene92802_g1	103	339	-1.71864	-1.71463	-11.4879	1.51716e-30	2.4112e-29	2.19011e-29	TRUE
Unigene88107_g2	0	139	-8.11894	-8.11493	-11.484	1.58839e-30	2.52333e-29	2.29195e-29	TRUE
Unigene139538_g1	40	216	-2.43296	-2.42895	-11.4778	1.70607e-30	2.70856e-29	2.4602e-29	TRUE
Unigene116764_g1	292	639	-1.12985	-1.12583	-11.4686	1.89714e-30	3.00936e-29	2.73342e-29	TRUE
Unigene114233_g1	282.26	624.57	-1.14584	-1.14183	-11.4676	1.9194e-30	3.0421e-29	2.76316e-29	TRUE
Unigene108149_g1	117	363	-1.63346	-1.62945	-11.4651	1.97631e-30	3.13032e-29	2.84329e-29	TRUE
Unigene94070_g1	200	499	-1.31904	-1.31503	-11.4559	2.1956e-30	3.47035e-29	3.15172e-29	TRUE
Unigene112811_g2	143	406.96	-1.50887	-1.50486	-11.4559	2.19577e-30	3.46988e-29	3.15172e-29	TRUE
Unigene103442_g1	3	122.03	-5.34613	-5.34212	-11.453	2.27016e-30	3.58518e-29	3.25644e-29	TRUE
Unigene114346_g1	209	512.93	-1.29526	-1.29125	-11.4518	2.30309e-30	3.63642e-29	3.30298e-29	TRUE
Unigene113294_g1	119	366	-1.62088	-1.61687	-11.4484	2.39551e-30	3.77917e-29	3.43264e-29	TRUE
Unigene111289_g12	8	135	-4.07682	-4.0728	-11.4435	2.53345e-30	3.99512e-29	3.62879e-29	TRUE
Unigene88300_g3	24	178	-2.89077	-2.88676	-11.4388	2.67646e-30	4.21709e-29	3.83041e-29	TRUE
Unigene112250_g1	11	143	-3.70044	-3.69643	-11.4097	3.73898e-30	5.87275e-29	5.33426e-29	TRUE
Unigene109084_g2	96	324	-1.75489	-1.75087	-11.3965	4.35286e-30	6.83127e-29	6.20488e-29	TRUE
Unigene106178_g1	335.85	700	-1.05954	-1.05552	-11.3919	4.59094e-30	7.19889e-29	6.5388e-29	TRUE
Unigene114720_g3	347	715.98	-1.04498	-1.04097	-11.391	4.63696e-30	7.26954e-29	6.60297e-29	TRUE
Unigene94261_g2	29	189	-2.70426	-2.70025	-11.3875	4.82407e-30	7.56129e-29	6.86797e-29	TRUE
Unigene17713_g1	0	136.03	-8.08778	-8.08377	-11.3783	5.36614e-30	8.40744e-29	7.63653e-29	TRUE
Unigene110602_g1	13	148	-3.50901	-3.505	-11.3776	5.40713e-30	8.46989e-29	7.69326e-29	TRUE
Unigene115632_g6	5	125	-4.64386	-4.63984	-11.3706	5.85695e-30	9.17069e-29	8.3298e-29	TRUE
Unigene88398_g2	1	124	-6.9542	-6.95018	-11.3674	6.07474e-30	9.50774e-29	8.63594e-29	TRUE
Unigene113706_g3	377.25	757.85	-1.00639	-1.00238	-11.3606	6.5706e-30	1.02731e-28	9.33115e-29	TRUE
Unigene115703_g1	258.74	585.65	-1.17854	-1.17452	-11.358	6.76911e-30	1.05813e-28	9.61082e-29	TRUE
Unigene97932_g1	57	249	-2.12711	-2.1231	-11.358	6.77035e-30	1.0581e-28	9.61082e-29	TRUE
Unigene87973_g1	74	282	-1.9301	-1.92608	-11.3464	7.729e-30	1.20567e-28	1.09503e-28	TRUE
Unigene115500_g1	46	226	-2.29662	-2.2926	-11.3464	7.73001e-30	1.20558e-28	1.09503e-28	TRUE
Unigene108860_g1	40.94	215	-2.39275	-2.38874	-11.3404	8.27973e-30	1.29104e-28	1.17266e-28	TRUE
Unigene109985_g1	195	487	-1.32045	-1.31643	-11.3267	9.67731e-30	1.50647e-28	1.36833e-28	TRUE
Unigene113085_g2	274.01	606.99	-1.14744	-1.14343	-11.3178	1.07142e-29	1.66616e-28	1.51338e-28	TRUE
Unigene102153_g1	17	157.47	-3.21147	-3.20746	-11.3079	1.19864e-29	1.86283e-28	1.69203e-28	TRUE
Unigene22768_g1	268.94	599.03	-1.15534	-1.15133	-11.3055	1.2322e-29	1.91421e-28	1.73869e-28	TRUE
Unigene99475_g1	4	121	-4.91886	-4.91485	-11.2988	1.33017e-29	2.06469e-28	1.87537e-28	TRUE
Unigene101702_g1	9	135	-3.90689	-3.90288	-11.2938	1.4082e-29	2.18355e-28	1.98333e-28	TRUE
Unigene107032_g2	17	157.01	-3.20725	-3.20324	-11.2848	1.5598e-29	2.41613e-28	2.19459e-28	TRUE
Unigene112682_g1	96	321	-1.74147	-1.73745	-11.2829	1.59454e-29	2.46893e-28	2.24255e-28	TRUE
Unigene101371_g1	54	241	-2.158	-2.15399	-11.2761	1.72267e-29	2.66623e-28	2.42175e-28	TRUE
Unigene96939_g1	242.99	559	-1.20195	-1.19794	-11.2719	1.80549e-29	2.79326e-28	2.53713e-28	TRUE
Unigene101445_g1	51	234	-2.19794	-2.19393	-11.2391	2.62143e-29	4.04309e-28	3.67237e-28	TRUE
Unigene112357_g1	2.03	116.81	-5.84654	-5.84253	-11.2371	2.67941e-29	4.13083e-28	3.75206e-28	TRUE
Unigene113523_g1	23	171.04	-2.89463	-2.89061	-11.2204	3.23849e-29	4.98357e-28	4.52661e-28	TRUE
Unigene106596_g1	164	434	-1.404	-1.39999	-11.2078	3.73366e-29	5.73617e-28	5.2102e-28	TRUE
Unigene69866_g1	42	214	-2.34915	-2.34514	-11.1917	4.4785e-29	6.87346e-28	6.24321e-28	TRUE
Unigene108672_g4	73.42	277.03	-1.9158	-1.91178	-11.1902	4.55634e-29	6.9915e-28	6.35043e-28	TRUE
Unigene115549_g3	348.02	709.63	-1.0279	-1.02388	-11.1873	4.70576e-29	7.21636e-28	6.55467e-28	TRUE
Unigene106344_g1	74	278	-1.90949	-1.90547	-11.185	4.83145e-29	7.40306e-28	6.72425e-28	TRUE
Unigene102906_g3	272	599.01	-1.13897	-1.13496	-11.1762	5.32977e-29	8.16163e-28	7.41326e-28	TRUE
Unigene113145_g1	226	529.95	-1.22953	-1.22552	-11.1743	5.44786e-29	8.33907e-28	7.57443e-28	TRUE
Unigene106146_g1	299	638.49	-1.09452	-1.09051	-11.1725	5.56162e-29	8.50975e-28	7.72946e-28	TRUE
Unigene110751_g1	34	195.96	-2.52695	-2.52294	-11.172	5.59256e-29	8.55535e-28	7.77088e-28	TRUE
Unigene111499_g4	0	130	-8.02237	-8.01835	-11.159	6.47331e-29	9.8886e-28	8.98188e-28	TRUE
Unigene113733_g4	287	620	-1.11122	-1.1072	-11.1458	7.50751e-29	1.14522e-27	1.04021e-27	TRUE
Unigene115590_g2	4	118	-4.88264	-4.87863	-11.1454	7.54359e-29	1.15049e-27	1.04499e-27	TRUE
Unigene114796_g1	363	728.72	-1.0054	-1.00138	-11.1309	8.86876e-29	1.35149e-27	1.22757e-27	TRUE
Unigene86711_g1	297	634	-1.09402	-1.09001	-11.129	9.06656e-29	1.38135e-27	1.25469e-27	TRUE
Unigene85144_g1	347	705.66	-1.02404	-1.02002	-11.1213	9.87747e-29	1.50277e-27	1.36498e-27	TRUE
Unigene98503_g1	224	525	-1.22882	-1.22481	-11.1169	1.03841e-28	1.57889e-27	1.43412e-27	TRUE
Unigene112165_g4	189	470.63	-1.31621	-1.31219	-11.107	1.15988e-28	1.76181e-27	1.60026e-27	TRUE
Unigene101927_g1	3	115	-5.26053	-5.25651	-11.1036	1.20503e-28	1.82909e-27	1.66121e-27	TRUE
Unigene114727_g3	3	115	-5.26053	-5.25651	-11.1036	1.20503e-28	1.82909e-27	1.66121e-27	TRUE
Unigene94289_g2	55	239	-2.11951	-2.11549	-11.1023	1.22232e-28	1.85477e-27	1.68438e-27	TRUE
Unigene110552_g5	80	285.99	-1.83789	-1.83388	-11.0546	2.08258e-28	3.14492e-27	2.85618e-27	TRUE
Unigene107726_g1	104	329	-1.6615	-1.65749	-11.0489	2.21803e-28	3.3461e-27	3.03928e-27	TRUE
Unigene114754_g2	286	615	-1.10457	-1.10056	-11.0468	2.27076e-28	3.42359e-27	3.10967e-27	TRUE
Unigene100837_g1	46	219	-2.25123	-2.24721	-11.0346	2.60242e-28	3.91577e-27	3.55672e-27	TRUE
Unigene98608_g2	127.01	368	-1.53476	-1.53075	-11.0316	2.69032e-28	4.04641e-27	3.67538e-27	TRUE
Unigene97633_g1	102	325	-1.67187	-1.66786	-11.0304	2.7258e-28	4.09894e-27	3.7231e-27	TRUE
Unigene103138_g1	65	257	-1.98326	-1.97924	-11.0287	2.77977e-28	4.17928e-27	3.79607e-27	TRUE
Unigene115228_g1	87	297.96	-1.77603	-1.77202	-11.0205	3.04505e-28	4.57171e-27	4.15252e-27	TRUE
Unigene86777_g4	41	208	-2.34289	-2.33887	-11.0162	3.19395e-28	4.78857e-27	4.34949e-27	TRUE
Unigene114692_g4	84.95	293.92	-1.79074	-1.78672	-11.0082	3.48752e-28	5.22662e-27	4.74737e-27	TRUE
Unigene112174_g1	2	112	-5.80735	-5.80334	-11.004	3.65512e-28	5.47343e-27	4.97155e-27	TRUE
Unigene113563_g1	98	317	-1.69363	-1.68962	-10.9944	4.06593e-28	6.08619e-27	5.52812e-27	TRUE
Unigene110795_g2	123	360	-1.54934	-1.54533	-10.9871	4.40689e-28	6.59131e-27	5.98693e-27	TRUE
Unigene101776_g1	82	287.89	-1.81182	-1.80781	-10.9831	4.60867e-28	6.89036e-27	6.25856e-27	TRUE
Unigene4392_g1	1	115	-6.84549	-6.84148	-10.9808	4.72574e-28	7.06258e-27	6.41499e-27	TRUE
Unigene111795_g1	299	631	-1.07749	-1.07348	-10.9657	5.58963e-28	8.33544e-27	7.57114e-27	TRUE
Unigene113306_g2	285.98	612	-1.09762	-1.0936	-10.9634	5.72836e-28	8.53724e-27	7.75443e-27	TRUE
Unigene115586_g3	221.03	515	-1.22033	-1.21632	-10.9503	6.62414e-28	9.85858e-27	8.95461e-27	TRUE
Unigene99101_g1	18	153	-3.08746	-3.08345	-10.9481	6.78516e-28	1.00942e-26	9.16865e-27	TRUE
Unigene109796_g1	38	200	-2.39593	-2.39192	-10.9461	6.93457e-28	1.03144e-26	9.36868e-27	TRUE
Unigene105579_g1	224	519	-1.21224	-1.20822	-10.9349	7.84946e-28	1.16614e-26	1.05921e-26	TRUE
Unigene113085_g1	180	451	-1.32513	-1.32112	-10.9299	8.29206e-28	1.23116e-26	1.11828e-26	TRUE
Unigene141362_g1	94	308	-1.7122	-1.70818	-10.9211	9.13747e-28	1.35562e-26	1.23132e-26	TRUE
Unigene93235_g1	13	139	-3.4185	-3.41449	-10.9113	1.01799e-27	1.50937e-26	1.37097e-26	TRUE
Unigene85109_g2	214	503	-1.23295	-1.22893	-10.9103	1.02881e-27	1.52512e-26	1.38527e-26	TRUE
Unigene107168_g1	6	119	-4.30986	-4.30584	-10.9092	1.0415e-27	1.54348e-26	1.40181e-26	TRUE
Unigene113733_g2	6	119	-4.30986	-4.30584	-10.9092	1.0415e-27	1.54348e-26	1.40181e-26	TRUE
Unigene80626_g2	101	320	-1.66372	-1.6597	-10.9071	1.06562e-27	1.57844e-26	1.43371e-26	TRUE
Unigene34307_g1	232	530.04	-1.19198	-1.18796	-10.9035	1.109e-27	1.64205e-26	1.49148e-26	TRUE
Unigene112219_g1	325	666.11	-1.03532	-1.03131	-10.9034	1.11069e-27	1.64423e-26	1.49347e-26	TRUE
Unigene114292_g1	47	218	-2.2136	-2.20958	-10.8958	1.2066e-27	1.78515e-26	1.62146e-26	TRUE
Unigene113619_g2	15	144	-3.26303	-3.25902	-10.8896	1.29214e-27	1.91059e-26	1.7354e-26	TRUE
Unigene101942_g1	77.96	278	-1.83428	-1.83027	-10.8844	1.36765e-27	2.02143e-26	1.83608e-26	TRUE
Unigene99904_g1	314	649	-1.04745	-1.04344	-10.8662	1.67074e-27	2.46554e-26	2.23947e-26	TRUE
Unigene106430_g1	217.01	506	-1.22138	-1.21736	-10.8615	1.75762e-27	2.5912e-26	2.35361e-26	TRUE
Unigene95197_g1	182	452	-1.31238	-1.30837	-10.8604	1.7792e-27	2.62251e-26	2.38205e-26	TRUE
Unigene80583_g1	273	589	-1.10937	-1.10535	-10.8489	2.0187e-27	2.97493e-26	2.70215e-26	TRUE
Unigene110383_g12	1	111.99	-6.80723	-6.80321	-10.8472	2.05517e-27	3.02691e-26	2.74936e-26	TRUE
Unigene105484_g1	84	288	-1.77761	-1.77359	-10.8414	2.19152e-27	3.22646e-26	2.93061e-26	TRUE
Unigene12587_g1	68	258.08	-1.92421	-1.9202	-10.8324	2.41791e-27	3.55628e-26	3.23019e-26	TRUE
Unigene19454_g1	315.96	650.36	-1.0415	-1.03748	-10.8266	2.57503e-27	3.78515e-26	3.43807e-26	TRUE
Unigene102914_g1	17	148	-3.12199	-3.11798	-10.8234	2.6684e-27	3.92086e-26	3.56135e-26	TRUE
Unigene114471_g1	36	193	-2.42253	-2.41852	-10.8225	2.69456e-27	3.95776e-26	3.59486e-26	TRUE
Unigene115995_g5	309	640	-1.05047	-1.04645	-10.8161	2.88956e-27	4.23921e-26	3.8505e-26	TRUE
Unigene116366_g3	261	570	-1.12691	-1.1229	-10.809	3.12194e-27	4.57477e-26	4.1553e-26	TRUE
Unigene115476_g2	183	451.88	-1.3041	-1.30008	-10.8057	3.23474e-27	4.73913e-26	4.30458e-26	TRUE
Unigene101585_g1	255	561	-1.1375	-1.13349	-10.8046	3.27455e-27	4.7956e-26	4.35587e-26	TRUE
Unigene113981_g2	165	423.02	-1.35826	-1.35425	-10.7888	3.88937e-27	5.68935e-26	5.16768e-26	TRUE
Unigene107208_g1	66	253	-1.9386	-1.93459	-10.7787	4.34011e-27	6.34128e-26	5.75983e-26	TRUE
Unigene76967_g2	190.74	463	-1.2794	-1.27539	-10.7761	4.4628e-27	6.51928e-26	5.9215e-26	TRUE
Unigene111021_g1	65	251	-1.94918	-1.94516	-10.7749	4.52118e-27	6.60327e-26	5.9978e-26	TRUE
Unigene110985_g1	219.01	506	-1.20814	-1.20413	-10.7681	4.86838e-27	7.09658e-26	6.44587e-26	TRUE
Unigene111562_g1	89	295	-1.72884	-1.72482	-10.7612	5.24906e-27	7.64261e-26	6.94183e-26	TRUE
Unigene109481_g1	323	658	-1.02655	-1.02254	-10.761	5.2597e-27	7.65661e-26	6.95455e-26	TRUE
Unigene101315_g1	328	665	-1.01966	-1.01564	-10.758	5.43433e-27	7.90317e-26	7.1785e-26	TRUE
Unigene111768_g2	244	543	-1.15407	-1.15006	-10.7543	5.65756e-27	8.21828e-26	7.46472e-26	TRUE
Unigene104928_g4	16	144	-3.16993	-3.16591	-10.7505	5.89117e-27	8.55101e-26	7.76694e-26	TRUE
Unigene111453_g1	288	607.02	-1.07568	-1.07166	-10.7404	6.57426e-27	9.52596e-26	8.65249e-26	TRUE
Unigene92446_g1	13	135.66	-3.38341	-3.3794	-10.7337	7.07107e-27	1.0234e-25	9.2956e-26	TRUE
Unigene108298_g1	266.87	576	-1.10993	-1.10592	-10.7329	7.1303e-27	1.03157e-25	9.36986e-26	TRUE
Unigene112707_g3	28	173	-2.62727	-2.62326	-10.7264	7.65255e-27	1.10649e-25	1.00503e-25	TRUE
Unigene107449_g2	6	115	-4.26053	-4.25651	-10.6925	1.10414e-26	1.59098e-25	1.4451e-25	TRUE
Unigene113362_g1	22	158	-2.84435	-2.84034	-10.6893	1.14182e-26	1.64464e-25	1.49384e-25	TRUE
Unigene20120_g1	102	316	-1.63136	-1.62734	-10.6872	1.16873e-26	1.68308e-25	1.52875e-25	TRUE
Unigene107606_g1	143	384.49	-1.42693	-1.42292	-10.6794	1.27054e-26	1.82864e-25	1.66097e-25	TRUE
Unigene116086_g3	93	300	-1.68966	-1.68565	-10.6778	1.29366e-26	1.86122e-25	1.69055e-25	TRUE
Unigene100664_g1	61	241	-1.98215	-1.97814	-10.6759	1.31945e-26	1.89759e-25	1.7236e-25	TRUE
Unigene101444_g1	123.99	353	-1.50944	-1.50543	-10.6724	1.36975e-26	1.96767e-25	1.78725e-25	TRUE
Unigene114094_g2	33	183	-2.47131	-2.46729	-10.6604	1.55934e-26	2.23618e-25	2.03114e-25	TRUE
Unigene106510_g1	26	167	-2.68326	-2.67925	-10.6598	1.57012e-26	2.2512e-25	2.04466e-25	TRUE
Unigene115769_g7	117	340.89	-1.5428	-1.53878	-10.6584	1.59383e-26	2.28389e-25	2.07447e-25	TRUE
Unigene109753_g1	132	365.87	-1.47079	-1.46678	-10.6574	1.60967e-26	2.30527e-25	2.09389e-25	TRUE
Unigene108461_g1	150	395	-1.39689	-1.39288	-10.6512	1.72165e-26	2.46423e-25	2.23828e-25	TRUE
Unigene110477_g3	35	187	-2.41761	-2.4136	-10.6403	1.93509e-26	2.76605e-25	2.51242e-25	TRUE
Unigene114012_g2	18	147	-3.02975	-3.02573	-10.6363	2.02057e-26	2.88658e-25	2.6219e-25	TRUE
Unigene94972_g1	62	241.7	-1.96288	-1.95886	-10.6227	2.33807e-26	3.33509e-25	3.02929e-25	TRUE
Unigene115887_g3	0	115.98	-7.85773	-7.85372	-10.6224	2.34349e-26	3.3422e-25	3.03574e-25	TRUE
Unigene107358_g2	130	360.99	-1.47345	-1.46943	-10.6004	2.96694e-26	4.22492e-25	3.83753e-25	TRUE
Unigene104694_g1	249.43	545.66	-1.12937	-1.12535	-10.5943	3.16799e-26	4.50781e-25	4.09448e-25	TRUE
Unigene114897_g2	8	119	-3.89482	-3.8908	-10.5928	3.21918e-26	4.57977e-25	4.15984e-25	TRUE
Unigene114226_g1	42	200.99	-2.25866	-2.25465	-10.5925	3.23023e-26	4.59462e-25	4.17333e-25	TRUE
Unigene115169_g2	83	280	-1.75424	-1.75023	-10.5917	3.25567e-26	4.62993e-25	4.2054e-25	TRUE
Unigene104270_g2	200	470.93	-1.23551	-1.2315	-10.5741	3.92833e-26	5.57809e-25	5.06662e-25	TRUE
Unigene162077_g1	313	636.72	-1.0245	-1.02048	-10.568	4.19211e-26	5.94591e-25	5.40071e-25	TRUE
Unigene108099_g2	256	554.38	-1.11473	-1.11072	-10.5665	4.26226e-26	6.04428e-25	5.49006e-25	TRUE
Unigene5129_g1	2	103	-5.6865	-5.68249	-10.5515	4.99684e-26	7.06864e-25	6.42049e-25	TRUE
Unigene108987_g1	110	325.83	-1.56662	-1.5626	-10.538	5.77315e-26	8.15609e-25	7.40823e-25	TRUE
Unigene100772_g1	131.05	360.81	-1.46112	-1.45711	-10.5313	6.1947e-26	8.7467e-25	7.94469e-25	TRUE
Unigene95662_g1	5	109	-4.44626	-4.44224	-10.5199	6.99352e-26	9.86719e-25	8.96244e-25	TRUE
Unigene111968_g2	157	402	-1.35643	-1.35242	-10.5064	8.06872e-26	1.13629e-24	1.0321e-24	TRUE
Unigene113580_g1	77	267	-1.79391	-1.7899	-10.5049	8.20428e-26	1.15494e-24	1.04904e-24	TRUE
Unigene106768_g2	305	623	-1.03042	-1.02641	-10.5035	8.32671e-26	1.17152e-24	1.0641e-24	TRUE
Unigene110609_g1	19	147	-2.95174	-2.94773	-10.5031	8.36036e-26	1.17604e-24	1.0682e-24	TRUE
Unigene87620_g1	310	630.07	-1.02324	-1.01923	-10.5021	8.45041e-26	1.18848e-24	1.0795e-24	TRUE
Unigene106246_g1	1	104	-6.70044	-6.69643	-10.4812	1.05366e-25	1.47856e-24	1.34299e-24	TRUE
Unigene111983_g3	315	636	-1.01367	-1.00966	-10.4697	1.19064e-25	1.66861e-24	1.51561e-24	TRUE
Unigene114980_g2	201.72	470.17	-1.22083	-1.21681	-10.4662	1.23497e-25	1.73041e-24	1.57174e-24	TRUE
Unigene116230_g1	231	514.11	-1.15418	-1.15017	-10.4651	1.24945e-25	1.74939e-24	1.58898e-24	TRUE
Unigene111559_g1	236.02	521.54	-1.14387	-1.13986	-10.4646	1.25596e-25	1.75818e-24	1.59697e-24	TRUE
Unigene109952_g2	42	197.95	-2.23667	-2.23266	-10.4493	1.4767e-25	2.06181e-24	1.87276e-24	TRUE
Unigene91245_g1	271	572	-1.07772	-1.07371	-10.4422	1.59065e-25	2.21762e-24	2.01428e-24	TRUE
Unigene112301_g1	198.17	463.96	-1.22726	-1.22325	-10.4402	1.62506e-25	2.26517e-24	2.05747e-24	TRUE
Unigene107729_g3	52	218	-2.06774	-2.06373	-10.4371	1.67863e-25	2.33854e-24	2.12411e-24	TRUE
Unigene61134_g1	142	376	-1.40484	-1.40083	-10.4368	1.68412e-25	2.34576e-24	2.13067e-24	TRUE
Unigene111579_g2	51	216	-2.08246	-2.07845	-10.4366	1.68834e-25	2.3512e-24	2.13561e-24	TRUE
Unigene115561_g6	120	339.8	-1.50165	-1.49764	-10.4309	1.79234e-25	2.49511e-24	2.26632e-24	TRUE
Unigene109160_g2	16	138	-3.10852	-3.10451	-10.4305	1.79986e-25	2.50511e-24	2.2754e-24	TRUE
Unigene65647_g1	18	143	-2.98995	-2.98593	-10.4242	1.92241e-25	2.6737e-24	2.42854e-24	TRUE
Unigene70579_g1	32.14	176	-2.45313	-2.44912	-10.4102	2.22638e-25	3.09246e-24	2.8089e-24	TRUE
Unigene109830_g2	46	205	-2.15592	-2.1519	-10.3935	2.6538e-25	3.68003e-24	3.34243e-24	TRUE
Unigene107999_g2	48.01	209	-2.1221	-2.11808	-10.3902	2.74767e-25	3.80808e-24	3.45891e-24	TRUE
Unigene90963_g2	36	184	-2.35364	-2.34962	-10.3894	2.77136e-25	3.84021e-24	3.48809e-24	TRUE
Unigene107747_g1	14	131.98	-3.23682	-3.23281	-10.3884	2.79922e-25	3.87739e-24	3.52186e-24	TRUE
Unigene110272_g2	10	121	-3.59694	-3.59292	-10.3862	2.86657e-25	3.96921e-24	3.60526e-24	TRUE
Unigene108206_g2	306.04	620	-1.01855	-1.01453	-10.3783	3.11423e-25	4.30975e-24	3.91458e-24	TRUE
Unigene113157_g4	313.67	630.73	-1.00778	-1.00376	-10.3759	3.19277e-25	4.41682e-24	4.01182e-24	TRUE
Unigene114583_g2	3	101	-5.07325	-5.06924	-10.3661	3.53792e-25	4.8871e-24	4.43898e-24	TRUE
Unigene108532_g2	186	443.04	-1.25213	-1.24812	-10.3648	3.58671e-25	4.95359e-24	4.49938e-24	TRUE
Unigene116025_g2	117.81	334.16	-1.50408	-1.50006	-10.3563	3.9165e-25	5.40212e-24	4.90678e-24	TRUE
Unigene83294_g1	78	265	-1.76445	-1.76043	-10.3459	4.36968e-25	6.01726e-24	5.46552e-24	TRUE
Unigene113837_g3	49	210	-2.09954	-2.09552	-10.3445	4.43415e-25	6.1038e-24	5.54412e-24	TRUE
Unigene48926_g1	4	103	-4.6865	-4.68249	-10.3398	4.65552e-25	6.40266e-24	5.81558e-24	TRUE
Unigene98213_g1	13	128	-3.29956	-3.29555	-10.3164	5.9428e-25	8.16109e-24	7.41278e-24	TRUE
Unigene104324_g1	201	464	-1.20693	-1.20292	-10.3033	6.80668e-25	9.33721e-24	8.48105e-24	TRUE
Unigene111983_g2	112	323	-1.52804	-1.52402	-10.3017	6.9227e-25	9.49463e-24	8.62403e-24	TRUE
Unigene80928_g1	46	203	-2.14177	-2.13776	-10.2999	7.05151e-25	9.666e-24	8.77969e-24	TRUE
Unigene74690_g1	0	108	-7.75489	-7.75087	-10.2982	7.18179e-25	9.84099e-24	8.93864e-24	TRUE
Unigene3251_g1	267	561	-1.07116	-1.06715	-10.2898	7.83286e-25	1.07234e-23	9.7401e-24	TRUE
Unigene111209_g5	183	436.03	-1.25258	-1.24857	-10.2853	8.20592e-25	1.1232e-23	1.02021e-23	TRUE
Unigene116490_g1	108.69	317	-1.54426	-1.54025	-10.2853	8.21063e-25	1.12364e-23	1.02061e-23	TRUE
Unigene101522_g2	288.07	591	-1.03674	-1.03273	-10.2818	8.50866e-25	1.16379e-23	1.05708e-23	TRUE
Unigene106828_g1	96	295	-1.61961	-1.6156	-10.2723	9.39269e-25	1.28378e-23	1.16606e-23	TRUE
Unigene112417_g4	70.81	249.99	-1.81985	-1.81583	-10.2658	1.00506e-24	1.37196e-23	1.24616e-23	TRUE
Unigene103679_g2	18	140	-2.95936	-2.95534	-10.2629	1.03567e-24	1.41322e-23	1.28364e-23	TRUE
Unigene115722_g3	91	286	-1.65208	-1.64806	-10.2598	1.06952e-24	1.45888e-23	1.32511e-23	TRUE
Unigene114200_g2	53	216	-2.02697	-2.02295	-10.256	1.11164e-24	1.51578e-23	1.3768e-23	TRUE
Unigene66933_g1	300	607	-1.01673	-1.01272	-10.2537	1.13861e-24	1.55171e-23	1.40943e-23	TRUE
Unigene112043_g2	35	179	-2.35453	-2.35052	-10.2496	1.18875e-24	1.61916e-23	1.4707e-23	TRUE
Unigene112573_g1	5	104	-4.37851	-4.3745	-10.2386	1.33169e-24	1.81189e-23	1.64575e-23	TRUE
Unigene107874_g1	2	97	-5.59991	-5.5959	-10.236	1.36746e-24	1.85888e-23	1.68844e-23	TRUE
Unigene101571_g1	216	484	-1.16398	-1.15996	-10.2231	1.56267e-24	2.12309e-23	1.92842e-23	TRUE
Unigene35619_g1	10	118	-3.56071	-3.5567	-10.2171	1.66188e-24	2.25666e-23	2.04974e-23	TRUE
Unigene117220_g1	13	126	-3.27684	-3.27283	-10.205	1.88342e-24	2.55564e-23	2.3213e-23	TRUE
Unigene116313_g4	61	230.01	-1.91482	-1.9108	-10.1929	2.13362e-24	2.89149e-23	2.62636e-23	TRUE
Unigene115787_g4	59	226.09	-1.93811	-1.9341	-10.1876	2.25176e-24	3.04994e-23	2.77028e-23	TRUE
Unigene96858_g1	235.02	511	-1.12054	-1.11653	-10.1874	2.25661e-24	3.05595e-23	2.77574e-23	TRUE
Unigene84860_g1	257	543	-1.07918	-1.07517	-10.1853	2.3059e-24	3.12102e-23	2.83468e-23	TRUE
Unigene114061_g3	301	606	-1.00955	-1.00554	-10.1853	2.30618e-24	3.12084e-23	2.83468e-23	TRUE
Unigene115345_g2	59	226	-1.93754	-1.93352	-10.1836	2.34726e-24	3.17471e-23	2.88361e-23	TRUE
Unigene115238_g2	91	284.07	-1.64231	-1.63829	-10.1817	2.39307e-24	3.23551e-23	2.93883e-23	TRUE
Unigene55944_g1	73	251.78	-1.7862	-1.78218	-10.1707	2.68028e-24	3.62187e-23	3.28977e-23	TRUE
Unigene115729_g1	64	235	-1.87652	-1.8725	-10.1636	2.88309e-24	3.89314e-23	3.53616e-23	TRUE
Unigene110620_g1	50	208	-2.05658	-2.05257	-10.1594	3.00928e-24	4.06206e-23	3.6896e-23	TRUE
Unigene104081_g1	292	591.87	-1.01931	-1.0153	-10.1464	3.43911e-24	4.63396e-23	4.20905e-23	TRUE
Unigene104806_g1	30	166	-2.46815	-2.46414	-10.1457	3.46184e-24	4.66375e-23	4.23611e-23	TRUE
Unigene79019_g1	3	97	-5.01495	-5.01094	-10.1439	3.52894e-24	4.75329e-23	4.31744e-23	TRUE
Unigene111714_g1	159	394.48	-1.31093	-1.30691	-10.1371	3.78047e-24	5.08753e-23	4.62104e-23	TRUE
Unigene11854_g1	21	144.98	-2.78739	-2.78338	-10.1336	3.91791e-24	5.26966e-23	4.78647e-23	TRUE
Unigene115572_g1	125	340	-1.44361	-1.43959	-10.1309	4.02763e-24	5.41432e-23	4.91787e-23	TRUE
Unigene101195_g1	19	140	-2.88136	-2.87734	-10.128	4.15113e-24	5.57935e-23	5.06776e-23	TRUE
Unigene98267_g1	206	466	-1.17769	-1.17367	-10.1257	4.25056e-24	5.71094e-23	5.18729e-23	TRUE
Unigene115607_g7	188.36	439.13	-1.22116	-1.21714	-10.117	4.64606e-24	6.23676e-23	5.66489e-23	TRUE
Unigene85802_g1	15	129.45	-3.10936	-3.10535	-10.1034	5.33338e-24	7.14408e-23	6.48902e-23	TRUE
Unigene113657_g1	73	250	-1.77596	-1.77195	-10.0943	5.85189e-24	7.82887e-23	7.11102e-23	TRUE
Unigene107429_g2	143	368	-1.36369	-1.35968	-10.0936	5.89862e-24	7.88857e-23	7.16524e-23	TRUE
Unigene111218_g1	221	487	-1.13988	-1.13586	-10.0837	6.52256e-24	8.70597e-23	7.90769e-23	TRUE
Unigene98780_g2	21	144	-2.77761	-2.77359	-10.0809	6.71046e-24	8.95518e-23	8.13405e-23	TRUE
Unigene108600_g2	65	234.99	-1.85409	-1.85007	-10.0807	6.72289e-24	8.97018e-23	8.14767e-23	TRUE
Unigene115842_g2	133	351.53	-1.40222	-1.39821	-10.0772	6.97127e-24	9.29499e-23	8.4427e-23	TRUE
Unigene90005_g1	24	151	-2.65344	-2.64943	-10.0754	7.10007e-24	9.46336e-23	8.59563e-23	TRUE
Unigene110696_g5	2	94	-5.55459	-5.55058	-10.0737	7.2222e-24	9.62273e-23	8.74039e-23	TRUE
Unigene90450_g1	261	544.75	-1.06154	-1.05753	-10.0651	7.88291e-24	1.04863e-22	9.52479e-23	TRUE
Unigene116482_g6	111	315	-1.50479	-1.50078	-10.0586	8.41871e-24	1.11951e-22	1.01686e-22	TRUE
Unigene102830_g1	0	102.23	-7.67567	-7.67166	-10.054	8.82462e-24	1.17307e-22	1.06532e-22	TRUE
Unigene114431_g2	94.28	286.54	-1.60371	-1.5997	-10.052	9.00345e-24	1.19621e-22	1.08653e-22	TRUE
Unigene97957_g1	20	141	-2.81762	-2.81361	-10.0493	9.24893e-24	1.22796e-22	1.11536e-22	TRUE
Unigene106129_g1	1	95	-6.56986	-6.56584	-10.0469	9.48023e-24	1.258e-22	1.14265e-22	TRUE
Unigene108417_g2	16	131	-3.03342	-3.02941	-10.0465	9.51407e-24	1.26204e-22	1.14632e-22	TRUE
Unigene112697_g1	238	510.57	-1.10115	-1.09713	-10.04	1.01722e-23	1.34839e-22	1.22475e-22	TRUE
Unigene101741_g2	100	295.98	-1.5655	-1.56149	-10.0384	1.03298e-23	1.3688e-22	1.24329e-22	TRUE
Unigene104352_g1	9	112	-3.63743	-3.63342	-10.0344	1.07615e-23	1.42437e-22	1.29365e-22	TRUE
Unigene104467_g2	9	112	-3.63743	-3.63342	-10.0344	1.07615e-23	1.42437e-22	1.29365e-22	TRUE
Unigene87824_g2	76	254	-1.74076	-1.73674	-10.0337	1.08416e-23	1.4346e-22	1.30306e-22	TRUE
Unigene110862_g2	3	95	-4.98489	-4.98088	-10.0306	1.11804e-23	1.47839e-22	1.34283e-22	TRUE
Unigene103616_g1	0	101	-7.65821	-7.6542	-10.0008	1.51222e-23	1.99261e-22	1.8099e-22	TRUE
Unigene33337_g2	131	346	-1.40121	-1.39719	-9.99207	1.65092e-23	2.17156e-22	1.97244e-22	TRUE
Unigene104153_g1	105	303	-1.52893	-1.52491	-9.98196	1.82811e-23	2.40168e-22	2.18146e-22	TRUE
Unigene109037_g2	170	407	-1.25949	-1.25548	-9.98008	1.86314e-23	2.44728e-22	2.22288e-22	TRUE
Unigene109319_g1	52	208	-2	-1.99599	-9.97668	1.92814e-23	2.53089e-22	2.29883e-22	TRUE
Unigene106084_g3	51	206	-2.01408	-2.01006	-9.97425	1.97581e-23	2.59256e-22	2.35484e-22	TRUE
Unigene107785_g2	235	504	-1.10076	-1.09675	-9.97232	2.01472e-23	2.64223e-22	2.39996e-22	TRUE
Unigene116128_g3	104	301	-1.53318	-1.52917	-9.96936	2.07569e-23	2.72029e-22	2.47086e-22	TRUE
Unigene88332_g1	208	464	-1.15754	-1.15353	-9.96523	2.16383e-23	2.83334e-22	2.57354e-22	TRUE
Unigene114908_g4	2	92	-5.52356	-5.51955	-9.96366	2.19823e-23	2.87737e-22	2.61353e-22	TRUE
Unigene94301_g1	287	578.31	-1.01079	-1.00678	-9.96	2.2806e-23	2.98363e-22	2.71005e-22	TRUE
Unigene115453_g7	175.05	413.99	-1.24183	-1.23782	-9.95422	2.41714e-23	3.15842e-22	2.86881e-22	TRUE
Unigene60067_g1	117	321.91	-1.46015	-1.45614	-9.94247	2.7199e-23	3.54909e-22	3.22366e-22	TRUE
[truncated: 2,818 more rows]

## Sheet: 10vs80DAF down regulated
Table S6. DEG_FPKM comparison of up and down regulated unigenes (10vs80DAF down regulated)
GeneNames	10 DAF FPKM	80 DAF FPKM	log2(Fold_Unigenehange)	log2(Fold_Unigenehange) normalized	z-sUnigeneore	p-value	q-value(Benjamini et al. 1995)	q-value(Storey et al. 2003)	Signature(p-value < 0.001)
Unigene92967_g1	137650	9043.78	3.92793	3.93194	362.283	0	0	0	TRUE
Unigene114750_g3	136953	13166.2	3.37877	3.38278	341.989	0	0	0	TRUE
Unigene111438_g1	111987	13817.6	3.01875	3.02277	294.106	0	0	0	TRUE
Unigene105567_g1	57279.8	4137.08	3.79134	3.79535	230.881	0	0	0	TRUE
Unigene111534_g1	65581.3	12945.9	2.34078	2.3448	196.305	0	0	0	TRUE
Unigene71999_g1	74603.8	18433.1	2.01695	2.02097	190.909	0	0	0	TRUE
Unigene106366_g1	143641	62489.6	1.20078	1.20479	182.151	0	0	0	TRUE
Unigene113263_g5	46083.4	8082.68	2.51134	2.51536	171.347	0	0	0	TRUE
Unigene115462_g1	53593.2	13735.1	1.96418	1.96819	158.994	0	0	0	TRUE
Unigene101321_g2	53310.5	15115.7	1.81837	1.82239	150.588	0	0	0	TRUE
Unigene113958_g1	68422.3	23824	1.52205	1.52606	150.43	0	0	0	TRUE
Unigene108717_g1	20362.3	515	5.30519	5.3092	148.092	0	0	0	TRUE
Unigene87283_g1	22315.1	1896.91	3.5563	3.56031	140.775	0	0	0	TRUE
Unigene48821_g2	30070.1	5035	2.57827	2.58228	140.433	0	0	0	TRUE
Unigene86627_g1	46040.5	13228	1.79931	1.80332	138.927	0	0	0	TRUE
Unigene173546_g1	20661.5	1587.99	3.70167	3.70568	137.479	0	0	0	TRUE
Unigene112163_g1	38746.7	10288.2	1.91309	1.9171	132.83	0	0	0	TRUE
Unigene104836_g1	15983.6	452	5.14413	5.14814	130.825	0	0	0	TRUE
Unigene114828_g2	36708.4	9729.46	1.91568	1.91969	129.403	0	0	0	TRUE
Unigene114828_g3	39423.3	11273.2	1.80615	1.81017	128.881	0	0	0	TRUE
Unigene114750_g2	24845	4113.85	2.59439	2.59841	128.082	0	0	0	TRUE
Unigene139076_g1	29971.7	6567.29	2.19023	2.19424	127.426	0	0	0	TRUE
Unigene111505_g1	15576.8	848.34	4.19861	4.20263	124.202	0	0	0	TRUE
Unigene92965_g1	33766.4	9213.12	1.87382	1.87784	122.283	0	0	0	TRUE
Unigene103306_g1	30513.5	7886.1	1.95206	1.95608	119.451	0	0	0	TRUE
Unigene103588_g1	20963.9	3486.26	2.58816	2.59217	117.494	0	0	0	TRUE
Unigene109924_g1	30136.1	7958.55	1.92091	1.92493	117.451	0	0	0	TRUE
Unigene113263_g4	34487.3	10399.5	1.72955	1.73356	116.978	0	0	0	TRUE
Unigene107664_g2	36608.8	11774.3	1.63655	1.64057	115.915	0	0	0	TRUE
Unigene116098_g2	18014	2738.07	2.71788	2.7219	111.819	0	0	0	TRUE
Unigene110251_g1	19451.8	3369.02	2.5295	2.53351	111.745	0	0	0	TRUE
Unigene116094_g3	32004.9	9941.88	1.6867	1.69072	110.721	0	0	0	TRUE
Unigene103371_g1	15378.2	1857	3.04985	3.05386	109.431	0	0	0	TRUE
Unigene102969_g1	19207.7	3696.01	2.37764	2.38166	107.17	0	0	0	TRUE
Unigene76738_g1	20336.1	4241.76	2.26131	2.26532	107.025	0	0	0	TRUE
Unigene67708_g1	11282.1	565	4.31964	4.32365	106.487	0	0	0	TRUE
Unigene85919_g1	21535.9	5038.18	2.09577	2.09978	105.062	0	0	0	TRUE
Unigene109866_g1	39878.6	15644.7	1.34994	1.35395	104.939	0	0	0	TRUE
Unigene86536_g1	21445.4	5335.26	2.00704	2.01105	101.967	0	0	0	TRUE
Unigene80775_g1	12667	1410.65	3.16664	3.17066	101.047	0	0	0	TRUE
Unigene127975_g1	27531.3	8885.01	1.63163	1.63564	100.294	0	0	0	TRUE
Unigene103397_g1	9361.71	85	6.78317	6.78718	99.3579	0	0	0	TRUE
Unigene139071_g1	9093.97	305	4.89803	4.90204	98.0545	0	0	0	TRUE
Unigene112831_g1	27813.6	9564.74	1.53999	1.544	96.6835	0	0	0	TRUE
Unigene95083_g1	11416.1	1229	3.21551	3.21953	96.5845	0	0	0	TRUE
Unigene113628_g2	8319.83	129	6.01111	6.01512	94.8946	0	0	0	TRUE
Unigene105024_g1	22159.9	6582.98	1.75114	1.75515	94.5674	0	0	0	TRUE
Unigene98632_g1	34564.5	14141.2	1.28938	1.29339	94.3059	0	0	0	TRUE
Unigene106113_g1	11119.9	1355.21	3.03655	3.04057	92.8603	0	0	0	TRUE
Unigene105765_g1	20967.5	6211.97	1.75503	1.75905	92.1288	0	0	0	TRUE
Unigene109913_g1	18924.3	5154.83	1.87624	1.88026	91.6081	0	0	0	TRUE
Unigene104399_g1	14474.9	3017.15	2.26229	2.2663	90.3123	0	0	0	TRUE
Unigene115142_g1	15312.4	3480.45	2.13736	2.14137	89.69	0	0	0	TRUE
Unigene139060_g1	13068.1	2417.3	2.43458	2.4386	89.6173	0	0	0	TRUE
Unigene95108_g1	9103.84	793.96	3.51934	3.52335	89.5465	0	0	0	TRUE
Unigene71133_g1	21227.6	6722.06	1.65896	1.66298	89.1077	0	0	0	TRUE
Unigene103557_g1	19563.1	5794.42	1.7554	1.75942	89.0013	0	0	0	TRUE
Unigene94767_g1	18934.5	5472.6	1.79072	1.79473	88.7713	0	0	0	TRUE
Unigene173785_g1	8650.29	684.96	3.65866	3.66267	88.574	0	0	0	TRUE
Unigene71605_g1	25944.9	9703.26	1.41891	1.42292	87.8802	0	0	0	TRUE
Unigene108715_g1	7291	253	4.84891	4.85292	87.6606	0	0	0	TRUE
Unigene104990_g3	7488.78	379	4.30446	4.30847	86.6789	0	0	0	TRUE
Unigene111505_g2	7822.1	500.26	3.96681	3.97082	86.5646	0	0	0	TRUE
Unigene109583_g1	8229.86	20	8.68472	8.68874	85.7782	0	0	0	TRUE
Unigene12953_g1	7310.91	424	4.10791	4.11193	84.5684	0	0	0	TRUE
Unigene128012_g1	6882.45	328	4.39115	4.39517	83.5036	0	0	0	TRUE
Unigene115888_g1	9799.74	1432.06	2.77465	2.77867	83.3639	0	0	0	TRUE
Unigene114750_g4	9260.7	1227.01	2.91597	2.91999	83.0994	0	0	0	TRUE
Unigene109322_g1	17848.1	5552.1	1.68467	1.68868	82.5979	0	0	0	TRUE
Unigene81631_g1	12036.8	2509	2.26227	2.26628	82.3534	0	0	0	TRUE
Unigene111955_g1	12644.7	2862.55	2.14316	2.14717	81.6397	0	0	0	TRUE
Unigene95089_g1	7663.39	705	3.44229	3.4463	81.4403	0	0	0	TRUE
Unigene102294_g1	17834	5682.05	1.65015	1.65416	81.3629	0	0	0	TRUE
Unigene91441_g1	8451.11	1084.81	2.9617	2.96571	79.9901	0	0	0	TRUE
Unigene4727_g1	8318.92	1046.69	2.99056	2.99458	79.7345	0	0	0	TRUE
Unigene127950_g1	13261.7	3509.13	1.91808	1.92209	77.822	0	0	0	TRUE
Unigene95497_g1	26331.8	11460.9	1.20009	1.2041	77.8162	0	0	0	TRUE
Unigene112715_g1	5751.41	241.03	4.57663	4.58064	77.0389	0	0	0	TRUE
Unigene112118_g1	9581.68	1809.6	2.40461	2.40862	76.1862	0	0	0	TRUE
Unigene86992_g1	9506.86	1775.73	2.42056	2.42457	76.1797	0	0	0	TRUE
Unigene33712_g1	6088	400	3.9279	3.93191	76.1313	0	0	0	TRUE
Unigene109583_g2	6182.39	19	8.34602	8.35003	75.767	0	0	0	TRUE
Unigene109969_g1	12638.7	3374.02	1.90531	1.90932	75.6339	0	0	0	TRUE
Unigene92856_g1	8787.23	1489.82	2.56027	2.56428	75.6065	0	0	0	TRUE
Unigene113263_g6	6150.26	465	3.72534	3.72936	75.1706	0	0	0	TRUE
Unigene71522_g1	19007.9	7165.34	1.40749	1.4115	74.7568	0	0	0	TRUE
Unigene113958_g2	6798.61	737.96	3.20363	3.20764	74.41	0	0	0	TRUE
Unigene110808_g1	13044.6	3752.21	1.79764	1.80166	73.8722	0	0	0	TRUE
Unigene81802_g1	5467.5	293.18	4.22102	4.22504	73.6859	0	0	0	TRUE
Unigene34346_g1	14054.2	4404.27	1.67402	1.67804	72.9642	0	0	0	TRUE
Unigene113368_g1	8055.23	1331.79	2.59656	2.60057	72.9525	0	0	0	TRUE
Unigene92132_g1	13643.2	4234	1.68809	1.69211	72.3153	0	0	0	TRUE
Unigene67321_g1	6555.97	781	3.06941	3.07343	71.6602	0	0	0	TRUE
Unigene103241_g1	6737.59	903	2.89943	2.90345	70.6801	0	0	0	TRUE
Unigene111355_g1	8668.05	1769.66	2.29224	2.29625	70.4403	0	0	0	TRUE
Unigene97567_g1	10945.8	2936.29	1.89831	1.90232	70.212	0	0	0	TRUE
Unigene112745_g2	10160.7	2560.98	1.98824	1.99225	69.749	0	0	0	TRUE
Unigene114435_g4	5117.4	351.25	3.86484	3.86885	69.4341	0	0	0	TRUE
Unigene139055_g1	11740.8	3443.26	1.76968	1.7737	69.3297	0	0	0	TRUE
Unigene113029_g1	5302.22	443.92	3.57822	3.58224	68.7735	0	0	0	TRUE
Unigene110385_g2	8838.82	1979.05	2.15905	2.16306	68.5698	0	0	0	TRUE
Unigene76342_g1	9024.98	2078	2.11873	2.12274	68.4736	0	0	0	TRUE
Unigene103532_g1	7746.17	1469	2.39865	2.40266	68.4012	0	0	0	TRUE
Unigene82550_g1	7248.11	1268	2.51505	2.51906	67.9854	0	0	0	TRUE
Unigene73759_g1	4270.8	64.78	6.04281	6.04683	67.9721	0	0	0	TRUE
Unigene103241_g3	4939	358	3.78619	3.7902	67.7433	0	0	0	TRUE
Unigene98681_g1	4344.2	161	4.75396	4.75797	67.4411	0	0	0	TRUE
Unigene103020_g1	14824.5	5473.53	1.43744	1.44145	67.0672	0	0	0	TRUE
Unigene103285_g1	23680.9	11335.7	1.06285	1.06686	66.9564	0	0	0	TRUE
Unigene101302_g1	13770.7	4897.98	1.49134	1.49535	66.4323	0	0	0	TRUE
Unigene99599_g1	5562.65	644	3.11064	3.11465	66.4173	0	0	0	TRUE
Unigene48821_g1	5338.9	560	3.25304	3.25706	66.3839	0	0	0	TRUE
Unigene48531_g1	13408.1	4688.86	1.5158	1.51981	66.3418	0	0	0	TRUE
Unigene114759_g2	4712.89	340	3.79301	3.79702	66.2152	0	0	0	TRUE
Unigene89922_g2	15036.9	5704.06	1.39844	1.40245	66.1647	0	0	0	TRUE
Unigene70586_g1	17620.2	7358.07	1.25983	1.26385	66.1167	0	0	0	TRUE
Unigene112745_g1	8852.21	2170.06	2.0283	2.03232	65.9517	0	0	0	TRUE
Unigene45096_g1	7222.68	1379.45	2.38844	2.39245	65.885	0	0	0	TRUE
Unigene109567_g1	13658.6	4916.05	1.47424	1.47826	65.599	0	0	0	TRUE
Unigene99074_g1	5693.92	734	2.95557	2.95958	65.5901	0	0	0	TRUE
Unigene110602_g2	12753	4458.38	1.51624	1.52025	64.7139	0	0	0	TRUE
Unigene109181_g1	5104.66	544.99	3.22751	3.23153	64.688	0	0	0	TRUE
Unigene60876_g1	8307.74	1983.71	2.06625	2.07027	64.6573	0	0	0	TRUE
Unigene88862_g1	15717.8	6355	1.30643	1.31045	64.2252	0	0	0	TRUE
Unigene101264_g1	5898.91	887	2.73344	2.73746	64.1733	0	0	0	TRUE
Unigene128319_g1	6275.05	1049	2.58061	2.58463	64.17	0	0	0	TRUE
Unigene105932_g4	4109.37	239.86	4.09865	4.10267	63.3607	0	0	0	TRUE
Unigene113687_g4	4191.37	269.66	3.95821	3.96222	63.3218	0	0	0	TRUE
Unigene110419_g2	6853.49	1370	2.32266	2.32668	63.1299	0	0	0	TRUE
Unigene104265_g1	4385.29	384	3.51349	3.51751	62.107	0	0	0	TRUE
Unigene111527_g2	8613.34	2343	1.87822	1.88223	61.8391	0	0	0	TRUE
Unigene110170_g3	7835.96	1951.78	2.00532	2.00933	61.5931	0	0	0	TRUE
Unigene112827_g1	5847.32	997	2.55211	2.55612	61.5644	0	0	0	TRUE
Unigene103303_g1	5498.17	849.03	2.69506	2.69908	61.494	0	0	0	TRUE
Unigene114947_g1	8595.92	2362.02	1.86363	1.86764	61.453	0	0	0	TRUE
Unigene111706_g1	4589.15	488	3.23327	3.23729	61.3825	0	0	0	TRUE
Unigene102364_g1	3789.78	203	4.22256	4.22658	61.353	0	0	0	TRUE
Unigene66576_g1	15196.9	6353.15	1.25823	1.26224	61.3389	0	0	0	TRUE
Unigene72133_g1	5544.51	884.98	2.64734	2.65136	61.1646	0	0	0	TRUE
Unigene104674_g1	6702.43	1424.01	2.23472	2.23874	60.9931	0	0	0	TRUE
Unigene105752_g1	13915	5641.81	1.30241	1.30642	60.2847	0	0	0	TRUE
Unigene111706_g2	3551.54	170	4.38484	4.38885	59.9633	0	0	0	TRUE
Unigene108679_g1	5123.01	766	2.74158	2.74559	59.8969	0	0	0	TRUE
Unigene112771_g2	9973.03	3282.52	1.60323	1.60724	59.5946	0	0	0	TRUE
Unigene106770_g1	5105.36	772.61	2.7242	2.72821	59.5944	0	0	0	TRUE
Unigene66763_g1	3834.95	283.06	3.76003	3.76404	59.5504	0	0	0	TRUE
Unigene113263_g8	14750.9	6271.35	1.23395	1.23796	59.5194	0	0	0	TRUE
Unigene89759_g1	3856.84	300	3.68438	3.6884	59.2922	0	0	0	TRUE
Unigene48848_g1	9677.39	3146.5	1.62087	1.62488	59.1676	0	0	0	TRUE
Unigene108933_g1	15314.5	6689.92	1.19483	1.19885	59.1296	0	0	0	TRUE
Unigene112765_g3	3952.31	350.03	3.49715	3.50116	58.8536	0	0	0	TRUE
Unigene105972_g1	13749.2	5718.01	1.26576	1.26977	58.6144	0	0	0	TRUE
Unigene150363_g1	10380.3	3614	1.52218	1.52619	58.5502	0	0	0	TRUE
Unigene105336_g1	6036.46	1248.02	2.27406	2.27808	58.5001	0	0	0	TRUE
Unigene114414_g3	11966.5	4603.99	1.37804	1.38206	58.3695	0	0	0	TRUE
Unigene110932_g2	10957.5	3979.7	1.46119	1.46521	58.3667	0	0	0	TRUE
Unigene101566_g2	9182.79	2927.69	1.64917	1.65318	58.3523	0	0	0	TRUE
Unigene111702_g1	3508.13	222	3.98207	3.98608	58.0394	0	0	0	TRUE
Unigene113784_g1	10511.7	3783.94	1.47403	1.47805	57.5395	0	0	0	TRUE
Unigene109953_g1	16368.9	7653.76	1.09671	1.10073	57.0918	0	0	0	TRUE
Unigene77176_g2	3178.07	156	4.34853	4.35255	56.6087	0	0	0	TRUE
Unigene86788_g1	5182.98	951	2.44626	2.45028	56.5898	0	0	0	TRUE
Unigene103759_g1	3202.11	167	4.2611	4.26512	56.531	0	0	0	TRUE
Unigene103833_g1	3463.99	282	3.61867	3.62268	55.8222	0	0	0	TRUE
Unigene93898_g2	3484.67	291	3.58193	3.58594	55.7748	0	0	0	TRUE
Unigene105824_g3	3384.46	263	3.68579	3.6898	55.5501	0	0	0	TRUE
Unigene105262_g1	7837.44	2392.15	1.71207	1.71609	55.352	0	0	0	TRUE
Unigene117361_g1	3639.03	362.1	3.32909	3.33311	55.3509	0	0	0	TRUE
Unigene104141_g1	2850.82	25	6.83331	6.83732	54.7554	0	0	0	TRUE
Unigene98031_g1	5823	1357.43	2.10088	2.1049	54.7061	0	0	0	TRUE
Unigene99725_g1	3982.5	525	2.92329	2.9273	54.5595	0	0	0	TRUE
Unigene71278_g1	4381.66	692.01	2.66261	2.66663	54.5416	0	0	0	TRUE
Unigene103753_g1	3247.29	251	3.69348	3.69749	54.4534	0	0	0	TRUE
Unigene105850_g1	4485.96	749	2.58238	2.58639	54.276	0	0	0	TRUE
Unigene103235_g2	11063.2	4442.76	1.31624	1.32025	54.1901	0	0	0	TRUE
Unigene106958_g1	12760.2	5552.34	1.20048	1.20449	54.1728	0	0	0	TRUE
Unigene97247_g1	3713.82	443.72	3.06518	3.0692	53.899	0	0	0	TRUE
Unigene115220_g3	3466.48	350	3.30804	3.31206	53.8777	0	0	0	TRUE
Unigene104990_g2	2959.51	177	4.06354	4.06755	53.6351	0	0	0	TRUE
Unigene114761_g2	2853.85	141	4.33914	4.34316	53.6148	0	0	0	TRUE
Unigene106674_g1	7574.32	2372.68	1.6746	1.67861	53.5733	0	0	0	TRUE
Unigene92964_g1	2640.05	48	5.78139	5.7854	53.5009	0	0	0	TRUE
Unigene2575_g1	2636.96	57	5.53177	5.53578	53.4242	0	0	0	TRUE
Unigene107897_g2	2860.8	158	4.17842	4.18244	53.1536	0	0	0	TRUE
Unigene111722_g2	4351.48	742.58	2.55089	2.5549	53.0943	0	0	0	TRUE
Unigene86821_g1	3428.96	366	3.22786	3.23187	53.0196	0	0	0	TRUE
Unigene111826_g1	3144.12	264.19	3.57301	3.57702	52.9292	0	0	0	TRUE
Unigene60912_g1	3303.85	329	3.32799	3.332	52.7327	0	0	0	TRUE
Unigene111475_g1	4362.99	771.67	2.49926	2.50327	52.5583	0	0	0	TRUE
Unigene112929_g1	3214.22	309	3.37879	3.3828	52.3427	0	0	0	TRUE
Unigene100084_g2	9451.46	3603	1.39134	1.39535	52.2508	0	0	0	TRUE
Unigene105535_g1	3196.53	317	3.33395	3.33797	51.9083	0	0	0	TRUE
Unigene66811_g1	4240.46	746	2.50697	2.51099	51.9052	0	0	0	TRUE
Unigene115503_g2	2845.44	194.59	3.87014	3.87416	51.798	0	0	0	TRUE
Unigene106736_g1	5053.39	1143.02	2.1444	2.14841	51.6252	0	0	0	TRUE
Unigene90337_g2	3766.01	558	2.7547	2.75871	51.4826	0	0	0	TRUE
Unigene110270_g1	3417.31	431	2.9871	2.99111	51.0736	0	0	0	TRUE
Unigene109549_g1	4610.9	966.39	2.25437	2.25838	50.8585	0	0	0	TRUE
Unigene100304_g1	3352.57	414	3.01756	3.02158	50.8336	0	0	0	TRUE
Unigene99375_g1	3121.76	332.74	3.22989	3.23391	50.6028	0	0	0	TRUE
Unigene114593_g1	6905.32	2205.58	1.64655	1.65056	50.5427	0	0	0	TRUE
Unigene114091_g4	3549.48	509	2.80187	2.80588	50.4213	0	0	0	TRUE
Unigene106334_g1	4628.01	997	2.21473	2.21874	50.4035	0	0	0	TRUE
Unigene108292_g1	2334.52	66	5.14452	5.14853	49.9958	0	0	0	TRUE
Unigene99705_g1	4794.81	1099.85	2.12417	2.12818	49.9883	0	0	0	TRUE
Unigene103241_g2	5666.98	1562	1.85919	1.8632	49.8147	0	0	0	TRUE
Unigene115831_g2	5111.38	1288.03	1.98855	1.99256	49.4725	0	0	0	TRUE
Unigene105068_g5	2520.37	160.47	3.97326	3.97727	49.1606	0	0	0	TRUE
Unigene101530_g1	2218.81	47	5.56098	5.565	49.0155	0	0	0	TRUE
Unigene109278_g1	2540.58	172	3.88468	3.88869	49.0045	0	0	0	TRUE
Unigene115183_g2	5272.16	1403.04	1.90984	1.91385	48.9227	0	0	0	TRUE
Unigene111947_g2	2794.07	272	3.36069	3.3647	48.6931	0	0	0	TRUE
Unigene16020_g1	5186	1371	1.91939	1.92341	48.6828	0	0	0	TRUE
Unigene103786_g2	4192.5	879	2.25388	2.25789	48.4895	0	0	0	TRUE
Unigene70543_g1	2981.87	350	3.09079	3.0948	48.4834	0	0	0	TRUE
Unigene98630_g1	2924.6	330.01	3.14766	3.15167	48.4183	0	0	0	TRUE
Unigene90949_g1	8066.47	3074.52	1.39158	1.39559	48.2762	0	0	0	TRUE
Unigene116471_g1	3493.03	568.37	2.61958	2.62359	48.2702	0	0	0	TRUE
Unigene83159_g1	12260.1	5864.74	1.06383	1.06784	48.2043	0	0	0	TRUE
Unigene85927_g1	2385.05	141.49	4.07525	4.07926	48.1896	0	0	0	TRUE
Unigene111310_g1	5187.95	1406.73	1.88282	1.88683	48.0698	0	0	0	TRUE
Unigene94734_g1	12598.4	6116.28	1.04252	1.04653	48.0674	0	0	0	TRUE
Unigene113157_g5	9236.23	3855.03	1.26056	1.26458	47.8845	0	0	0	TRUE
Unigene113225_g1	4631.79	1126.99	2.0391	2.04311	47.8676	0	0	0	TRUE
Unigene105921_g2	4008.54	829	2.27363	2.27765	47.6651	0	0	0	TRUE
Unigene35402_g1	3076.93	416	2.88684	2.89085	47.6596	0	0	0	TRUE
Unigene108621_g1	11277.5	5275.05	1.09619	1.10021	47.3664	0	0	0	TRUE
Unigene114485_g4	2302.14	139	4.04982	4.05383	47.2573	0	0	0	TRUE
Unigene103977_g2	2359.27	8	8.20412	8.20814	47.1546	0	0	0	TRUE
Unigene109928_g1	5178.67	1454.72	1.83184	1.83585	47.1439	0	0	0	TRUE
Unigene92989_g1	12114.7	5885.06	1.04163	1.04564	47.1024	0	0	0	TRUE
Unigene100261_g2	4595.27	1154.33	1.99309	1.99711	46.9781	0	0	0	TRUE
Unigene115843_g3	2437.07	197	3.62888	3.63289	46.8709	0	0	0	TRUE
Unigene112603_g2	2055.56	60	5.09843	5.10244	46.8665	0	0	0	TRUE
Unigene104213_g1	3122.91	474.17	2.71941	2.72343	46.5653	0	0	0	TRUE
Unigene116550_g1	8297.68	3368.3	1.30069	1.3047	46.5014	0	0	0	TRUE
Unigene107775_g4	3002.06	427	2.81364	2.81766	46.4699	0	0	0	TRUE
Unigene112986_g1	2052.58	74	4.79377	4.79778	46.4235	0	0	0	TRUE
Unigene98808_g1	9605.44	4237.64	1.18059	1.1846	46.3828	0	0	0	TRUE
Unigene107995_g1	3017	439	2.78082	2.78484	46.3054	0	0	0	TRUE
Unigene127945_g1	2106.98	101	4.38275	4.38676	46.1801	0	0	0	TRUE
Unigene107931_g2	4243.85	1016	2.06247	2.06649	46.1559	0	0	0	TRUE
Unigene490_g1	6244.92	2128.14	1.55309	1.5571	46.0835	0	0	0	TRUE
Unigene109283_g1	8358.01	3445	1.27866	1.28267	46.0576	0	0	0	TRUE
Unigene94903_g1	3415	623.56	2.45329	2.4573	46.0098	0	0	0	TRUE
Unigene105824_g4	2357.04	193.98	3.603	3.60701	45.9722	0	0	0	TRUE
Unigene105428_g1	2240.37	154	3.86273	3.86675	45.9328	0	0	0	TRUE
Unigene114906_g2	6012.92	2002.27	1.58643	1.59044	45.9214	0	0	0	TRUE
Unigene114362_g1	2317	182	3.67025	3.67426	45.8919	0	0	0	TRUE
Unigene107827_g1	4322.08	1072	2.01142	2.01543	45.8324	0	0	0	TRUE
Unigene114808_g1	3328.76	595	2.48402	2.48804	45.749	0	0	0	TRUE
Unigene104598_g1	4720.06	1306.98	1.85257	1.85658	45.3527	0	0	0	TRUE
Unigene114082_g3	11752.8	5829.51	1.01156	1.01558	45.2948	0	0	0	TRUE
Unigene90476_g1	3762.99	820	2.19818	2.2022	45.2398	0	0	0	TRUE
Unigene94849_g1	3209.16	562.04	2.51345	2.51746	45.2196	0	0	0	TRUE
Unigene111749_g3	4110.02	994	2.04783	2.05184	45.2149	0	0	0	TRUE
Unigene101318_g1	3046.42	495.9	2.61899	2.62301	45.0732	0	0	0	TRUE
Unigene107431_g1	9810.68	4504.61	1.12295	1.12696	45.0428	0	0	0	TRUE
Unigene100975_g1	1876.94	22	6.41474	6.41875	44.8468	0	0	0	TRUE
Unigene92820_g1	3324	628.87	2.40209	2.4061	44.8429	0	0	0	TRUE
Unigene108240_g2	3045.95	505	2.59254	2.59655	44.8201	0	0	0	TRUE
Unigene98370_g1	8752.55	3826.63	1.19363	1.19764	44.6614	0	0	0	TRUE
Unigene88129_g1	6124.98	2157.97	1.50503	1.50904	44.6001	0	0	0	TRUE
Unigene108412_g2	10349.1	4923.97	1.07161	1.07562	44.5496	0	0	0	TRUE
Unigene110980_g1	9522.81	4364.73	1.12549	1.12951	44.4574	0	0	0	TRUE
Unigene112608_g1	6155.52	2196.01	1.487	1.49101	44.3151	0	0	0	TRUE
Unigene115487_g5	3998.33	981.45	2.02641	2.03042	44.2949	0	0	0	TRUE
Unigene113474_g1	1955.99	103	4.24718	4.2512	44.1446	0	0	0	TRUE
Unigene104220_g2	6358.05	2338.65	1.44291	1.44692	44.0419	0	0	0	TRUE
Unigene110017_g3	1917.35	93.44	4.35893	4.36294	43.995	0	0	0	TRUE
Unigene99518_g1	3667.77	834	2.13678	2.1408	43.8829	0	0	0	TRUE
Unigene110871_g1	2616.61	356	2.87775	2.88176	43.8809	0	0	0	TRUE
Unigene107036_g1	3578.87	792.22	2.17553	2.17954	43.837	0	0	0	TRUE
Unigene139314_g1	6192.26	2256	1.4567	1.46071	43.7733	0	0	0	TRUE
Unigene22670_g1	6996.31	2763	1.34036	1.34437	43.6954	0	0	0	TRUE
Unigene105177_g1	2703	401	2.75289	2.7569	43.6003	0	0	0	TRUE
Unigene65068_g1	3184.83	615.01	2.37253	2.37655	43.5776	0	0	0	TRUE
Unigene96522_g2	1774.58	52	5.09282	5.09684	43.5401	0	0	0	TRUE
Unigene111508_g1	3998.23	1039.69	1.94321	1.94722	43.0962	0	0	0	TRUE
Unigene111678_g1	3070.21	588.99	2.38202	2.38604	42.8864	0	0	0	TRUE
Unigene42937_g1	2681.86	421.94	2.66812	2.67214	42.7171	0	0	0	TRUE
Unigene113697_g2	2523.33	356	2.82538	2.82939	42.6942	0	0	0	TRUE
Unigene111380_g1	3527.43	823	2.09965	2.10367	42.5617	0	0	0	TRUE
Unigene103786_g1	6818.63	2743.41	1.31351	1.31753	42.4726	0	0	0	TRUE
Unigene76678_g1	1972.01	153	3.68806	3.69208	42.4118	0	0	0	TRUE
Unigene86753_g3	2751.04	470	2.54924	2.55326	42.2003	0	0	0	TRUE
Unigene150351_g1	4848.78	1559	1.637	1.64101	42.1764	0	0	0	TRUE
Unigene112616_g6	5191.09	1760.87	1.55975	1.56376	42.1461	0	0	0	TRUE
Unigene34273_g1	6150.07	2346	1.3904	1.39441	42.1252	0	0	0	TRUE
Unigene76357_g3	1793.49	104	4.10811	4.11213	41.8856	0	0	0	TRUE
Unigene112318_g3	3929.06	1066.07	1.88188	1.8859	41.8184	0	0	0	TRUE
Unigene111968_g3	2869.97	540.44	2.40883	2.41284	41.7357	0	0	0	TRUE
Unigene75379_g1	3960.93	1089.1	1.8627	1.86672	41.699	0	0	0	TRUE
Unigene110992_g5	4652.88	1476	1.65643	1.66044	41.6642	0	0	0	TRUE
Unigene128780_g1	2414.31	344.03	2.811	2.81502	41.6532	0	0	0	TRUE
Unigene101306_g1	4924.08	1650.99	1.57652	1.58054	41.3676	0	0	0	TRUE
Unigene91370_g1	1585	39	5.34486	5.34888	41.338	0	0	0	TRUE
Unigene111062_g1	1997.64	192.6	3.37462	3.37863	41.2431	0	0	0	TRUE
Unigene2462_g1	1595	48	5.05438	5.05839	41.2407	0	0	0	TRUE
Unigene114334_g5	2118	239	3.14762	3.15163	41.2035	0	0	0	TRUE
Unigene101780_g2	1769.61	113	3.96904	3.97305	41.1792	0	0	0	TRUE
Unigene103563_g1	2438.82	370.99	2.71673	2.72074	41.1285	0	0	0	TRUE
Unigene107075_g1	1780.89	120	3.89149	3.89551	41.0519	0	0	0	TRUE
Unigene95064_g1	3959.99	1125.04	1.81552	1.81953	40.9739	0	0	0	TRUE
Unigene102828_g1	1949	185	3.39714	3.40115	40.8496	0	0	0	TRUE
Unigene114099_g2	3255.47	764	2.09122	2.09523	40.7836	0	0	0	TRUE
Unigene101780_g1	1697	105	4.01453	4.01854	40.467	0	0	0	TRUE
Unigene110293_g2	4041.14	1202.1	1.74921	1.75322	40.3441	0	0	0	TRUE
Unigene97025_g1	9548.93	4785	0.99682	1.00083	40.3365	0	0	0	TRUE
Unigene104212_g1	1918.07	187.99	3.35093	3.35494	40.295	0	0	0	TRUE
Unigene103396_g1	4262.88	1341	1.66852	1.67253	40.0859	0	0	0	TRUE
Unigene112377_g3	8908.62	4359.84	1.03093	1.03494	40.0505	0	0	0	TRUE
Unigene103448_g2	6840.47	2945.97	1.21535	1.21937	40.0468	0	0	0	TRUE
Unigene113260_g1	9230.6	4593.33	1.00688	1.0109	39.9872	0	0	0	TRUE
Unigene89864_g1	4021.01	1211.5	1.73076	1.73478	39.9476	0	0	0	TRUE
Unigene114220_g1	6062.69	2454	1.30482	1.30884	39.8446	0	0	0	TRUE
Unigene108629_g2	3710.97	1046.93	1.82563	1.82964	39.8151	0	0	0	TRUE
Unigene98971_g1	4174.11	1305.27	1.67712	1.68113	39.8109	0	0	0	TRUE
Unigene114920_g4	1471	40	5.20065	5.20467	39.7305	0	0	0	TRUE
Unigene116042_g1	1703.59	128	3.73436	3.73838	39.5952	0	0	0	TRUE
Unigene110404_g1	2639.59	515.97	2.35495	2.35897	39.4989	0	0	0	TRUE
Unigene94771_g1	2991.69	687.15	2.12226	2.12628	39.4627	0	0	0	TRUE
Unigene100589_g1	2088.88	278	2.90957	2.91359	39.4217	0	0	0	TRUE
Unigene87875_g1	2112.33	293	2.84986	2.85388	39.2338	0	0	0	TRUE
Unigene100251_g1	4995.4	1826.34	1.45164	1.45566	39.2137	0	0	0	TRUE
Unigene110168_g3	3192.42	799.83	1.99689	2.0009	39.2041	0	0	0	TRUE
Unigene104957_g2	1591	98	4.02101	4.02502	39.2019	0	0	0	TRUE
Unigene96439_g2	1626.98	112.04	3.86011	3.86412	39.1341	0	0	0	TRUE
Unigene111895_g2	3294.77	858.4	1.94046	1.94447	39.0847	0	0	0	TRUE
Unigene115078_g1	1465.53	57.99	4.65947	4.66349	39.0267	0	0	0	TRUE
Unigene111442_g1	3399.95	920	1.88581	1.88982	38.9551	0	0	0	TRUE
Unigene105656_g1	3518.37	984.15	1.83796	1.84197	38.946	0	0	0	TRUE
Unigene101890_g1	1547.3	90	4.10368	4.1077	38.8926	0	0	0	TRUE
Unigene112603_g6	1470	63	4.54432	4.54833	38.8893	0	0	0	TRUE
Unigene105961_g1	4262.96	1417	1.58902	1.59303	38.7105	0	0	0	TRUE
Unigene86495_g1	1778	177	3.32843	3.33245	38.6862	0	0	0	TRUE
Unigene112310_g5	4486.05	1550.99	1.53226	1.53627	38.6743	0	0	0	TRUE
Unigene99705_g2	4078.96	1313.81	1.63444	1.63846	38.6402	0	0	0	TRUE
Unigene116479_g1	4221.23	1398.05	1.59425	1.59826	38.612	0	0	0	TRUE
Unigene85855_g1	2957.01	705.16	2.06812	2.07213	38.5946	0	0	0	TRUE
Unigene76707_g1	3019.16	740.8	2.02699	2.031	38.4976	0	0	0	TRUE
Unigene99164_g1	2313.99	404.01	2.51792	2.52193	38.4364	0	0	0	TRUE
Unigene113825_g3	5154.22	1976.7	1.38266	1.38667	38.401	0	0	0	TRUE
Unigene95112_g1	1908.86	238	3.00368	3.00769	38.2726	0	0	0	TRUE
Unigene83930_g1	3915.04	1248	1.64941	1.65342	38.1026	0	0	0	TRUE
Unigene103900_g1	1961.41	264	2.89328	2.89729	38.0937	0	0	0	TRUE
Unigene115015_g1	3265.02	889	1.87684	1.88085	38.0521	0	0	0	TRUE
Unigene100757_g1	1336	20	6.06178	6.06579	38.011	0	0	0	TRUE
Unigene103220_g2	1975	272	2.86017	2.86419	38.0061	0	0	0	TRUE
Unigene102671_g2	3539.23	1040.97	1.76551	1.76952	37.999	0	0	0	TRUE
Unigene112775_g1	1758.04	189	3.21751	3.22152	37.9097	0	0	0	TRUE
Unigene112887_g3	1996.28	285.03	2.80813	2.81214	37.8559	0	0	0	TRUE
Unigene107765_g1	3572.99	1067	1.74357	1.74759	37.8501	0	0	0	TRUE
Unigene109857_g2	2107.1	333	2.66166	2.66568	37.8146	0	0	0	TRUE
Unigene100257_g1	6715.29	3041.34	1.14274	1.14676	37.7884	0	0	0	TRUE
Unigene109110_g2	1926.01	261	2.88349	2.88751	37.6847	0	0	0	TRUE
Unigene88255_g1	2928.21	728.29	2.00743	2.01145	37.6756	0	0	0	TRUE
Unigene101640_g1	3116.49	828	1.91222	1.91623	37.6443	0	0	0	TRUE
Unigene71493_g1	3316.94	936	1.82527	1.82929	37.6368	0	0	0	TRUE
Unigene105765_g2	2175.96	372.97	2.54452	2.54853	37.4922	1.23e-307	1.45e-305	1.31e-305	TRUE
Unigene110557_g1	2560.55	553.05	2.21097	2.21499	37.4514	5.71e-307	6.64e-305	6.03e-305	TRUE
Unigene128043_g1	1389	68	4.35237	4.35638	37.4319	1.18e-306	1.37e-304	1.25e-304	TRUE
Unigene86319_g1	4551.96	1673.01	1.44404	1.44806	37.2861	2.75e-304	3.18e-302	2.89e-302	TRUE
Unigene91960_g1	2714.99	640	2.0848	2.08882	37.1716	1.96e-302	2.27e-300	2.06e-300	TRUE
Unigene71264_g1	2256	420	2.42531	2.42932	37.1494	4.48e-302	5.16e-300	4.68e-300	TRUE
Unigene111064_g1	1448.24	95.92	3.91633	3.92034	37.0959	3.28e-301	3.76e-299	3.41e-299	TRUE
Unigene93775_g1	4887.3	1895.01	1.36683	1.37085	37.068	9.2e-301	1.05e-298	9.57e-299	TRUE
Unigene102150_g2	2659.2	616.94	2.10779	2.1118	37.0446	2.19e-300	2.5e-298	2.27e-298	TRUE
Unigene103455_g1	2735	655.96	2.05986	2.06387	37.0225	4.97e-300	5.67e-298	5.15e-298	TRUE
Unigene106781_g1	5558.11	2331.05	1.25361	1.25763	36.9844	2.04e-299	2.32e-297	2.11e-297	TRUE
Unigene162083_g1	7685.85	3796.25	1.01763	1.02164	36.8065	1.45e-296	1.64e-294	1.49e-294	TRUE
Unigene97810_g1	2061.01	344	2.58287	2.58688	36.7922	2.46e-296	2.78e-294	2.53e-294	TRUE
Unigene112538_g1	2686.85	644	2.06078	2.0648	36.7057	5.93e-295	6.69e-293	6.08e-293	TRUE
Unigene108949_g1	2550	576.74	2.1445	2.14852	36.6726	2e-294	2.25e-292	2.04e-292	TRUE
Unigene112213_g3	3846.99	1289	1.57748	1.58149	36.5799	5.96e-293	6.67e-291	6.06e-291	TRUE
Unigene101175_g1	1243.95	35	5.15143	5.15544	36.5003	1.1e-291	1.22e-289	1.11e-289	TRUE
Unigene76403_g1	5431.39	2283.08	1.25034	1.25435	36.4858	1.87e-291	2.08e-289	1.89e-289	TRUE
Unigene102547_g1	1964.35	312	2.65443	2.65845	36.4578	5.19e-291	5.77e-289	5.24e-289	TRUE
Unigene106844_g1	1449	111	3.70643	3.71044	36.4198	2.07e-290	2.3e-288	2.09e-288	TRUE
Unigene3830_g1	2879.91	756	1.92957	1.93358	36.4051	3.53e-290	3.92e-288	3.56e-288	TRUE
Unigene94746_g1	2391.84	513.99	2.21831	2.22232	36.2702	4.77e-288	5.26e-286	4.77e-286	TRUE
Unigene100647_g2	5176.09	2133.11	1.2789	1.28292	36.249	1.03e-287	1.13e-285	1.03e-285	TRUE
Unigene106579_g2	1477	125	3.56267	3.56668	36.237	1.59e-287	1.75e-285	1.59e-285	TRUE
Unigene108902_g1	3381.12	1040.01	1.7009	1.70492	36.1874	9.62e-287	1.05e-284	9.57e-285	TRUE
Unigene99046_g2	1804.77	252.99	2.83466	2.83868	36.1672	2e-286	2.18e-284	1.98e-284	TRUE
Unigene115591_g2	1881.99	286	2.71817	2.72219	36.1394	5.45e-286	5.95e-284	5.4e-284	TRUE
Unigene109907_g1	1498.19	137	3.45097	3.45499	36.044	1.71e-284	1.85e-282	1.68e-282	TRUE
Unigene101251_g1	2932.93	807.66	1.86052	1.86454	35.8533	1.63e-281	1.76e-279	1.6e-279	TRUE
Unigene107997_g1	1495.78	141.1	3.40611	3.41012	35.8248	4.54e-281	4.86e-279	4.42e-279	TRUE
Unigene105024_g2	2058.19	373	2.46413	2.46814	35.8087	8.1e-281	8.66e-279	7.87e-279	TRUE
Unigene114551_g1	1448.17	127	3.51133	3.51534	35.6811	7.76e-279	8.25e-277	7.49e-277	TRUE
Unigene116257_g13	1517.85	160	3.24589	3.2499	35.3608	6.83e-274	7.19e-272	6.53e-272	TRUE
Unigene110391_g1	2210.37	459.3	2.26678	2.27079	35.3296	2.06e-273	2.16e-271	1.96e-271	TRUE
Unigene83675_g1	4808.21	1956.99	1.29686	1.30088	35.3159	3.35e-273	3.49e-271	3.17e-271	TRUE
Unigene108991_g1	2921.14	825.92	1.82246	1.82647	35.2827	1.08e-272	1.13e-270	1.02e-270	TRUE
Unigene102139_g1	1378	111	3.63394	3.63796	35.2627	2.19e-272	2.28e-270	2.07e-270	TRUE
Unigene110270_g2	1502.25	160	3.23098	3.23499	35.1079	5.11e-270	5.28e-268	4.79e-268	TRUE
Unigene115503_g1	3327.63	1064.15	1.64479	1.64881	35.0577	2.98e-269	3.07e-267	2.79e-267	TRUE
Unigene101318_g2	1892	322	2.55478	2.55879	35.0387	5.8e-269	5.96e-267	5.42e-267	TRUE
Unigene92798_g1	3085.65	931	1.72872	1.73273	34.965	7.66e-268	7.86e-266	7.14e-266	TRUE
Unigene66251_g1	1245.27	78	3.99684	4.00085	34.6183	1.34e-262	1.36e-260	1.23e-260	TRUE
Unigene173770_g1	4647.5	1903.01	1.28817	1.29219	34.5406	1.97e-261	2e-259	1.82e-259	TRUE
Unigene7528_g1	2988.12	895.97	1.73772	1.74173	34.5327	2.59e-261	2.62e-259	2.38e-259	TRUE
Unigene101561_g2	4070.23	1537.7	1.40434	1.40835	34.5278	3.07e-261	3.1e-259	2.82e-259	TRUE
Unigene88834_g1	4515	1821	1.31	1.31401	34.4889	1.18e-260	1.19e-258	1.08e-258	TRUE
Unigene109647_g1	4278.99	1673.69	1.35424	1.35825	34.4407	6.22e-260	6.25e-258	5.67e-258	TRUE
Unigene99768_g1	2838.4	819	1.79314	1.79716	34.3954	2.95e-259	2.95e-257	2.68e-257	TRUE
Unigene109497_g1	2770.31	782.88	1.82318	1.8272	34.369	7.33e-259	7.32e-257	6.65e-257	TRUE
Unigene110028_g5	3359.85	1117	1.58877	1.59278	34.3621	9.3e-259	9.28e-257	8.43e-257	TRUE
Unigene48290_g1	2169.72	475	2.19151	2.19552	34.2873	1.21e-257	1.21e-255	1.1e-255	TRUE
Unigene104432_g1	2032.16	409.18	2.31221	2.31622	34.2821	1.45e-257	1.44e-255	1.31e-255	TRUE
Unigene7253_g1	4936.56	2113.52	1.22386	1.22787	34.2061	1.96e-256	1.94e-254	1.76e-254	TRUE
Unigene112190_g3	3951.35	1483.2	1.41363	1.41765	34.1892	3.5e-256	3.46e-254	3.14e-254	TRUE
Unigene113247_g2	1531	194	2.98035	2.98436	34.1477	1.45e-255	1.42e-253	1.29e-253	TRUE
Unigene111458_g1	2426.21	611	1.98946	1.99347	34.0938	9.11e-255	8.92e-253	8.1e-253	TRUE
Unigene104414_g1	1112	42.01	4.72628	4.73029	34.0852	1.22e-254	1.2e-252	1.09e-252	TRUE
Unigene101802_g1	4856.42	2069.38	1.23069	1.23471	34.0757	1.69e-254	1.65e-252	1.5e-252	TRUE
Unigene81892_g3	4899.47	2104	1.21949	1.2235	33.9818	4.14e-253	4.03e-251	3.66e-251	TRUE
Unigene107905_g2	6606.31	3276.33	1.01176	1.01578	33.9619	8.14e-253	7.9e-251	7.17e-251	TRUE
Unigene106758_g1	1330.22	122	3.44671	3.45073	33.9466	1.37e-252	1.33e-250	1.2e-250	TRUE
Unigene18667_g1	1117.06	47	4.5709	4.57492	33.9422	1.59e-252	1.54e-250	1.4e-250	TRUE
Unigene115623_g2	1130.99	7	7.33602	7.34003	33.9351	2.03e-252	1.96e-250	1.78e-250	TRUE
Unigene101699_g1	1295.18	110	3.55758	3.56159	33.9148	4.03e-252	3.88e-250	3.53e-250	TRUE
Unigene110512_g1	3326.47	1120.26	1.57016	1.57417	33.9006	6.53e-252	6.26e-250	5.69e-250	TRUE
Unigene101923_g2	1777.83	307	2.53381	2.53782	33.8093	1.44e-250	1.38e-248	1.25e-248	TRUE
Unigene104330_g1	1375.98	142	3.2765	3.28051	33.805	1.66e-250	1.59e-248	1.44e-248	TRUE
Unigene173752_g1	4899.01	2120.33	1.2082	1.21221	33.7326	1.92e-249	1.84e-247	1.67e-247	TRUE
Unigene95970_g1	1418.12	159.96	3.1482	3.15221	33.718	3.15e-249	3.01e-247	2.73e-247	TRUE
Unigene111240_g7	1551	217	2.83743	2.84145	33.5447	1.08e-246	1.02e-244	9.26e-245	TRUE
Unigene111532_g4	1220.47	91.09	3.744	3.74801	33.544	1.1e-246	1.04e-244	9.46e-245	TRUE
Unigene113769_g1	1240.02	99.62	3.63778	3.6418	33.4637	1.63e-245	1.53e-243	1.39e-243	TRUE
Unigene92941_g1	4709.07	2019.77	1.22125	1.22526	33.3526	6.67e-244	6.24e-242	5.67e-242	TRUE
Unigene110152_g2	4315.1	1764.07	1.29049	1.2945	33.3286	1.49e-243	1.39e-241	1.27e-241	TRUE
Unigene69797_g1	1822.34	344	2.40531	2.40933	33.2285	4.17e-242	3.89e-240	3.53e-240	TRUE
Unigene101013_g1	5402.96	2494.94	1.11474	1.11876	33.2282	4.22e-242	3.93e-240	3.57e-240	TRUE
Unigene114767_g2	2171.51	514	2.07886	2.08287	33.1829	1.9e-241	1.76e-239	1.6e-239	TRUE
Unigene101311_g1	1099	57	4.26909	4.2731	33.134	9.62e-241	8.91e-239	8.09e-239	TRUE
Unigene96717_g2	1091.88	6	7.50764	7.51165	33.1229	1.39e-240	1.29e-238	1.17e-238	TRUE
Unigene77569_g1	1024	29	5.14202	5.14603	33.11	2.13e-240	1.97e-238	1.79e-238	TRUE
Unigene109306_g1	1050	8	7.03617	7.04019	33.0343	2.61e-239	2.39e-237	2.17e-237	TRUE
Unigene102810_g7	2658.83	786.5	1.75727	1.76129	32.8286	2.3e-236	2.08e-234	1.89e-234	TRUE
Unigene111955_g7	1284.35	129	3.3156	3.31961	32.8261	2.49e-236	2.25e-234	2.04e-234	TRUE
Unigene99733_g1	3288.45	1154	1.51076	1.51478	32.7701	1.57e-235	1.41e-233	1.28e-233	TRUE
Unigene108557_g1	1377	166	3.05227	3.05629	32.7544	2.63e-235	2.36e-233	2.14e-233	TRUE
Unigene109513_g2	1518.77	225	2.75491	2.75892	32.6945	1.87e-234	1.67e-232	1.52e-232	TRUE
Unigene111628_g3	2003	447	2.16382	2.16783	32.6845	2.59e-234	2.31e-232	2.1e-232	TRUE
Unigene107572_g2	2295.7	596.07	1.94538	1.94939	32.6795	3.06e-234	2.73e-232	2.48e-232	TRUE
Unigene102032_g2	1246	120	3.3762	3.38021	32.5787	8.23e-233	7.29e-231	6.63e-231	TRUE
Unigene111285_g1	2597.93	764.01	1.7657	1.76971	32.5581	1.61e-232	1.42e-230	1.29e-230	TRUE
Unigene114793_g6	1528.8	233	2.714	2.71801	32.5458	2.4e-232	2.12e-230	1.93e-230	TRUE
Unigene87606_g1	3013.07	1006	1.5826	1.58662	32.449	5.59e-231	4.91e-229	4.46e-229	TRUE
Unigene103977_g1	1164	3	8.59991	8.60393	32.4173	1.57e-230	1.37e-228	1.25e-228	TRUE
Unigene106234_g1	2856.74	925.3	1.62638	1.63039	32.2223	8.6e-228	7.5e-226	6.81e-226	TRUE
Unigene86374_g2	3327	1206	1.46399	1.46801	32.2039	1.56e-227	1.36e-225	1.23e-225	TRUE
Unigene111818_g1	1610.32	278	2.53419	2.5382	32.1798	3.39e-227	2.94e-225	2.67e-225	TRUE
Unigene100845_g1	1223	121	3.33735	3.34136	32.1211	2.24e-226	1.93e-224	1.76e-224	TRUE
Unigene71104_g1	1399	190	2.88032	2.88434	32.1	4.41e-226	3.81e-224	3.46e-224	TRUE
Unigene115895_g2	3346.99	1227.02	1.44771	1.45172	32.0324	3.86e-225	3.32e-223	3.01e-223	TRUE
Unigene110535_g1	1876.34	406.54	2.20645	2.21047	32.0189	5.95e-225	5.1e-223	4.63e-223	TRUE
Unigene107541_g3	2758.7	892	1.62887	1.63289	31.6993	1.59e-220	1.34e-218	1.22e-218	TRUE
Unigene139691_g1	2176.37	570.54	1.93152	1.93554	31.6685	4.21e-220	3.54e-218	3.22e-218	TRUE
Unigene88865_g1	5394.27	2606.44	1.04935	1.05336	31.6169	2.16e-219	1.81e-217	1.64e-217	TRUE
Unigene111586_g1	1429	217	2.71924	2.72325	31.4976	9.38e-218	7.77e-216	7.06e-216	TRUE
Unigene114710_g2	1100.86	90.13	3.61048	3.61449	31.4421	5.38e-217	4.45e-215	4.04e-215	TRUE
Unigene112859_g2	1092.66	87.85	3.63666	3.64067	31.4088	1.53e-216	1.26e-214	1.15e-214	TRUE
Unigene106124_g2	3014.02	1056.98	1.51174	1.51575	31.3878	2.97e-216	2.45e-214	2.22e-214	TRUE
Unigene106897_g1	2172.99	579.75	1.90618	1.91019	31.367	5.7e-216	4.68e-214	4.25e-214	TRUE
Unigene108726_g4	1367.28	195	2.80976	2.81378	31.3385	1.4e-215	1.14e-213	1.04e-213	TRUE
Unigene113321_g2	2889.57	986.9	1.54988	1.55389	31.2986	4.88e-215	4e-213	3.63e-213	TRUE
Unigene110462_g1	2270.27	635.19	1.8376	1.84162	31.28	8.72e-215	7.13e-213	6.48e-213	TRUE
Unigene78827_g1	900	15	5.90689	5.9109	31.2284	4.39e-214	3.58e-212	3.25e-212	TRUE
Unigene81139_g1	1714.3	353	2.27988	2.28389	31.2219	5.37e-214	4.38e-212	3.97e-212	TRUE
Unigene114822_g2	1645.15	321	2.35757	2.36159	31.2032	9.63e-214	7.83e-212	7.11e-212	TRUE
Unigene108185_g1	1734.5	365	2.24855	2.25257	31.1432	6.28e-213	5.09e-211	4.62e-211	TRUE
Unigene45217_g1	1170	122	3.26156	3.26557	31.1107	1.73e-212	1.4e-210	1.27e-210	TRUE
Unigene95751_g1	3283.99	1240	1.40511	1.40912	31.0267	2.35e-211	1.9e-209	1.73e-209	TRUE
Unigene71729_g1	2378	706	1.75201	1.75602	30.9819	9.46e-211	7.61e-209	6.92e-209	TRUE
Unigene115241_g4	1844.09	430	2.1005	2.10451	30.7811	4.69e-208	3.73e-206	3.38e-206	TRUE
Unigene174612_g1	2948	1047.09	1.49335	1.49736	30.7633	8.11e-208	6.42e-206	5.84e-206	TRUE
Unigene110088_g1	1683.3	352	2.25764	2.26166	30.7554	1.04e-207	8.19e-206	7.44e-206	TRUE
Unigene115230_g1	1417.93	231	2.61782	2.62184	30.7424	1.54e-207	1.22e-205	1.11e-205	TRUE
Unigene112282_g3	4907.06	2330.06	1.07449	1.07851	30.7407	1.63e-207	1.28e-205	1.17e-205	TRUE
Unigene108390_g1	3615	1470	1.29818	1.30219	30.6454	3.04e-206	2.39e-204	2.17e-204	TRUE
Unigene109301_g1	1484.66	264.21	2.49038	2.49439	30.5967	1.35e-205	1.06e-203	9.63e-204	TRUE
Unigene107368_g1	1724.83	377	2.19382	2.19783	30.5904	1.64e-205	1.29e-203	1.17e-203	TRUE
Unigene111320_g1	1277.93	176	2.86016	2.86418	30.5717	2.91e-205	2.27e-203	2.06e-203	TRUE
Unigene113730_g2	2605.16	858	1.60232	1.60634	30.4433	1.47e-203	1.14e-201	1.04e-201	TRUE
Unigene110734_g1	2661.56	896.72	1.56954	1.57356	30.3149	7.29e-202	5.64e-200	5.13e-200	TRUE
Unigene96070_g1	880.48	7	6.97479	6.97881	30.3073	9.19e-202	7.11e-200	6.46e-200	TRUE
Unigene71703_g2	4181.27	1864.28	1.16532	1.16934	30.2853	1.79e-201	1.38e-199	1.25e-199	TRUE
Unigene113474_g2	1466	264	2.47328	2.47729	30.285	1.81e-201	1.39e-199	1.26e-199	TRUE
Unigene105721_g1	1173.99	141	3.05765	3.06167	30.2687	2.96e-201	2.28e-199	2.07e-199	TRUE
Unigene106689_g1	1534.55	296	2.37415	2.37816	30.2605	3.79e-201	2.92e-199	2.65e-199	TRUE
Unigene105068_g4	4158.3	1850.7	1.16792	1.17194	30.2555	4.41e-201	3.39e-199	3.08e-199	TRUE
Unigene88692_g1	2467.26	786.91	1.64864	1.65265	30.2372	7.7e-201	5.9e-199	5.36e-199	TRUE
Unigene110611_g1	1690.97	372	2.18448	2.18849	30.2088	1.82e-200	1.39e-198	1.27e-198	TRUE
Unigene164072_g1	1271.14	1	10.3119	10.3159	30.1903	3.18e-200	2.43e-198	2.21e-198	TRUE
Unigene109519_g3	2320.64	708.02	1.71266	1.71667	30.1248	2.29e-199	1.75e-197	1.59e-197	TRUE
Unigene20157_g1	944.92	60	3.97716	3.98117	30.11	3.59e-199	2.73e-197	2.48e-197	TRUE
Unigene102133_g1	2773.28	974.94	1.50821	1.51222	30.0563	1.81e-198	1.37e-196	1.25e-196	TRUE
Unigene93716_g1	965	71.01	3.76443	3.76845	29.8839	3.18e-196	2.39e-194	2.17e-194	TRUE
Unigene98669_g1	2028	559	1.85914	1.86315	29.7981	4.13e-195	3.09e-193	2.81e-193	TRUE
Unigene114992_g1	2397.27	766.08	1.64583	1.64984	29.7689	9.86e-195	7.37e-193	6.69e-193	TRUE
Unigene102150_g3	2537.23	849	1.57942	1.58343	29.7332	2.86e-194	2.13e-192	1.94e-192	TRUE
Unigene106310_g1	1553.75	321.32	2.27367	2.27769	29.675	1.61e-193	1.2e-191	1.09e-191	TRUE
Unigene116449_g2	1577.47	334	2.23969	2.24371	29.6286	6.41e-193	4.76e-191	4.32e-191	TRUE
Unigene99147_g2	1769.53	431	2.03761	2.04162	29.5718	3.44e-192	2.55e-190	2.32e-190	TRUE
Unigene113393_g6	1569.22	333.01	2.23641	2.24042	29.5245	1.39e-191	1.03e-189	9.36e-190	TRUE
Unigene162201_g1	2499	836.01	1.57976	1.58377	29.5129	1.97e-191	1.45e-189	1.32e-189	TRUE
Unigene104239_g1	2773	1002	1.46857	1.47258	29.4686	7.27e-191	5.34e-189	4.85e-189	TRUE
Unigene104491_g3	3107.55	1210	1.36077	1.36478	29.4574	1.01e-190	7.43e-189	6.75e-189	TRUE
Unigene96522_g1	841	36	4.54604	4.55005	29.4173	3.3e-190	2.42e-188	2.2e-188	TRUE
Unigene115040_g1	941.2	71	3.72861	3.73262	29.4146	3.58e-190	2.62e-188	2.38e-188	TRUE
Unigene14616_g1	1053	112	3.23293	3.23695	29.401	5.34e-190	3.9e-188	3.55e-188	TRUE
Unigene81701_g1	823.8	7	6.8788	6.88281	29.3973	5.95e-190	4.35e-188	3.95e-188	TRUE
Unigene75716_g1	864	45	4.26303	4.26705	29.3678	1.42e-189	1.03e-187	9.37e-188	TRUE
Unigene92478_g1	852.22	40.98	4.37823	4.38225	29.3623	1.66e-189	1.21e-187	1.1e-187	TRUE
Unigene115053_g1	1381.15	250	2.46587	2.46988	29.3453	2.75e-189	2e-187	1.81e-187	TRUE
Unigene48764_g1	3247.22	1305	1.31516	1.31917	29.3367	3.53e-189	2.56e-187	2.33e-187	TRUE
Unigene107288_g1	4891.57	2423.05	1.01347	1.01749	29.2635	3.02e-188	2.19e-186	1.99e-186	TRUE
Unigene105771_g1	1999.22	564	1.82567	1.82968	29.2235	9.76e-188	7.02e-186	6.38e-186	TRUE
Unigene104515_g1	1369.07	248	2.46478	2.4688	29.2093	1.48e-187	1.06e-185	9.65e-186	TRUE
Unigene99090_g1	2048.16	592	1.79066	1.79467	29.1896	2.63e-187	1.89e-185	1.72e-185	TRUE
Unigene109612_g1	2072.15	605.55	1.77481	1.77882	29.1808	3.4e-187	2.44e-185	2.22e-185	TRUE
Unigene80235_g1	1148.33	154	2.89854	2.90255	29.1737	4.18e-187	3e-185	2.72e-185	TRUE
Unigene104546_g2	2809	1042.02	1.43067	1.43469	29.0865	5.32e-186	3.79e-184	3.44e-184	TRUE
Unigene102386_g1	3063.21	1202	1.34961	1.35362	29.0634	1.04e-185	7.4e-184	6.72e-184	TRUE
Unigene104656_g2	3913.99	1766.86	1.14745	1.15147	28.943	3.44e-184	2.43e-182	2.21e-182	TRUE
Unigene106758_g2	1118.68	149	2.90841	2.91243	28.8432	6.17e-183	4.32e-181	3.93e-181	TRUE
Unigene106646_g4	2355	780	1.59418	1.59819	28.8387	7.03e-183	4.91e-181	4.46e-181	TRUE
Unigene77298_g1	1473.95	307	2.26338	2.26739	28.8236	1.08e-182	7.57e-181	6.87e-181	TRUE
Unigene110032_g1	1318.03	235	2.48765	2.49166	28.8107	1.58e-182	1.1e-180	9.98e-181	TRUE
Unigene99114_g1	1395.9	271	2.36483	2.36884	28.7945	2.52e-182	1.75e-180	1.59e-180	TRUE
Unigene110716_g1	1344.53	250	2.4271	2.43112	28.6913	4.9e-181	3.4e-179	3.09e-179	TRUE
Unigene115308_g4	1071.03	135.03	2.98765	2.99166	28.5946	7.83e-180	5.42e-178	4.92e-178	TRUE
Unigene105961_g2	2451.42	847.98	1.53152	1.53553	28.5781	1.26e-179	8.68e-178	7.89e-178	TRUE
Unigene99969_g1	1994.5	585.76	1.76765	1.77166	28.5489	2.9e-179	2e-177	1.81e-177	TRUE
Unigene92681_g1	960	96	3.32193	3.32594	28.403	1.86e-177	1.27e-175	1.15e-175	TRUE
Unigene115292_g1	1912	546.7	1.80626	1.81027	28.371	4.61e-177	3.14e-175	2.85e-175	TRUE
Unigene103306_g2	2430.31	846	1.52241	1.52642	28.3308	1.45e-176	9.83e-175	8.93e-175	TRUE
Unigene108252_g1	879	68	3.69226	3.69627	28.327	1.61e-176	1.09e-174	9.91e-175	TRUE
Unigene114649_g1	840.78	55	3.93422	3.93824	28.3058	2.93e-176	1.99e-174	1.81e-174	TRUE
Unigene85445_g1	3030.07	1220.44	1.31195	1.31596	28.2856	5.19e-176	3.52e-174	3.19e-174	TRUE
Unigene112779_g13	1746.04	461	1.92125	1.92526	28.2649	9.33e-176	6.31e-174	5.73e-174	TRUE
Unigene85065_g2	950	95	3.32193	3.32594	28.2547	1.25e-175	8.42e-174	7.65e-174	TRUE
Unigene112883_g1	746	22	5.0836	5.08761	28.2239	2.98e-175	2.01e-173	1.82e-173	TRUE
Unigene95015_g1	886	75	3.56234	3.56636	28.0648	2.64e-173	1.77e-171	1.6e-171	TRUE
Unigene100262_g1	992.04	115	3.10876	3.11278	28.0394	5.38e-173	3.6e-171	3.27e-171	TRUE
Unigene173564_g1	4235.11	2047.01	1.04888	1.05289	28.0041	1.45e-172	9.68e-171	8.79e-171	TRUE
Unigene113572_g1	1168.03	188	2.63527	2.63929	28.003	1.49e-172	9.96e-171	9.05e-171	TRUE
Unigene95483_g2	2193.95	720	1.60746	1.61148	28.0018	1.54e-172	1.03e-170	9.34e-171	TRUE
Unigene47107_g1	819.01	53	3.94982	3.95383	27.9719	3.57e-172	2.38e-170	2.16e-170	TRUE
Unigene110811_g5	2954.08	1188.03	1.31414	1.31815	27.9645	4.4e-172	2.92e-170	2.65e-170	TRUE
Unigene103543_g1	977.03	111	3.13784	3.14186	27.9453	7.53e-172	5e-170	4.54e-170	TRUE
Unigene71729_g2	1930	574.75	1.74759	1.75161	27.8623	7.64e-171	5.03e-169	4.57e-169	TRUE
Unigene95840_g1	1767.92	487.03	1.85997	1.86398	27.8302	1.87e-170	1.23e-168	1.11e-168	TRUE
Unigene113368_g2	869.04	74	3.55383	3.55784	27.7695	1.01e-169	6.64e-168	6.04e-168	TRUE
Unigene102154_g1	2756.4	1075.05	1.35838	1.3624	27.706	5.92e-169	3.87e-167	3.51e-167	TRUE
Unigene114080_g1	2014.62	629.01	1.67935	1.68337	27.683	1.12e-168	7.31e-167	6.64e-167	TRUE
Unigene111482_g2	1020	134	2.92826	2.93228	27.6341	4.33e-168	2.82e-166	2.56e-166	TRUE
Unigene95734_g2	742.97	5	7.21523	7.21925	27.6241	5.71e-168	3.72e-166	3.38e-166	TRUE
Unigene95160_g1	706.02	10	6.14164	6.14565	27.6111	8.19e-168	5.32e-166	4.83e-166	TRUE
Unigene109891_g1	1439.01	325	2.14656	2.15058	27.5651	2.92e-167	1.89e-165	1.72e-165	TRUE
Unigene114448_g2	2882.96	1165.01	1.30721	1.31122	27.5136	1.21e-166	7.8e-165	7.09e-165	TRUE
Unigene109978_g1	1333	275	2.27717	2.28119	27.5117	1.27e-166	8.2e-165	7.45e-165	TRUE
Unigene48882_g1	2054.99	659.03	1.64072	1.64473	27.5008	1.72e-166	1.11e-164	1.01e-164	TRUE
Unigene115058_g5	2933.78	1200.96	1.28857	1.29259	27.4491	7.13e-166	4.58e-164	4.16e-164	TRUE
Unigene111342_g1	1008.33	133	2.92247	2.92648	27.4488	7.17e-166	4.61e-164	4.18e-164	TRUE
Unigene18696_g1	1542.2	381	2.01713	2.02114	27.4272	1.3e-165	8.33e-164	7.56e-164	TRUE
Unigene106940_g2	2689.56	1046.37	1.36198	1.36599	27.4231	1.45e-165	9.31e-164	8.45e-164	TRUE
Unigene76301_g1	4211	2070.44	1.02423	1.02824	27.3871	3.91e-165	2.5e-163	2.27e-163	TRUE
Unigene109214_g2	1473.47	348.06	2.08181	2.08582	27.3586	8.53e-165	5.45e-163	4.95e-163	TRUE
Unigene92874_g1	939.66	107.71	3.12499	3.129	27.3543	9.59e-165	6.12e-163	5.56e-163	TRUE
Unigene115661_g5	1773.72	507	1.80672	1.81073	27.3305	1.84e-164	1.17e-162	1.06e-162	TRUE
Unigene110385_g4	1945	603	1.68954	1.69355	27.3168	2.68e-164	1.71e-162	1.55e-162	TRUE
Unigene102736_g1	1295.87	264	2.29531	2.29932	27.2557	1.42e-163	9.03e-162	8.2e-162	TRUE
Unigene79285_g1	2398.01	873.97	1.45618	1.4602	27.2316	2.75e-163	1.74e-161	1.58e-161	TRUE
Unigene106427_g1	1698.97	470	1.85393	1.85794	27.2221	3.55e-163	2.25e-161	2.04e-161	TRUE
Unigene105638_g1	2200.4	757	1.5394	1.54341	27.1772	1.21e-162	7.62e-161	6.92e-161	TRUE
Unigene115071_g1	2399.66	879.31	1.44839	1.4524	27.1321	4.11e-162	2.59e-160	2.35e-160	TRUE
Unigene93754_g2	727	35	4.37653	4.38054	27.1169	6.22e-162	3.9e-160	3.54e-160	TRUE
Unigene66568_g1	2366.82	860.49	1.45972	1.46373	27.1028	9.12e-162	5.71e-160	5.19e-160	TRUE
Unigene84223_g1	2052.37	673.62	1.60728	1.6113	27.0811	1.65e-161	1.03e-159	9.35e-160	TRUE
Unigene92162_g1	674.4	12	5.8125	5.81651	27.0395	5.07e-161	3.17e-159	2.88e-159	TRUE
Unigene115082_g3	3257.1	1438.39	1.17913	1.18315	26.9803	2.51e-160	1.57e-158	1.42e-158	TRUE
Unigene99387_g1	4033.03	1978	1.02782	1.03184	26.879	3.86e-159	2.4e-157	2.18e-157	TRUE
Unigene115726_g1	1181.99	225.03	2.39303	2.39704	26.6812	7.78e-157	4.79e-155	4.35e-155	TRUE
Unigene99709_g1	2254.53	810.13	1.4766	1.48061	26.679	8.26e-157	5.07e-155	4.61e-155	TRUE
Unigene104980_g1	700.06	33	4.40694	4.41095	26.6537	1.62e-156	9.95e-155	9.04e-155	TRUE
Unigene109599_g2	1654.86	466.03	1.82821	1.83223	26.6129	4.81e-156	2.95e-154	2.68e-154	TRUE
Unigene110562_g1	677	26	4.70257	4.70659	26.571	1.47e-155	8.97e-154	8.15e-154	TRUE
Unigene114920_g2	705.96	37	4.25399	4.258	26.5316	4.19e-155	2.55e-153	2.31e-153	TRUE
Unigene115538_g2	1239.08	256.64	2.27145	2.27546	26.4845	1.46e-154	8.87e-153	8.06e-153	TRUE
Unigene111334_g1	1090	188	2.53552	2.53954	26.4829	1.53e-154	9.25e-153	8.4e-153	TRUE
Unigene91594_g1	965.01	135	2.83758	2.8416	26.4602	2.78e-154	1.68e-152	1.53e-152	TRUE
Unigene116272_g2	3742.03	1802.02	1.05421	1.05822	26.4319	5.89e-154	3.55e-152	3.23e-152	TRUE
Unigene107928_g1	1879.98	599.92	1.64788	1.65189	26.3854	2.02e-153	1.21e-151	1.1e-151	TRUE
Unigene106418_g2	1747.99	527	1.72982	1.73384	26.3279	9.2e-153	5.51e-151	5e-151	TRUE
Unigene102419_g1	939.14	127.08	2.8856	2.88962	26.3243	1.01e-152	6.05e-151	5.5e-151	TRUE
Unigene103530_g1	1285.1	283	2.18301	2.18702	26.3239	1.02e-152	6.1e-151	5.54e-151	TRUE
Unigene109794_g1	702	39	4.16993	4.17394	26.3153	1.28e-152	7.64e-151	6.94e-151	TRUE
Unigene93862_g1	679	31	4.45307	4.45708	26.313	1.36e-152	8.11e-151	7.37e-151	TRUE
Unigene108826_g1	2396.85	914.08	1.39075	1.39476	26.3015	1.84e-152	1.1e-150	9.96e-151	TRUE
Unigene108194_g2	1283	283	2.18065	2.18466	26.2848	2.87e-152	1.71e-150	1.55e-150	TRUE
Unigene131404_g1	854	95	3.16824	3.17225	26.2408	9.11e-152	5.4e-150	4.9e-150	TRUE
Unigene111422_g6	1027.67	166	2.63012	2.63414	26.2388	9.6e-152	5.68e-150	5.16e-150	TRUE
Unigene107613_g1	1195	242	2.30393	2.30795	26.2324	1.14e-151	6.72e-150	6.11e-150	TRUE
Unigene87398_g1	676.83	32	4.40265	4.40666	26.2017	2.54e-151	1.5e-149	1.36e-149	TRUE
Unigene107623_g1	671.08	30	4.48345	4.48746	26.1991	2.72e-151	1.6e-149	1.46e-149	TRUE
Unigene111096_g2	1201	247	2.28165	2.28567	26.145	1.12e-150	6.6e-149	6e-149	TRUE
Unigene107244_g1	674	32	4.3966	4.40062	26.1384	1.34e-150	7.86e-149	7.14e-149	TRUE
Unigene114396_g6	1280.2	287.07	2.15689	2.16091	26.0777	6.53e-150	3.82e-148	3.47e-148	TRUE
Unigene112306_g1	1906.59	628.25	1.60158	1.6056	26.0349	2e-149	1.16e-147	1.06e-147	TRUE
Unigene95400_g1	704	45	3.96758	3.97159	25.9701	1.08e-148	6.26e-147	5.68e-147	TRUE
Unigene116094_g4	1373	338	2.02224	2.02625	25.9213	3.83e-148	2.22e-146	2.01e-146	TRUE
Unigene102603_g1	1211.98	258	2.23192	2.23594	25.9152	4.49e-148	2.6e-146	2.36e-146	TRUE
Unigene105708_g2	666.51	34	4.29302	4.29703	25.8406	3.1e-147	1.79e-145	1.63e-145	TRUE
Unigene16406_g1	1301.82	305.08	2.09327	2.09728	25.8057	7.66e-147	4.41e-145	4e-145	TRUE
Unigene113976_g2	697.29	46	3.92205	3.92607	25.7521	3.05e-146	1.75e-144	1.59e-144	TRUE
Unigene139647_g1	809	87	3.21705	3.22107	25.7146	8.03e-146	4.59e-144	4.17e-144	TRUE
Unigene85573_g1	3063.06	1378	1.1524	1.15641	25.6918	1.44e-145	8.24e-144	7.48e-144	TRUE
Unigene48558_g1	2743.03	1165.33	1.23503	1.23905	25.6794	1.98e-145	1.13e-143	1.03e-143	TRUE
Unigene108894_g1	2004.42	699.81	1.51815	1.52216	25.6759	2.17e-145	1.24e-143	1.12e-143	TRUE
Unigene105343_g1	626	22.97	4.76834	4.77235	25.6141	1.06e-144	6.04e-143	5.49e-143	TRUE
Unigene112485_g3	835	1	9.70563	9.70965	25.5821	2.41e-144	1.37e-142	1.24e-142	TRUE
Unigene91477_g1	1915	653	1.55219	1.5562	25.5069	1.65e-143	9.3e-142	8.44e-142	TRUE
Unigene114459_g2	1168	247	2.24146	2.24547	25.5069	1.65e-143	9.3e-142	8.44e-142	TRUE
Unigene114169_g1	1097	215	2.35115	2.35517	25.4389	9.36e-143	5.25e-141	4.77e-141	TRUE
Unigene12276_g1	669	42	3.99354	3.99756	25.3674	5.78e-142	3.24e-140	2.94e-140	TRUE
Unigene84160_g1	3498.99	1698	1.0431	1.04712	25.3396	1.17e-141	6.54e-140	5.94e-140	TRUE
Unigene97655_g1	2794.64	1219.23	1.19669	1.20071	25.2853	4.63e-141	2.58e-139	2.35e-139	TRUE
Unigene82321_g1	896	130	2.78499	2.789	25.2537	1.03e-140	5.73e-139	5.21e-139	TRUE
Unigene94020_g1	1070.17	207	2.37014	2.37415	25.2452	1.28e-140	7.1e-139	6.45e-139	TRUE
Unigene114313_g1	646.08	37	4.12612	4.13013	25.1708	8.36e-140	4.63e-138	4.2e-138	TRUE
Unigene103812_g1	820.2	101	3.02162	3.02563	25.1588	1.13e-139	6.26e-138	5.69e-138	TRUE
Unigene92788_g1	1693.44	537	1.65696	1.66098	25.1402	1.81e-139	9.98e-138	9.06e-138	TRUE
Unigene114759_g3	641.01	36	4.15428	4.15829	25.12	3.01e-139	1.66e-137	1.51e-137	TRUE
Unigene115538_g1	2677.39	1150.33	1.21878	1.22279	25.1081	4.05e-139	2.24e-137	2.03e-137	TRUE
Unigene108101_g2	868.09	121.32	2.83903	2.84304	25.1027	4.64e-139	2.56e-137	2.32e-137	TRUE
Unigene111749_g2	3513.96	1722.65	1.02847	1.03248	25.1024	4.68e-139	2.58e-137	2.34e-137	TRUE
Unigene62441_g1	1351	350	1.9486	1.95261	25.0966	5.42e-139	2.98e-137	2.71e-137	TRUE
Unigene105879_g2	887	130	2.77042	2.77444	25.0585	1.41e-138	7.72e-137	7.01e-137	TRUE
Unigene115376_g1	908.02	139	2.70764	2.71165	25.051	1.7e-138	9.3e-137	8.45e-137	TRUE
Unigene114334_g1	1308.85	329.96	1.98794	1.99195	25.0284	3e-138	1.64e-136	1.49e-136	TRUE
Unigene112958_g2	3128.14	1458.84	1.10048	1.1045	25.0219	3.53e-138	1.93e-136	1.75e-136	TRUE
Unigene109715_g1	874.11	126	2.79439	2.7984	24.9867	8.53e-138	4.65e-136	4.22e-136	TRUE
Unigene49732_g1	3081.84	1433	1.10475	1.10877	24.9136	5.31e-137	2.88e-135	2.62e-135	TRUE
Unigene112408_g1	802.08	100	3.00375	3.00776	24.8091	7.15e-136	3.86e-134	3.51e-134	TRUE
Unigene68999_g1	2393.04	980.01	1.28798	1.29199	24.7816	1.41e-135	7.62e-134	6.92e-134	TRUE
Unigene114951_g3	1344.84	358	1.9094	1.91342	24.7039	9.71e-135	5.22e-133	4.74e-133	TRUE
Unigene114850_g6	1737.46	578.07	1.58766	1.59168	24.6973	1.14e-134	6.14e-133	5.58e-133	TRUE
Unigene100103_g1	1576.92	486.16	1.69761	1.70162	24.6791	1.79e-134	9.62e-133	8.74e-133	TRUE
Unigene90606_g1	1936.92	699.88	1.46858	1.4726	24.6286	6.24e-134	3.34e-132	3.03e-132	TRUE
Unigene104758_g2	976.84	179	2.44816	2.45218	24.5774	2.21e-133	1.18e-131	1.07e-131	TRUE
Unigene12530_g1	753	85	3.14712	3.15113	24.5659	2.92e-133	1.56e-131	1.42e-131	TRUE
Unigene105338_g2	1789.87	614.09	1.54333	1.54735	24.5568	3.66e-133	1.95e-131	1.77e-131	TRUE
Unigene110258_g1	579.01	23	4.65388	4.6579	24.5248	8.04e-133	4.29e-131	3.89e-131	TRUE
Unigene107938_g1	1590.04	499	1.67195	1.67596	24.5167	9.81e-133	5.23e-131	4.75e-131	TRUE
Unigene112987_g4	555.19	8	6.11684	6.12085	24.491	1.84e-132	9.79e-131	8.89e-131	TRUE
Unigene105441_g1	2441.83	1030.98	1.24395	1.24796	24.3651	4.01e-131	2.11e-129	1.92e-129	TRUE
Unigene110860_g2	908	153	2.56916	2.57317	24.3488	5.97e-131	3.14e-129	2.85e-129	TRUE
Unigene115961_g2	1544	479	1.68858	1.69259	24.3286	9.78e-131	5.14e-129	4.67e-129	TRUE
Unigene103258_g2	762.1	93	3.03468	3.03869	24.301	1.91e-130	1.01e-128	9.14e-129	TRUE
Unigene112866_g9	1443.88	424	1.76781	1.77183	24.2921	2.38e-130	1.25e-128	1.13e-128	TRUE
Unigene81470_g1	1748.72	600	1.54326	1.54728	24.2721	3.87e-130	2.03e-128	1.84e-128	TRUE
Unigene100004_g1	1120.33	256.19	2.12864	2.13265	24.1943	2.56e-129	1.34e-127	1.21e-127	TRUE
Unigene106119_g1	888.81	148	2.58628	2.59029	24.1786	3.74e-129	1.95e-127	1.77e-127	TRUE
Unigene113075_g2	547	6	6.51043	6.51445	24.167	4.94e-129	2.58e-127	2.34e-127	TRUE
Unigene108536_g1	589	32	4.20212	4.20614	24.1553	6.57e-129	3.43e-127	3.11e-127	TRUE
Unigene93826_g2	2823.33	1298	1.12111	1.12512	24.1289	1.24e-128	6.47e-127	5.87e-127	TRUE
Unigene5110_g1	1279.98	340.11	1.91205	1.91606	24.1231	1.43e-128	7.44e-127	6.75e-127	TRUE
Unigene106593_g2	1537.47	482.51	1.67193	1.67594	24.1077	2.07e-128	1.07e-126	9.76e-127	TRUE
Unigene110125_g1	674.97	64	3.39868	3.40269	24.0437	9.71e-128	5.01e-126	4.55e-126	TRUE
Unigene106021_g1	738	88	3.06805	3.07206	24.0368	1.15e-127	5.91e-126	5.37e-126	TRUE
Unigene114302_g2	1014.42	209	2.27908	2.28309	24.0121	2.08e-127	1.07e-125	9.72e-126	TRUE
Unigene98764_g3	1264	334.97	1.91589	1.91991	24.0041	2.52e-127	1.3e-125	1.18e-125	TRUE
Unigene104014_g2	1536.99	487	1.65811	1.66213	23.9626	6.83e-127	3.51e-125	3.18e-125	TRUE
Unigene150495_g1	566	27	4.38977	4.39378	23.9439	1.07e-126	5.48e-125	4.98e-125	TRUE
Unigene105573_g2	1437	431	1.7373	1.74131	23.943	1.09e-126	5.6e-125	5.08e-125	TRUE
Unigene113342_g2	2645.02	1188.27	1.15442	1.15843	23.9075	2.56e-126	1.31e-124	1.19e-124	TRUE
Unigene89181_g2	1883.7	695.56	1.43732	1.44134	23.9014	2.96e-126	1.51e-124	1.37e-124	TRUE
Unigene109017_g1	834.87	131	2.67198	2.676	23.8519	9.69e-126	4.93e-124	4.48e-124	TRUE
Unigene114999_g1	1259.79	337	1.90236	1.90638	23.8511	9.87e-126	5.02e-124	4.56e-124	TRUE
Unigene3812_g1	1222.74	320	1.93397	1.93799	23.7568	9.34e-125	4.72e-123	4.28e-123	TRUE
Unigene113140_g3	1408.34	422.24	1.73786	1.74187	23.7084	2.96e-124	1.49e-122	1.35e-122	TRUE
Unigene101975_g1	1904.48	716.06	1.41124	1.41526	23.705	3.2e-124	1.61e-122	1.46e-122	TRUE
Unigene77024_g1	2055.84	813.96	1.3367	1.34071	23.6351	1.68e-123	8.42e-122	7.65e-122	TRUE
Unigene101292_g1	531	19	4.80464	4.80865	23.6209	2.35e-123	1.17e-121	1.07e-121	TRUE
Unigene106523_g1	2350	1005.32	1.22501	1.22902	23.6172	2.57e-123	1.28e-121	1.17e-121	TRUE
Unigene104671_g1	526	5	6.71699	6.721	23.5903	4.84e-123	2.42e-121	2.19e-121	TRUE
Unigene99236_g1	666	68	3.29192	3.29593	23.566	8.6e-123	4.28e-121	3.89e-121	TRUE
Unigene112863_g1	560.99	31	4.17763	4.18165	23.5363	1.73e-122	8.6e-121	7.81e-121	TRUE
Unigene83133_g1	861.99	149	2.53236	2.53637	23.5342	1.82e-122	9.04e-121	8.21e-121	TRUE
Unigene112894_g1	611.99	49	3.64265	3.64667	23.5203	2.53e-122	1.25e-120	1.14e-120	TRUE
Unigene109123_g2	622.8	53.07	3.5528	3.55681	23.5057	3.57e-122	1.76e-120	1.6e-120	TRUE
Unigene99329_g1	1055.54	241	2.13088	2.13489	23.4998	4.1e-122	2.03e-120	1.84e-120	TRUE
Unigene114329_g1	1706.99	603.08	1.50103	1.50505	23.4975	4.32e-122	2.14e-120	1.94e-120	TRUE
Unigene93374_g1	980.05	205	2.25723	2.26124	23.4646	9.38e-122	4.63e-120	4.2e-120	TRUE
Unigene113283_g2	817.67	132.08	2.63011	2.63412	23.4047	3.83e-121	1.88e-119	1.71e-119	TRUE
Unigene112872_g9	690.43	80.16	3.10654	3.11055	23.3841	6.21e-121	3.05e-119	2.77e-119	TRUE
Unigene106499_g2	517.9	18	4.8466	4.85062	23.3608	1.07e-120	5.24e-119	4.76e-119	TRUE
Unigene110400_g1	1473	470.63	1.64609	1.65011	23.3373	1.85e-120	9.07e-119	8.24e-119	TRUE
Unigene115015_g2	669.6	73	3.19733	3.20134	23.3308	2.16e-120	1.06e-118	9.58e-119	TRUE
Unigene88050_g1	515.01	18	4.83853	4.84255	23.2893	5.68e-120	2.77e-118	2.52e-118	TRUE
Unigene87372_g1	719	93	2.95069	2.9547	23.2879	5.88e-120	2.87e-118	2.61e-118	TRUE
Unigene99761_g1	834.9	142	2.55571	2.55973	23.2803	7.02e-120	3.42e-118	3.11e-118	TRUE
Unigene115968_g5	828.01	139	2.57456	2.57858	23.2786	7.31e-120	3.56e-118	3.23e-118	TRUE
Unigene113368_g3	559	34	4.03924	4.04326	23.2684	9.27e-120	4.51e-118	4.1e-118	TRUE
Unigene95085_g1	2677.98	1247.02	1.10266	1.10667	23.1883	5.98e-119	2.9e-117	2.64e-117	TRUE
Unigene116159_g3	2051	830.8	1.30375	1.30777	23.159	1.18e-118	5.73e-117	5.2e-117	TRUE
Unigene95136_g1	2223.18	943.91	1.2359	1.23992	23.131	2.26e-118	1.09e-116	9.93e-117	TRUE
Unigene107658_g1	612.46	55	3.47711	3.48113	23.1149	3.28e-118	1.58e-116	1.44e-116	TRUE
Unigene103320_g1	1376.76	424	1.69914	1.70315	23.0743	8.39e-118	4.05e-116	3.68e-116	TRUE
Unigene100611_g1	605.05	53	3.51299	3.517	23.0676	9.8e-118	4.72e-116	4.29e-116	TRUE
Unigene100373_g1	1030	239.11	2.1069	2.11091	23.0486	1.52e-117	7.3e-116	6.63e-116	TRUE
Unigene114209_g5	832.75	147.01	2.50197	2.50598	22.9751	8.27e-117	3.96e-115	3.6e-115	TRUE
Unigene95162_g2	1407.62	445	1.66138	1.66539	22.964	1.07e-116	5.11e-115	4.64e-115	TRUE
Unigene99487_g2	761.05	116	2.71387	2.71788	22.9621	1.12e-116	5.33e-115	4.84e-115	TRUE
Unigene108336_g1	833	148	2.49272	2.49673	22.9305	2.31e-116	1.1e-114	1e-114	TRUE
Unigene101483_g1	2016.49	818.86	1.30016	1.30417	22.9144	3.34e-116	1.59e-114	1.44e-114	TRUE
Unigene108111_g1	1322	398.38	1.73051	1.73452	22.9023	4.41e-116	2.09e-114	1.9e-114	TRUE
Unigene108139_g1	1904.5	747.98	1.34834	1.35235	22.8997	4.67e-116	2.22e-114	2.01e-114	TRUE
Unigene114454_g3	1214.96	340	1.8373	1.84132	22.88	7.35e-116	3.48e-114	3.16e-114	TRUE
Unigene115063_g2	1783.01	673	1.40564	1.40965	22.8678	9.71e-116	4.6e-114	4.17e-114	TRUE
Unigene110327_g2	1311.99	394	1.73549	1.7395	22.8612	1.13e-115	5.34e-114	4.85e-114	TRUE
Unigene90953_g1	2920	1437.98	1.02192	1.02594	22.7633	1.06e-114	4.95e-113	4.5e-113	TRUE
Unigene113223_g1	1761	664.49	1.40608	1.41009	22.7316	2.18e-114	1.02e-112	9.26e-113	TRUE
Unigene109358_g1	597.12	55.01	3.44026	3.44427	22.7266	2.44e-114	1.14e-112	1.04e-112	TRUE
Unigene112303_g5	2552.33	1185	1.10693	1.11094	22.7082	3.72e-114	1.73e-112	1.57e-112	TRUE
Unigene104691_g1	1623.84	581.64	1.48121	1.48522	22.694	5.13e-114	2.39e-112	2.17e-112	TRUE
Unigene110802_g6	1586	559	1.50447	1.50849	22.6877	5.93e-114	2.76e-112	2.51e-112	TRUE
Unigene112779_g1	843	158	2.41561	2.41962	22.656	1.22e-113	5.65e-112	5.13e-112	TRUE
Unigene101025_g1	1373.34	435.02	1.65854	1.66255	22.655	1.24e-113	5.77e-112	5.24e-112	TRUE
Unigene89988_g1	636	71	3.16314	3.16715	22.6287	2.26e-113	1.05e-111	9.5e-112	TRUE
Unigene109545_g1	995.01	232	2.10059	2.1046	22.6107	3.4e-113	1.57e-111	1.43e-111	TRUE
Unigene95295_g1	613.75	1	9.26151	9.26552	22.6037	3.99e-113	1.84e-111	1.67e-111	TRUE
Unigene49122_g1	627	68	3.20486	3.20887	22.6	4.33e-113	2e-111	1.81e-111	TRUE
Unigene109741_g3	2819.59	1376.53	1.03445	1.03846	22.5925	5.14e-113	2.37e-111	2.15e-111	TRUE
Unigene102600_g3	544	38	3.83954	3.84355	22.5886	5.6e-113	2.58e-111	2.34e-111	TRUE
Unigene111096_g1	1295.69	393	1.72112	1.72513	22.5873	5.78e-113	2.66e-111	2.42e-111	TRUE
Unigene95773_g1	1509	517	1.54536	1.54937	22.5694	8.67e-113	3.98e-111	3.61e-111	TRUE
Unigene101975_g2	687	93	2.88501	2.88902	22.5125	3.13e-112	1.43e-110	1.3e-110	TRUE
Unigene108997_g2	674	88	2.93717	2.94119	22.4968	4.46e-112	2.04e-110	1.85e-110	TRUE
Unigene112578_g1	497.75	3.02	7.36473	7.36874	22.4884	5.39e-112	2.46e-110	2.23e-110	TRUE
Unigene113438_g4	627	70	3.16304	3.16705	22.4677	8.59e-112	3.92e-110	3.56e-110	TRUE
Unigene107607_g1	1607.55	579.94	1.47089	1.4749	22.4631	9.53e-112	4.34e-110	3.94e-110	TRUE
Unigene100095_g1	1719	649	1.40528	1.40929	22.4493	1.3e-111	5.92e-110	5.38e-110	TRUE
Unigene95123_g1	1718.5	650.81	1.40084	1.40486	22.3926	4.65e-111	2.11e-109	1.92e-109	TRUE
Unigene114684_g4	768.93	130	2.56434	2.56835	22.3834	5.71e-111	2.59e-109	2.35e-109	TRUE
Unigene107578_g1	749.97	122.23	2.61723	2.62125	22.3551	1.08e-110	4.86e-109	4.41e-109	TRUE
Unigene116220_g3	551.98	44	3.64904	3.65305	22.3518	1.16e-110	5.23e-109	4.75e-109	TRUE
Unigene102506_g2	568	50	3.50589	3.5099	22.3325	1.79e-110	8.04e-109	7.3e-109	TRUE
Unigene114325_g1	538	40	3.74953	3.75355	22.2825	5.46e-110	2.45e-108	2.22e-108	TRUE
Unigene107541_g5	819.93	155	2.40323	2.40725	22.2773	6.14e-110	2.75e-108	2.5e-108	TRUE
Unigene110249_g3	722	112	2.6885	2.69251	22.2541	1.03e-109	4.6e-108	4.18e-108	TRUE
Unigene112824_g1	1002	245	2.03203	2.03604	22.2132	2.56e-109	1.14e-107	1.04e-107	TRUE
Unigene20535_g1	560.08	49	3.51478	3.51879	22.1982	3.58e-109	1.59e-107	1.45e-107	TRUE
Unigene114327_g1	612.09	69	3.14908	3.15309	22.1547	9.41e-109	4.17e-107	3.79e-107	TRUE
Unigene115417_g5	460.04	14	5.03826	5.04227	22.1396	1.32e-108	5.82e-107	5.29e-107	TRUE
Unigene101920_g1	2151.52	940.95	1.19317	1.19718	22.1341	1.48e-108	6.56e-107	5.96e-107	TRUE
Unigene107376_g1	629	76	3.04899	3.053	22.1262	1.77e-108	7.81e-107	7.1e-107	TRUE
Unigene95456_g2	1346	435.99	1.62631	1.63032	22.1168	2.18e-108	9.59e-107	8.71e-107	TRUE
Unigene110604_g3	840	168	2.32193	2.32594	22.0958	3.47e-108	1.52e-106	1.38e-106	TRUE
Unigene101383_g2	469.75	19	4.62782	4.63184	22.0658	6.74e-108	2.95e-106	2.68e-106	TRUE
Unigene98284_g1	1448.46	498.05	1.54016	1.54417	22.0577	8.07e-108	3.53e-106	3.21e-106	TRUE
Unigene108843_g1	752	129	2.54336	2.54738	22.0348	1.34e-107	5.83e-106	5.3e-106	TRUE
Unigene110419_g1	2709.84	1330.33	1.02642	1.03044	22.0078	2.42e-107	1.05e-105	9.58e-106	TRUE
Unigene115241_g3	2163.91	955.44	1.1794	1.18342	21.995	3.22e-107	1.4e-105	1.27e-105	TRUE
Unigene113966_g1	711	112	2.66635	2.67036	21.9865	3.88e-107	1.68e-105	1.53e-105	TRUE
Unigene111832_g1	949.7	224.44	2.08114	2.08516	21.9596	7e-107	3.03e-105	2.75e-105	TRUE
Unigene104554_g1	1482.85	523.58	1.50189	1.5059	21.9097	2.1e-106	9.04e-105	8.21e-105	TRUE
Unigene114075_g1	836.01	170	2.29799	2.302	21.9071	2.22e-106	9.57e-105	8.7e-105	TRUE
Unigene105308_g1	1284.87	408	1.65498	1.65899	21.8798	4.05e-106	1.74e-104	1.58e-104	TRUE
Unigene113369_g1	1230.24	377.06	1.70607	1.71009	21.8744	4.56e-106	1.96e-104	1.78e-104	TRUE
Unigene99223_g1	591.73	66	3.1644	3.16841	21.8309	1.18e-105	5.06e-104	4.59e-104	TRUE
Unigene114884_g1	1064.02	288.01	1.88533	1.88935	21.788	3.02e-105	1.29e-103	1.17e-103	TRUE
Unigene108681_g1	2141.55	950.73	1.17155	1.17556	21.7654	4.94e-105	2.1e-103	1.91e-103	TRUE
Unigene102670_g1	1309.99	426	1.62063	1.62464	21.7643	5.05e-105	2.15e-103	1.95e-103	TRUE
Unigene113107_g4	1951.69	825.22	1.24187	1.24589	21.7544	6.28e-105	2.67e-103	2.42e-103	TRUE
Unigene110700_g3	2734	1361.89	1.0054	1.00942	21.7338	9.84e-105	4.18e-103	3.79e-103	TRUE
Unigene90135_g1	494	32	3.94837	3.95238	21.7215	1.28e-104	5.45e-103	4.95e-103	TRUE
Unigene18282_g1	699.93	112	2.64371	2.64773	21.7147	1.49e-104	6.31e-103	5.73e-103	TRUE
Unigene103204_g1	959.94	235.99	2.02422	2.02823	21.6879	2.67e-104	1.13e-102	1.03e-102	TRUE
Unigene112990_g2	2126.07	944.11	1.17116	1.17518	21.6809	3.11e-104	1.31e-102	1.19e-102	TRUE
Unigene103340_g1	1924.51	810.64	1.24736	1.25137	21.6769	3.39e-104	1.43e-102	1.3e-102	TRUE
Unigene109624_g4	852.35	183	2.2196	2.22362	21.6592	4.98e-104	2.1e-102	1.91e-102	TRUE
Unigene114143_g1	1816	741	1.29322	1.29723	21.6558	5.36e-104	2.26e-102	2.05e-102	TRUE
Unigene113418_g2	2728.1	1365	0.998996	1.00301	21.5965	1.94e-103	8.15e-102	7.4e-102	TRUE
Unigene112378_g3	972.99	245	1.98964	1.99366	21.5916	2.16e-103	9.06e-102	8.22e-102	TRUE
Unigene114718_g3	1634.61	630.12	1.37525	1.37926	21.5366	7.07e-103	2.96e-101	2.69e-101	TRUE
Unigene110323_g1	790	156	2.34031	2.34432	21.5288	8.37e-103	3.5e-101	3.18e-101	TRUE
Unigene102750_g2	1865	778	1.26133	1.26535	21.5252	9.05e-103	3.78e-101	3.43e-101	TRUE
Unigene110637_g1	2418.93	1153	1.06898	1.07299	21.4925	1.83e-102	7.64e-101	6.94e-101	TRUE
Unigene115859_g1	1027.37	277	1.891	1.89501	21.4526	4.32e-102	1.8e-100	1.63e-100	TRUE
Unigene105587_g1	444	18	4.62449	4.6285	21.4494	4.62e-102	1.92e-100	1.74e-100	TRUE
Unigene113241_g1	557	59	3.23889	3.2429	21.4005	1.32e-101	5.47e-100	4.97e-100	TRUE
Unigene112417_g2	2557.16	1254.61	1.0273	1.03132	21.3938	1.53e-101	6.32e-100	5.74e-100	TRUE
Unigene102810_g5	1430.19	509.97	1.48772	1.49174	21.3671	2.7e-101	1.12e-99	1.01e-99	TRUE
Unigene112774_g1	698	119	2.55227	2.55628	21.2702	2.14e-100	8.77e-99	7.97e-99	TRUE
Unigene89917_g1	1707.93	688	1.31177	1.31578	21.2334	4.69e-100	1.92e-98	1.74e-98	TRUE
Unigene110197_g1	1005.09	271	1.89096	1.89497	21.2184	6.46e-100	2.64e-98	2.4e-98	TRUE
Unigene114334_g3	802	168	2.25514	2.25915	21.2144	7.03e-100	2.87e-98	2.61e-98	TRUE
Unigene113446_g2	543.99	57	3.25455	3.25856	21.1936	1.09e-99	4.46e-98	4.05e-98	TRUE
Unigene114917_g3	1109.38	329	1.75359	1.75761	21.1742	1.65e-99	6.72e-98	6.1e-98	TRUE
Unigene115757_g1	1907.35	821	1.21612	1.22013	21.1554	2.46e-99	1e-97	9.08e-98	TRUE
Unigene105086_g4	1455.9	533.1	1.44943	1.45345	21.1448	3.08e-99	1.25e-97	1.14e-97	TRUE
Unigene98277_g1	705.94	125	2.49762	2.50163	21.1328	3.98e-99	1.61e-97	1.47e-97	TRUE
Unigene86841_g1	598.02	79	2.92027	2.92428	21.1309	4.14e-99	1.68e-97	1.52e-97	TRUE
Unigene113555_g2	1468.97	542.17	1.43799	1.442	21.1141	5.9e-99	2.39e-97	2.17e-97	TRUE
Unigene110239_g1	1726	704.9	1.29194	1.29596	21.0962	8.62e-99	3.49e-97	3.17e-97	TRUE
Unigene106751_g3	1974	868	1.18536	1.18937	21.0915	9.53e-99	3.85e-97	3.5e-97	TRUE
Unigene103777_g1	410.05	8	5.67966	5.68367	21.0825	1.15e-98	4.65e-97	4.22e-97	TRUE
Unigene109721_g1	578.67	72	3.00667	3.01069	21.0823	1.16e-98	4.66e-97	4.23e-97	TRUE
Unigene113043_g1	1475	548	1.42847	1.43248	21.0524	2.17e-98	8.75e-97	7.95e-97	TRUE
Unigene107848_g1	554.09	63	3.1367	3.14071	21.0412	2.75e-98	1.11e-96	1e-96	TRUE
Unigene33909_g2	811.11	176	2.20432	2.20834	21.0391	2.88e-98	1.16e-96	1.05e-96	TRUE
Unigene98750_g1	1154.8	359.01	1.68555	1.68956	21.0133	4.96e-98	1.99e-96	1.8e-96	TRUE
Unigene112237_g1	572	71	3.01012	3.01414	20.972	1.18e-97	4.73e-96	4.3e-96	TRUE
Unigene101865_g1	505	46	3.45658	3.46059	20.9399	2.32e-97	9.26e-96	8.41e-96	TRUE
Unigene105338_g3	1142.13	353.98	1.68999	1.694	20.9365	2.49e-97	9.94e-96	9.03e-96	TRUE
Unigene91504_g1	2286.23	1087.88	1.07145	1.07546	20.9338	2.64e-97	1.05e-95	9.55e-96	TRUE
Unigene102687_g1	1064.98	311	1.77584	1.77985	20.9279	2.98e-97	1.19e-95	1.08e-95	TRUE
Unigene77139_g1	528.83	55	3.2653	3.26931	20.9261	3.1e-97	1.23e-95	1.12e-95	TRUE
Unigene108122_g1	419	16	4.71081	4.71482	20.9103	4.32e-97	1.72e-95	1.56e-95	TRUE
Unigene69198_g1	891.4	219	2.02514	2.02916	20.9055	4.78e-97	1.9e-95	1.72e-95	TRUE
Unigene111265_g1	620.68	92	2.75414	2.75816	20.8976	5.63e-97	2.24e-95	2.03e-95	TRUE
Unigene101037_g1	561	68	3.04439	3.04841	20.8811	7.95e-97	3.15e-95	2.86e-95	TRUE
Unigene109851_g1	1843.97	791.51	1.22014	1.22415	20.855	1.37e-96	5.44e-95	4.94e-95	TRUE
Unigene110889_g1	1806.01	767	1.23551	1.23952	20.8428	1.77e-96	7.01e-95	6.37e-95	TRUE
Unigene107768_g1	2447.28	1205.64	1.02138	1.02539	20.8302	2.3e-96	9.1e-95	8.27e-95	TRUE
Unigene115837_g2	702.02	129	2.44414	2.44815	20.8155	3.13e-96	1.23e-94	1.12e-94	TRUE
Unigene106920_g1	438	24	4.18982	4.19384	20.8135	3.27e-96	1.29e-94	1.17e-94	TRUE
Unigene97126_g2	449	28	4.00322	4.00723	20.7973	4.58e-96	1.8e-94	1.64e-94	TRUE
Unigene111444_g1	2451	1210.26	1.01805	1.02207	20.7904	5.29e-96	2.08e-94	1.89e-94	TRUE
Unigene113475_g9	1212.95	398.99	1.6041	1.60811	20.789	5.44e-96	2.14e-94	1.94e-94	TRUE
Unigene92504_g1	580	77	2.91312	2.91714	20.785	5.92e-96	2.33e-94	2.11e-94	TRUE
Unigene96415_g2	1572	618.51	1.34573	1.34975	20.7741	7.42e-96	2.91e-94	2.65e-94	TRUE
Unigene113892_g1	811.01	181.83	2.15713	2.16114	20.7573	1.05e-95	4.13e-94	3.75e-94	TRUE
Unigene106065_g2	496.99	46	3.43351	3.43752	20.7174	2.42e-95	9.44e-94	8.58e-94	TRUE
Unigene115348_g1	590.79	83	2.83146	2.83548	20.6808	5.16e-95	2.01e-93	1.83e-93	TRUE
Unigene105958_g1	799.9	178.09	2.16721	2.17123	20.6747	5.86e-95	2.28e-93	2.07e-93	TRUE
Unigene113931_g1	1182.35	385	1.61873	1.62274	20.6594	8.03e-95	3.12e-93	2.84e-93	TRUE
Unigene95998_g1	1094.99	335.79	1.70529	1.7093	20.6302	1.47e-94	5.71e-93	5.18e-93	TRUE
Unigene112615_g1	582	0	10.1849	10.1889	20.6258	1.61e-94	6.25e-93	5.68e-93	TRUE
Unigene84721_g1	1045	308	1.7625	1.76651	20.6229	1.71e-94	6.63e-93	6.03e-93	TRUE
Unigene116066_g3	717.9	142	2.33789	2.34191	20.5103	1.74e-93	6.73e-92	6.11e-92	TRUE
Unigene115083_g1	390.77	5	6.28825	6.29226	20.5041	1.98e-93	7.64e-92	6.94e-92	TRUE
Unigene115522_g1	411.98	19	4.4385	4.44252	20.4809	3.19e-93	1.23e-91	1.12e-91	TRUE
Unigene106012_g1	420.42	22	4.25626	4.26027	20.4774	3.42e-93	1.32e-91	1.2e-91	TRUE
Unigene71853_g1	752	158.91	2.24252	2.24654	20.4724	3.79e-93	1.46e-91	1.32e-91	TRUE
Unigene115512_g1	1034.39	308	1.74778	1.75179	20.3989	1.71e-92	6.53e-91	5.93e-91	TRUE
Unigene71933_g1	753	161	2.22559	2.2296	20.3914	1.99e-92	7.61e-91	6.91e-91	TRUE
Unigene107660_g2	642.23	110	2.54559	2.5496	20.3731	2.9e-92	1.1e-90	1e-90	TRUE
Unigene107208_g4	2118	998	1.08559	1.0896	20.3638	3.51e-92	1.33e-90	1.21e-90	TRUE
Unigene115658_g4	1443.02	552	1.38635	1.39036	20.3587	3.88e-92	1.48e-90	1.34e-90	TRUE
Unigene114351_g1	535.82	66	3.02121	3.02522	20.3334	6.51e-92	2.47e-90	2.24e-90	TRUE
Unigene114793_g7	2001.53	919.53	1.12213	1.12615	20.3307	6.89e-92	2.61e-90	2.37e-90	TRUE
Unigene33979_g1	1067.98	330	1.69435	1.69836	20.2822	1.85e-91	6.98e-90	6.34e-90	TRUE
Unigene103617_g1	386	4	6.59246	6.59647	20.2668	2.53e-91	9.54e-90	8.67e-90	TRUE
Unigene90647_g1	2013.97	931	1.11319	1.1172	20.2631	2.72e-91	1.03e-89	9.32e-90	TRUE
Unigene115898_g1	619.82	102.98	2.58949	2.5935	20.2048	8.89e-91	3.34e-89	3.03e-89	TRUE
Unigene111031_g1	871	225.09	1.95217	1.95618	20.1752	1.62e-90	6.06e-89	5.5e-89	TRUE
Unigene92826_g1	424	27	3.97303	3.97705	20.163	2.07e-90	7.75e-89	7.04e-89	TRUE
Unigene26168_g1	700	141	2.31166	2.31567	20.1173	5.2e-90	1.95e-88	1.77e-88	TRUE
Unigene111674_g1	510	59	3.11171	3.11572	20.113	5.68e-90	2.12e-88	1.93e-88	TRUE
Unigene105717_g2	1033.59	315.73	1.7109	1.71491	20.0898	9.07e-90	3.38e-88	3.07e-88	TRUE
Unigene111440_g2	704.85	143.97	2.29155	2.29556	20.0814	1.07e-89	3.99e-88	3.62e-88	TRUE
Unigene103730_g2	466	43	3.43792	3.44193	20.0714	1.31e-89	4.87e-88	4.43e-88	TRUE
Unigene110265_g1	1847.03	825.88	1.1612	1.16522	20.0714	1.31e-89	4.88e-88	4.43e-88	TRUE
Unigene113467_g2	1216	423	1.52341	1.52743	20.0492	2.05e-89	7.61e-88	6.91e-88	TRUE
Unigene112259_g1	482	50	3.26903	3.27305	19.988	7.01e-89	2.59e-87	2.35e-87	TRUE
Unigene109737_g1	816	202	2.01421	2.01823	19.9317	2.16e-88	7.95e-87	7.22e-87	TRUE
Unigene108564_g1	481.57	51	3.23918	3.24319	19.8995	4.11e-88	1.51e-86	1.37e-86	TRUE
Unigene101267_g1	1531.5	625.21	1.29253	1.29655	19.879	6.19e-88	2.27e-86	2.06e-86	TRUE
Unigene93856_g1	2007	943.9	1.08833	1.09235	19.8634	8.44e-88	3.09e-86	2.81e-86	TRUE
Unigene113374_g2	444	38	3.54649	3.5505	19.8332	1.54e-87	5.63e-86	5.11e-86	TRUE
Unigene115494_g1	393	21	4.22607	4.23008	19.7612	6.43e-87	2.34e-85	2.13e-85	TRUE
Unigene110099_g2	1254.96	455.88	1.46092	1.46493	19.7472	8.48e-87	3.09e-85	2.81e-85	TRUE
Unigene115761_g2	481.05	53	3.18212	3.18614	19.733	1.12e-86	4.09e-85	3.71e-85	TRUE
Unigene111580_g1	2012.95	954	1.07725	1.08126	19.7288	1.22e-86	4.44e-85	4.03e-85	TRUE
Unigene103067_g1	374.12	15	4.64047	4.64448	19.7026	2.05e-86	7.43e-85	6.75e-85	TRUE
Unigene110385_g1	2001.07	947.08	1.07921	1.08323	19.6995	2.18e-86	7.9e-85	7.17e-85	TRUE
Unigene109874_g2	1855.01	847	1.13099	1.13501	19.696	2.33e-86	8.46e-85	7.68e-85	TRUE
Unigene88518_g1	411.98	29	3.82845	3.83246	19.6385	7.25e-86	2.62e-84	2.38e-84	TRUE
Unigene99286_g1	682.96	142	2.26591	2.26992	19.6334	8.01e-86	2.89e-84	2.62e-84	TRUE
Unigene89973_g1	549.47	82	2.74434	2.74836	19.6257	9.32e-86	3.36e-84	3.05e-84	TRUE
Unigene87788_g1	1036	331	1.64612	1.65013	19.5719	2.69e-85	9.65e-84	8.76e-84	TRUE
Unigene85535_g1	403.79	27	3.90257	3.90659	19.5654	3.05e-85	1.09e-83	9.94e-84	TRUE
Unigene113088_g1	1331.75	509.72	1.38555	1.38956	19.5495	4.17e-85	1.49e-83	1.36e-83	TRUE
Unigene102812_g1	613.03	111	2.4654	2.46941	19.5483	4.27e-85	1.53e-83	1.39e-83	TRUE
Unigene115299_g1	572.2	93	2.62122	2.62523	19.5429	4.74e-85	1.7e-83	1.54e-83	TRUE
Unigene114641_g3	682.91	144	2.24563	2.24964	19.5258	6.63e-85	2.37e-83	2.16e-83	TRUE
Unigene113157_g1	1023.49	325.08	1.65463	1.65864	19.5249	6.75e-85	2.42e-83	2.19e-83	TRUE
Unigene110131_g2	1671.19	733	1.18899	1.193	19.4534	2.73e-84	9.72e-83	8.83e-83	TRUE
Unigene96540_g2	1032	332	1.63619	1.6402	19.4499	2.92e-84	1.04e-82	9.44e-83	TRUE
Unigene113008_g2	1359.83	530.74	1.35735	1.36136	19.4484	3.01e-84	1.07e-82	9.72e-83	TRUE
Unigene110157_g1	701.79	155	2.17877	2.18278	19.4294	4.35e-84	1.55e-82	1.41e-82	TRUE
Unigene106777_g1	372.95	18	4.37291	4.37693	19.4183	5.4e-84	1.92e-82	1.74e-82	TRUE
Unigene103726_g1	1030.02	332	1.63342	1.63743	19.4078	6.64e-84	2.36e-82	2.14e-82	TRUE
Unigene87727_g4	384	22	4.12553	4.12954	19.4045	7.07e-84	2.51e-82	2.28e-82	TRUE
Unigene115978_g4	1237	455.95	1.4399	1.44391	19.3946	8.57e-84	3.04e-82	2.76e-82	TRUE
Unigene108567_g2	423.02	36	3.55466	3.55867	19.3761	1.23e-83	4.35e-82	3.95e-82	TRUE
Unigene95989_g1	764.84	188	2.02443	2.02844	19.3601	1.67e-83	5.9e-82	5.36e-82	TRUE
Unigene107470_g1	1676.01	741.99	1.17556	1.17957	19.307	4.69e-83	1.65e-81	1.5e-81	TRUE
Unigene115531_g5	437.2	42	3.37983	3.38385	19.3066	4.73e-83	1.66e-81	1.51e-81	TRUE
Unigene114038_g7	1470.22	607.23	1.27572	1.27973	19.2807	7.8e-83	2.74e-81	2.49e-81	TRUE
Unigene78135_g1	519.96	75	2.79344	2.79745	19.2678	1e-82	3.5e-81	3.18e-81	TRUE
Unigene88009_g1	1062	355	1.58089	1.58491	19.249	1.44e-82	5.03e-81	4.57e-81	TRUE
Unigene109577_g2	439.84	43.99	3.32173	3.32574	19.2249	2.29e-82	8e-81	7.27e-81	TRUE
Unigene103689_g1	1469.85	609.04	1.27106	1.27507	19.2236	2.35e-82	8.19e-81	7.44e-81	TRUE
Unigene114021_g1	1477	614	1.26636	1.27037	19.2149	2.78e-82	9.68e-81	8.79e-81	TRUE
Unigene87816_g1	486	0	9.92481	9.92883	19.2137	2.84e-82	9.91e-81	9e-81	TRUE
Unigene112319_g1	703.16	160	2.13578	2.13979	19.2079	3.18e-82	1.11e-80	1.01e-80	TRUE
Unigene99672_g1	1775.55	814.01	1.12515	1.12916	19.1897	4.51e-82	1.57e-80	1.42e-80	TRUE
Unigene113647_g1	436	43	3.34192	3.34593	19.1897	4.51e-82	1.57e-80	1.42e-80	TRUE
Unigene95734_g1	411.42	1	8.68447	8.68848	19.179	5.54e-82	1.92e-80	1.75e-80	TRUE
Unigene104767_g1	1662	738	1.17123	1.17524	19.1699	6.6e-82	2.29e-80	2.08e-80	TRUE
Unigene114716_g4	1096.94	377.97	1.53714	1.54115	19.1678	6.87e-82	2.38e-80	2.16e-80	TRUE
Unigene98238_g1	713	166	2.10272	2.10673	19.1524	9.25e-82	3.2e-80	2.91e-80	TRUE
Unigene93851_g1	1375.76	551	1.3201	1.32412	19.15	9.67e-82	3.35e-80	3.04e-80	TRUE
Unigene114279_g1	647	134.01	2.27143	2.27544	19.1377	1.23e-81	4.24e-80	3.85e-80	TRUE
Unigene112603_g5	520.04	77	2.75569	2.75971	19.1341	1.31e-81	4.54e-80	4.12e-80	TRUE
Unigene109171_g3	1069.64	363	1.55908	1.5631	19.1244	1.58e-81	5.45e-80	4.95e-80	TRUE
Unigene115628_g3	727	174	2.06287	2.06688	19.1052	2.29e-81	7.89e-80	7.17e-80	TRUE
Unigene112732_g8	692.67	157	2.1414	2.14542	19.0956	2.75e-81	9.48e-80	8.61e-80	TRUE
Unigene162013_g1	1022.99	336.98	1.60206	1.60607	19.0744	4.12e-81	1.42e-79	1.29e-79	TRUE
Unigene102269_g1	532	83.99	2.66314	2.66715	19.0062	1.52e-80	5.2e-79	4.72e-79	TRUE
Unigene105714_g1	622.01	125	2.31501	2.31902	18.98	2.5e-80	8.55e-79	7.77e-79	TRUE
Unigene114482_g5	905.12	272.77	1.73042	1.73444	18.9496	4.45e-80	1.52e-78	1.38e-78	TRUE
Unigene107679_g1	1762.05	815.53	1.11145	1.11546	18.9296	6.51e-80	2.22e-78	2.02e-78	TRUE
Unigene106497_g1	603.46	117.8	2.35692	2.36093	18.8949	1.26e-79	4.27e-78	3.88e-78	TRUE
Unigene111342_g4	401.59	34	3.56212	3.56613	18.894	1.28e-79	4.35e-78	3.95e-78	TRUE
Unigene139533_g1	1054	362.04	1.54165	1.54567	18.8292	4.35e-79	1.47e-77	1.34e-77	TRUE
Unigene113592_g3	963.75	309.73	1.63765	1.64166	18.8077	6.53e-79	2.21e-77	2.01e-77	TRUE
Unigene104736_g1	1316.94	526	1.32405	1.32807	18.7792	1.12e-78	3.77e-77	3.42e-77	TRUE
Unigene113835_g1	1599	710.98	1.16929	1.1733	18.7784	1.14e-78	3.83e-77	3.48e-77	TRUE
Unigene99817_g1	969	314	1.62573	1.62975	18.7607	1.58e-78	5.33e-77	4.84e-77	TRUE
Unigene113299_g1	1460	620.08	1.23544	1.23946	18.7392	2.37e-78	7.97e-77	7.23e-77	TRUE
Unigene103319_g1	456	0	9.83289	9.8369	18.735	2.57e-78	8.62e-77	7.83e-77	TRUE
Unigene106451_g1	406.77	38	3.42014	3.42416	18.7132	3.86e-78	1.29e-76	1.18e-76	TRUE
Unigene110103_g1	1299.82	518	1.32729	1.3313	18.6917	5.79e-78	1.94e-76	1.76e-76	TRUE
Unigene116135_g3	1695.98	780.19	1.12022	1.12424	18.6889	6.09e-78	2.04e-76	1.85e-76	TRUE
Unigene113801_g1	827.01	236	1.80912	1.81313	18.6788	7.36e-78	2.46e-76	2.23e-76	TRUE
Unigene114157_g2	343	16	4.42206	4.42608	18.6717	8.41e-78	2.8e-76	2.55e-76	TRUE
Unigene106869_g1	1151	425.83	1.43454	1.43855	18.6561	1.13e-77	3.75e-76	3.41e-76	TRUE
Unigene174549_g1	351	19	4.2074	4.21141	18.6533	1.19e-77	3.96e-76	3.59e-76	TRUE
Unigene100827_g1	1346	549.04	1.2937	1.29771	18.6491	1.28e-77	4.27e-76	3.88e-76	TRUE
Unigene107796_g4	516.55	83	2.63772	2.64174	18.6316	1.78e-77	5.91e-76	5.37e-76	TRUE
Unigene70500_g1	325	10	5.02237	5.02638	18.6011	3.15e-77	1.04e-75	9.48e-76	TRUE
Unigene101545_g1	320	4	6.32193	6.32594	18.5455	8.87e-77	2.92e-75	2.66e-75	TRUE
Unigene104181_g2	420.06	45	3.2226	3.22661	18.5434	9.22e-77	3.04e-75	2.76e-75	TRUE
Unigene165232_g1	719.95	182	1.98396	1.98797	18.5382	1.02e-76	3.34e-75	3.04e-75	TRUE
Unigene110321_g1	1350.95	556.3	1.28004	1.28405	18.5306	1.17e-76	3.85e-75	3.5e-75	TRUE
Unigene84683_g1	398.03	37	3.42728	3.43129	18.5267	1.26e-76	4.13e-75	3.75e-75	TRUE
Unigene68893_g1	790	220	1.84435	1.84836	18.4976	2.16e-76	7.09e-75	6.44e-75	TRUE
Unigene114795_g4	1351.1	558	1.2758	1.27981	18.484	2.78e-76	9.11e-75	8.28e-75	TRUE
Unigene96910_g2	399	38	3.39232	3.39633	18.4719	3.48e-76	1.14e-74	1.04e-74	TRUE
Unigene96200_g1	645.99	146	2.14554	2.14956	18.4632	4.08e-76	1.34e-74	1.21e-74	TRUE
Unigene100757_g2	555.16	102.84	2.4325	2.43652	18.4598	4.35e-76	1.42e-74	1.29e-74	TRUE
Unigene114483_g2	810.02	232	1.80383	1.80785	18.449	5.31e-76	1.74e-74	1.58e-74	TRUE
Unigene87135_g1	934	302	1.62887	1.63289	18.4442	5.8e-76	1.9e-74	1.72e-74	TRUE
Unigene110478_g1	1322.42	542.1	1.28655	1.29056	18.406	1.17e-75	3.83e-74	3.48e-74	TRUE
Unigene104770_g2	1064	380.52	1.48345	1.48747	18.3905	1.56e-75	5.09e-74	4.62e-74	TRUE
Unigene105068_g3	1637.18	752.36	1.12172	1.12573	18.3818	1.84e-75	5.98e-74	5.43e-74	TRUE
Unigene105127_g1	459.47	63	2.86655	2.87056	18.3518	3.19e-75	1.03e-73	9.4e-74	TRUE
Unigene29170_g1	1389.75	588	1.24094	1.24495	18.3464	3.53e-75	1.14e-73	1.04e-73	TRUE
Unigene109305_g1	478.05	71	2.75127	2.75528	18.33	4.77e-75	1.54e-73	1.4e-73	TRUE
Unigene4593_g1	325	14	4.53694	4.54095	18.2794	1.21e-74	3.89e-73	3.53e-73	TRUE
Unigene109365_g1	765.85	211.87	1.85388	1.8579	18.2763	1.28e-74	4.11e-73	3.73e-73	TRUE
Unigene109371_g1	1693.6	798	1.08563	1.08965	18.21	4.3e-74	1.38e-72	1.25e-72	TRUE
Unigene92940_g1	318.91	13	4.61657	4.62058	18.1723	8.55e-74	2.74e-72	2.48e-72	TRUE
Unigene115531_g6	511.8	88	2.54	2.54402	18.1647	9.82e-74	3.14e-72	2.85e-72	TRUE
Unigene111790_g1	1168.86	452.07	1.37048	1.3745	18.1637	1e-73	3.2e-72	2.91e-72	TRUE
Unigene112487_g2	909.99	295.4	1.62318	1.62719	18.16	1.07e-73	3.42e-72	3.1e-72	TRUE
Unigene110466_g1	1145.22	438	1.38662	1.39064	18.1394	1.56e-73	4.98e-72	4.52e-72	TRUE
Unigene118493_g1	349	24	3.86212	3.86613	18.1279	1.92e-73	6.12e-72	5.56e-72	TRUE
Unigene115538_g3	618.28	138.95	2.15369	2.15771	18.1058	2.87e-73	9.14e-72	8.3e-72	TRUE
Unigene105904_g1	1363	579	1.23515	1.23916	18.1026	3.04e-73	9.67e-72	8.78e-72	TRUE
Unigene150616_g1	362	29	3.64186	3.64588	18.088	3.96e-73	1.26e-71	1.14e-71	TRUE
Unigene109905_g1	308.33	10	4.9464	4.95042	18.0804	4.55e-73	1.45e-71	1.31e-71	TRUE
Unigene116459_g1	788	229.07	1.78241	1.78642	18.0477	8.22e-73	2.6e-71	2.36e-71	TRUE
Unigene114806_g3	1794.04	876	1.03421	1.03822	18.0176	1.42e-72	4.48e-71	4.07e-71	TRUE
Unigene112080_g8	598	131	2.19058	2.19459	17.9954	2.12e-72	6.68e-71	6.07e-71	TRUE
Unigene96439_g1	308.03	11	4.8075	4.81151	17.9924	2.23e-72	7.04e-71	6.4e-71	TRUE
Unigene110314_g1	313	13	4.58958	4.59359	17.9819	2.7e-72	8.5e-71	7.72e-71	TRUE
Unigene89286_g1	1505	678.86	1.14858	1.15259	17.9608	3.95e-72	1.24e-70	1.13e-70	TRUE
Unigene109493_g1	1272.55	525.12	1.277	1.28102	17.9518	4.65e-72	1.46e-70	1.33e-70	TRUE
Unigene113721_g1	302	9	5.06848	5.07249	17.9513	4.69e-72	1.47e-70	1.34e-70	TRUE
Unigene109731_g4	1067.02	395.49	1.43187	1.43589	17.9376	6e-72	1.88e-70	1.71e-70	TRUE
Unigene88385_g1	404	47	3.10362	3.10764	17.8798	1.7e-71	5.28e-70	4.8e-70	TRUE
Unigene114357_g1	372	35	3.40988	3.41389	17.8737	1.89e-71	5.89e-70	5.35e-70	TRUE
Unigene113632_g8	665	167	1.99351	1.99752	17.8727	1.93e-71	5.99e-70	5.44e-70	TRUE
Unigene111646_g1	294	5	5.87774	5.88176	17.8504	2.87e-71	8.9e-70	8.09e-70	TRUE
Unigene67347_g1	1600	748	1.09696	1.10098	17.8486	2.96e-71	9.19e-70	8.34e-70	TRUE
Unigene115761_g1	530	101.55	2.3838	2.38782	17.826	4.44e-71	1.38e-69	1.25e-69	TRUE
Unigene97108_g1	1483.53	669.9	1.14702	1.15103	17.8129	5.62e-71	1.74e-69	1.58e-69	TRUE
Unigene115458_g2	785.22	233.24	1.75128	1.7553	17.7977	7.36e-71	2.27e-69	2.07e-69	TRUE
Unigene80105_g1	913	306.79	1.57336	1.57738	17.786	9.07e-71	2.79e-69	2.54e-69	TRUE
Unigene92389_g1	436	61	2.83745	2.84146	17.7852	9.21e-71	2.84e-69	2.58e-69	TRUE
Unigene108297_g2	483	81	2.57603	2.58004	17.7847	9.28e-71	2.86e-69	2.6e-69	TRUE
Unigene116094_g1	349.47	28.11	3.63601	3.64003	17.7617	1.4e-70	4.3e-69	3.91e-69	TRUE
Unigene108338_g1	303	12	4.65821	4.66223	17.7444	1.91e-70	5.84e-69	5.31e-69	TRUE
Unigene112532_g1	479.63	80.12	2.58169	2.5857	17.744	1.92e-70	5.87e-69	5.34e-69	TRUE
Unigene107765_g2	819.53	254	1.68997	1.69398	17.7347	2.26e-70	6.93e-69	6.3e-69	TRUE
Unigene108248_g2	353	30	3.55663	3.56065	17.7037	3.92e-70	1.2e-68	1.09e-68	TRUE
Unigene107268_g2	393	45	3.12653	3.13055	17.6943	4.64e-70	1.42e-68	1.29e-68	TRUE
Unigene107910_g2	454	70	2.69727	2.70128	17.6775	6.25e-70	1.91e-68	1.73e-68	TRUE
Unigene85959_g1	876.02	288	1.60489	1.60891	17.6735	6.71e-70	2.04e-68	1.86e-68	TRUE
Unigene105247_g1	574	125	2.19912	2.20314	17.673	6.77e-70	2.06e-68	1.87e-68	TRUE
Unigene109530_g1	449.1	68	2.72343	2.72744	17.6718	6.91e-70	2.1e-68	1.91e-68	TRUE
Unigene114769_g5	332.02	23	3.85156	3.85558	17.6654	7.74e-70	2.36e-68	2.14e-68	TRUE
Unigene69941_g1	557	117	2.25117	2.25518	17.6606	8.44e-70	2.57e-68	2.33e-68	TRUE
Unigene102032_g1	393	46	3.09482	3.09884	17.6116	2.01e-69	6.09e-68	5.53e-68	TRUE
Unigene97414_g1	432	62	2.80069	2.8047	17.586	3.15e-69	9.54e-68	8.66e-68	TRUE
Unigene113807_g1	480.81	83	2.53428	2.5383	17.584	3.27e-69	9.88e-68	8.98e-68	TRUE
Unigene104554_g2	1216	501	1.27926	1.28327	17.5724	4.01e-69	1.21e-67	1.1e-67	TRUE
Unigene111449_g1	1318.07	568.01	1.21444	1.21845	17.5672	4.4e-69	1.33e-67	1.2e-67	TRUE
Unigene110878_g1	403.75	51	2.98489	2.98891	17.5487	6.08e-69	1.83e-67	1.66e-67	TRUE
Unigene104638_g2	307.94	16	4.26651	4.27052	17.5363	7.57e-69	2.28e-67	2.07e-67	TRUE
Unigene107154_g5	426.9	61	2.80702	2.81103	17.5022	1.38e-68	4.14e-67	3.76e-67	TRUE
Unigene102397_g1	368	38	3.27563	3.27965	17.4802	2.03e-68	6.08e-67	5.52e-67	TRUE
Unigene96752_g1	657	171.25	1.93979	1.9438	17.4488	3.52e-68	1.05e-66	9.53e-67	TRUE
Unigene94368_g2	1453.3	665.28	1.1273	1.13131	17.3877	1.02e-67	3.04e-66	2.76e-66	TRUE
Unigene113575_g1	1072	415	1.36912	1.37314	17.3817	1.14e-67	3.37e-66	3.06e-66	TRUE
Unigene111115_g2	408	55	2.89107	2.89508	17.3671	1.46e-67	4.33e-66	3.94e-66	TRUE
Unigene106206_g3	542	115	2.23666	2.24067	17.3526	1.88e-67	5.57e-66	5.06e-66	TRUE
Unigene109805_g1	417.02	58.99	2.82157	2.82559	17.3442	2.18e-67	6.43e-66	5.84e-66	TRUE
Unigene112571_g3	1532.02	721	1.08736	1.09138	17.3419	2.27e-67	6.7e-66	6.08e-66	TRUE
Unigene94368_g1	1540.92	727.38	1.08301	1.08702	17.3359	2.52e-67	7.43e-66	6.75e-66	TRUE
Unigene15878_g1	1344	593.5	1.17921	1.18323	17.3318	2.71e-67	7.98e-66	7.25e-66	TRUE
Unigene113377_g1	650	170	1.9349	1.93892	17.3266	2.96e-67	8.71e-66	7.92e-66	TRUE
Unigene95651_g1	502	97	2.37163	2.37564	17.2967	4.98e-67	1.46e-65	1.33e-65	TRUE
Unigene116229_g2	643.09	167	1.94517	1.94919	17.2947	5.15e-67	1.51e-65	1.37e-65	TRUE
Unigene105372_g1	1712.89	850	1.0109	1.01491	17.2798	6.68e-67	1.96e-65	1.78e-65	TRUE
Unigene112493_g2	1055.98	409	1.36841	1.37242	17.2445	1.23e-66	3.6e-65	3.27e-65	TRUE
Unigene110037_g2	313	21	3.8977	3.90171	17.219	1.91e-66	5.59e-65	5.07e-65	TRUE
Unigene86234_g1	798.57	255	1.64692	1.65094	17.1893	3.19e-66	9.31e-65	8.45e-65	TRUE
Unigene107193_g1	398.99	54	2.88532	2.88933	17.1573	5.54e-66	1.61e-64	1.46e-64	TRUE
Unigene110991_g1	819.98	268.43	1.61104	1.61506	17.146	6.74e-66	1.96e-64	1.78e-64	TRUE
Unigene1749_g1	271	5	5.76022	5.76423	17.1411	7.33e-66	2.13e-64	1.93e-64	TRUE
Unigene107272_g1	949	346	1.45564	1.45965	17.1258	9.53e-66	2.76e-64	2.51e-64	TRUE
Unigene100903_g1	625.03	161	1.95686	1.96088	17.1177	1.09e-65	3.16e-64	2.87e-64	TRUE
Unigene114484_g1	1065	420	1.34239	1.34641	17.0664	2.64e-65	7.6e-64	6.9e-64	TRUE
Unigene93747_g1	457.85	81.1	2.4971	2.50111	17.017	6.15e-65	1.76e-63	1.6e-63	TRUE
Unigene102679_g3	1307	579.87	1.17246	1.17647	17.0138	6.49e-65	1.86e-63	1.69e-63	TRUE
Unigene107585_g1	1528	731	1.0637	1.06771	17.0132	6.55e-65	1.88e-63	1.7e-63	TRUE
Unigene174648_g1	280	2	7.12928	7.1333	17.0078	7.19e-65	2.06e-63	1.87e-63	TRUE
Unigene114296_g1	339.06	33	3.361	3.36502	16.9628	1.55e-64	4.42e-63	4.01e-63	TRUE
Unigene111701_g1	333.49	31	3.4273	3.43132	16.9584	1.67e-64	4.76e-63	4.32e-63	TRUE
Unigene76419_g1	841	286	1.55609	1.5601	16.934	2.53e-64	7.18e-63	6.53e-63	TRUE
Unigene106817_g1	354	39	3.1822	3.18622	16.9279	2.8e-64	7.96e-63	7.23e-63	TRUE
Unigene102389_g6	655.05	181.45	1.85203	1.85605	16.8912	5.22e-64	1.48e-62	1.34e-62	TRUE
Unigene84022_g1	628	167	1.91092	1.91493	16.8902	5.31e-64	1.5e-62	1.37e-62	TRUE
Unigene114699_g1	312	24	3.70044	3.70445	16.8899	5.34e-64	1.51e-62	1.37e-62	TRUE
Unigene103099_g2	1169.2	493	1.24586	1.24988	16.8799	6.33e-64	1.79e-62	1.63e-62	TRUE
Unigene96112_g2	294.45	18	4.03195	4.03597	16.8784	6.49e-64	1.83e-62	1.67e-62	TRUE
Unigene91089_g1	1111.29	455.57	1.28649	1.2905	16.8722	7.2e-64	2.03e-62	1.85e-62	TRUE
Unigene112062_g1	579	142	2.02767	2.03169	16.8621	8.55e-64	2.41e-62	2.19e-62	TRUE
Unigene113292_g1	410.62	63	2.70438	2.70839	16.8352	1.35e-63	3.79e-62	3.45e-62	TRUE
Unigene110054_g1	363.11	44	3.04483	3.04884	16.8004	2.42e-63	6.81e-62	6.19e-62	TRUE
Unigene113298_g2	910.39	331.9	1.45574	1.45975	16.7746	3.74e-63	1.05e-61	9.53e-62	TRUE
Unigene109265_g2	283.98	15.41	4.20385	4.20786	16.7743	3.76e-63	1.05e-61	9.58e-62	TRUE
Unigene103094_g2	294	19	3.95174	3.95576	16.7616	4.66e-63	1.3e-61	1.18e-61	TRUE
Unigene109238_g2	660.67	188.01	1.81312	1.81713	16.7202	9.33e-63	2.6e-61	2.36e-61	TRUE
Unigene69595_g1	362	45	3.00799	3.01201	16.6782	1.89e-62	5.26e-61	4.78e-61	TRUE
Unigene94773_g1	1379.01	641.01	1.10521	1.10923	16.6705	2.15e-62	5.97e-61	5.43e-61	TRUE
Unigene106116_g1	1210.09	527	1.19924	1.20325	16.666	2.31e-62	6.43e-61	5.84e-61	TRUE
Unigene104990_g1	263	9	4.86899	4.87301	16.6593	2.59e-62	7.19e-61	6.53e-61	TRUE
Unigene99610_g1	548	130	2.07566	2.07968	16.6529	2.88e-62	8e-61	7.26e-61	TRUE
Unigene105708_g1	298.87	21.79	3.77778	3.78179	16.6511	2.97e-62	8.23e-61	7.48e-61	TRUE
Unigene101690_g1	740	234	1.66102	1.66503	16.6475	3.16e-62	8.74e-61	7.94e-61	TRUE
Unigene113574_g1	817	279	1.55007	1.55408	16.6436	3.37e-62	9.33e-61	8.48e-61	TRUE
Unigene116107_g5	388.97	57.01	2.77037	2.77439	16.5938	7.73e-62	2.13e-60	1.94e-60	TRUE
Unigene105581_g1	571	143	1.99748	2.00149	16.5829	9.27e-62	2.56e-60	2.32e-60	TRUE
Unigene110376_g2	1120.71	471.16	1.25012	1.25414	16.5702	1.14e-61	3.15e-60	2.86e-60	TRUE
Unigene80723_g1	260	9	4.85244	4.85646	16.5552	1.47e-61	4.04e-60	3.67e-60	TRUE
Unigene115413_g4	387.53	57	2.76527	2.76929	16.5472	1.68e-61	4.6e-60	4.18e-60	TRUE
Unigene108248_g1	315	29	3.44123	3.44524	16.5085	3.19e-61	8.73e-60	7.93e-60	TRUE
Unigene108825_g3	571.97	145	1.97989	1.9839	16.5013	3.59e-61	9.82e-60	8.92e-60	TRUE
Unigene114177_g1	633.76	177.93	1.83263	1.83664	16.4961	3.91e-61	1.07e-59	9.72e-60	TRUE
Unigene115338_g2	1322.91	608.99	1.11922	1.12324	16.494	4.05e-61	1.11e-59	1.01e-59	TRUE
Unigene102341_g1	771.64	256	1.59178	1.5958	16.4895	4.37e-61	1.19e-59	1.08e-59	TRUE
Unigene110120_g2	380.94	55	2.79206	2.79607	16.4879	4.48e-61	1.22e-59	1.11e-59	TRUE
Unigene113706_g4	691.31	210	1.71894	1.72296	16.484	4.78e-61	1.3e-59	1.19e-59	TRUE
Unigene103947_g1	635	179	1.8268	1.83081	16.4765	5.42e-61	1.48e-59	1.34e-59	TRUE
Unigene110174_g1	360.99	47	2.94123	2.94524	16.4752	5.53e-61	1.51e-59	1.37e-59	TRUE
Unigene93754_g1	314	29	3.43664	3.44065	16.4734	5.69e-61	1.55e-59	1.41e-59	TRUE
Unigene106869_g2	420	72	2.54432	2.54833	16.4708	5.95e-61	1.62e-59	1.47e-59	TRUE
Unigene107267_g1	566.5	142.92	1.98687	1.99088	16.4601	7.1e-61	1.93e-59	1.75e-59	TRUE
Unigene114664_g2	387.03	58	2.73832	2.74233	16.4523	8.08e-61	2.2e-59	2e-59	TRUE
Unigene107489_g1	690.01	210	1.71623	1.72024	16.4503	8.35e-61	2.27e-59	2.06e-59	TRUE
Unigene85540_g1	739	238	1.63461	1.63863	16.4475	8.74e-61	2.37e-59	2.15e-59	TRUE
Unigene114742_g1	285.01	19	3.90694	3.91095	16.4436	9.32e-61	2.53e-59	2.3e-59	TRUE
Unigene108094_g1	1252.96	563.84	1.15198	1.156	16.4266	1.23e-60	3.34e-59	3.04e-59	TRUE
Unigene85574_g1	603	163	1.88729	1.8913	16.4135	1.53e-60	4.15e-59	3.77e-59	TRUE
Unigene101157_g1	466	94	2.3096	2.31361	16.4052	1.76e-60	4.75e-59	4.31e-59	TRUE
Unigene102721_g1	831.38	294	1.49969	1.50371	16.3876	2.35e-60	6.33e-59	5.75e-59	TRUE
Unigene92967_g4	332.85	37	3.16927	3.17329	16.3845	2.47e-60	6.65e-59	6.04e-59	TRUE
Unigene114799_g2	450	87	2.37084	2.37485	16.3731	2.97e-60	8.01e-59	7.28e-59	TRUE
Unigene106172_g1	897	334.99	1.42099	1.425	16.3526	4.16e-60	1.12e-58	1.02e-58	TRUE
Unigene99858_g1	372	53	2.81124	2.81525	16.3506	4.31e-60	1.16e-58	1.05e-58	TRUE
Unigene115242_g1	500	112	2.15843	2.16244	16.3044	9.18e-60	2.46e-58	2.23e-58	TRUE
Unigene48120_g1	348	44	2.98351	2.98753	16.2885	1.19e-59	3.18e-58	2.89e-58	TRUE
Unigene115309_g2	306	28	3.45003	3.45405	16.2877	1.21e-59	3.22e-58	2.92e-58	TRUE
Unigene87861_g1	1041.88	429.33	1.27903	1.28304	16.2634	1.8e-59	4.78e-58	4.34e-58	TRUE
Unigene115680_g1	677	207	1.70953	1.71354	16.2498	2.24e-59	5.96e-58	5.41e-58	TRUE
Unigene93363_g1	349	45	2.95523	2.95924	16.2369	2.77e-59	7.34e-58	6.67e-58	TRUE
Unigene100221_g1	266.95	15	4.15354	4.15755	16.2098	4.3e-59	1.14e-57	1.03e-57	TRUE
Unigene104018_g2	337.87	41	3.04277	3.04679	16.2008	4.98e-59	1.32e-57	1.2e-57	TRUE
Unigene93667_g3	433	82	2.40067	2.40468	16.1788	7.12e-59	1.88e-57	1.71e-57	TRUE
Unigene93940_g1	249	9	4.79008	4.79409	16.1669	8.63e-59	2.27e-57	2.07e-57	TRUE
Unigene115626_g5	1333.54	628.19	1.08599	1.09	16.163	9.2e-59	2.42e-57	2.2e-57	TRUE
Unigene109442_g1	554.97	143	1.95639	1.96041	16.1273	1.64e-58	4.31e-57	3.92e-57	TRUE
Unigene114710_g1	269	17	3.984	3.98801	16.0738	3.9e-58	1.02e-56	9.28e-57	TRUE
Unigene114334_g2	490	111	2.14222	2.14624	16.0646	4.52e-58	1.18e-56	1.08e-56	TRUE
Unigene99147_g3	605	171	1.82294	1.82695	16.0594	4.91e-58	1.29e-56	1.17e-56	TRUE
Unigene84740_g1	254	12	4.40372	4.40774	16.0521	5.53e-58	1.45e-56	1.31e-56	TRUE
Unigene108915_g1	651	197	1.72446	1.72848	16.0321	7.63e-58	1.99e-56	1.81e-56	TRUE
Unigene115683_g1	1285.32	599.83	1.0995	1.10352	16.0272	8.25e-58	2.15e-56	1.95e-56	TRUE
Unigene102121_g3	359.91	52	2.79105	2.79507	16.0234	8.78e-58	2.29e-56	2.08e-56	TRUE
Unigene103200_g1	415.01	76	2.44907	2.45309	16.023	8.83e-58	2.3e-56	2.09e-56	TRUE
Unigene108850_g4	596	167	1.83546	1.83948	16.014	1.02e-57	2.66e-56	2.41e-56	TRUE
Unigene100015_g1	545	140	1.96083	1.96484	16.0056	1.17e-57	3.03e-56	2.76e-56	TRUE
Unigene113668_g2	601.1	170	1.82207	1.82608	16.0023	1.23e-57	3.2e-56	2.9e-56	TRUE
Unigene57797_g1	267.02	17	3.97334	3.97735	16.0012	1.25e-57	3.25e-56	2.95e-56	TRUE
Unigene106963_g1	552	144	1.9386	1.94261	15.9873	1.57e-57	4.07e-56	3.69e-56	TRUE
Unigene104304_g1	1134.03	499	1.18435	1.18836	15.9752	1.9e-57	4.93e-56	4.48e-56	TRUE
Unigene115662_g7	1286.06	603.14	1.09239	1.09641	15.9482	2.93e-57	7.59e-56	6.89e-56	TRUE
Unigene105191_g1	760.73	263	1.53232	1.53634	15.9257	4.21e-57	1.09e-55	9.86e-56	TRUE
Unigene86753_g2	262	16	4.03342	4.03744	15.9229	4.39e-57	1.13e-55	1.03e-55	TRUE
Unigene107117_g3	508.37	123	2.04722	2.05123	15.8983	6.51e-57	1.68e-55	1.52e-55	TRUE
Unigene108881_g1	258	15	4.10434	4.10835	15.882	8.44e-57	2.17e-55	1.97e-55	TRUE
Unigene93669_g2	533	136	1.97053	1.97454	15.8798	8.74e-57	2.25e-55	2.04e-55	TRUE
Unigene108500_g1	255	14	4.187	4.19101	15.8781	8.99e-57	2.31e-55	2.1e-55	TRUE
Unigene85063_g1	255	14	4.187	4.19101	15.8781	8.99e-57	2.31e-55	2.1e-55	TRUE
Unigene86841_g2	343.87	47.45	2.85738	2.8614	15.8507	1.39e-56	3.57e-55	3.24e-55	TRUE
Unigene108360_g1	522.01	131	1.99451	1.99852	15.8402	1.64e-56	4.21e-55	3.83e-55	TRUE
Unigene85370_g1	464	102	2.18556	2.18957	15.8289	1.97e-56	5.04e-55	4.57e-55	TRUE
Unigene111639_g6	552	146.95	1.90934	1.91336	15.8266	2.04e-56	5.23e-55	4.75e-55	TRUE
Unigene175528_g1	239	2	6.90087	6.90488	15.8243	2.12e-56	5.42e-55	4.92e-55	TRUE
Unigene107217_g2	438	90	2.28293	2.28695	15.7942	3.41e-56	8.71e-55	7.91e-55	TRUE
Unigene114564_g1	422	83	2.34606	2.35007	15.7577	6.09e-56	1.55e-54	1.41e-54	TRUE
Unigene34341_g1	330	43	2.94006	2.94407	15.7491	6.97e-56	1.77e-54	1.61e-54	TRUE
Unigene100897_g1	232	7	5.05063	5.05464	15.7271	9.87e-56	2.51e-54	2.28e-54	TRUE
Unigene106533_g1	1296	618	1.06839	1.0724	15.7244	1.03e-55	2.61e-54	2.37e-54	TRUE
Unigene93545_g1	290	28	3.37255	3.37657	15.71	1.29e-55	3.27e-54	2.97e-54	TRUE
Unigene108326_g2	604.26	177.71	1.76564	1.76966	15.7014	1.48e-55	3.75e-54	3.41e-54	TRUE
Unigene92865_g1	715.26	241.38	1.56716	1.57118	15.6975	1.57e-55	3.98e-54	3.62e-54	TRUE
Unigene79016_g1	459.32	101.94	2.17178	2.17579	15.6872	1.85e-55	4.68e-54	4.25e-54	TRUE
Unigene102048_g1	514.01	130	1.98328	1.9873	15.6605	2.82e-55	7.11e-54	6.46e-54	TRUE
Unigene111441_g1	392.4	71	2.46643	2.47045	15.6435	3.68e-55	9.27e-54	8.42e-54	TRUE
Unigene101295_g2	281.89	26	3.43855	3.44256	15.6119	6.04e-55	1.52e-53	1.38e-53	TRUE
Unigene107045_g2	305.01	35	3.12343	3.12744	15.581	9.79e-55	2.45e-53	2.23e-53	TRUE
Unigene113421_g1	611	184	1.73147	1.73548	15.5757	1.06e-54	2.66e-53	2.42e-53	TRUE
Unigene84868_g1	682	225	1.59985	1.60386	15.5587	1.39e-54	3.47e-53	3.15e-53	TRUE
Unigene102344_g2	1407.97	703	1.00202	1.00603	15.5532	1.51e-54	3.77e-53	3.43e-53	TRUE
Unigene96524_g2	272	23	3.5639	3.56791	15.5525	1.53e-54	3.82e-53	3.47e-53	TRUE
Unigene109912_g1	581	168	1.79008	1.79409	15.5428	1.78e-54	4.43e-53	4.02e-53	TRUE
Unigene107740_g1	597	177	1.75398	1.758	15.5353	2e-54	4.98e-53	4.53e-53	TRUE
Unigene114783_g3	397	75	2.40418	2.40819	15.5048	3.22e-54	7.99e-53	7.26e-53	TRUE
Unigene110432_g1	245	14	4.12928	4.1333	15.5036	3.28e-54	8.14e-53	7.4e-53	TRUE
Unigene116067_g3	493	122	2.01471	2.01872	15.495	3.75e-54	9.29e-53	8.44e-53	TRUE
Unigene94776_g1	896	357.83	1.32422	1.32824	15.4913	3.97e-54	9.83e-53	8.93e-53	TRUE
Unigene114756_g2	273.08	24	3.50822	3.51223	15.4889	4.12e-54	1.02e-52	9.27e-53	TRUE
Unigene109709_g2	430.43	91.05	2.24105	2.24506	15.4823	4.57e-54	1.13e-52	1.03e-52	TRUE
Unigene114154_g6	1276	613	1.05767	1.06168	15.4754	5.09e-54	1.26e-52	1.14e-52	TRUE
Unigene60171_g1	412	83	2.31146	2.31547	15.4329	9.84e-54	2.42e-52	2.2e-52	TRUE
Unigene105793_g1	996.49	425	1.22939	1.23341	15.4219	1.17e-53	2.87e-52	2.6e-52	TRUE
Unigene85083_g1	569.14	164	1.79509	1.7991	15.4129	1.34e-53	3.29e-52	2.99e-52	TRUE
Unigene105616_g2	945.96	392.86	1.26776	1.27178	15.3906	1.89e-53	4.64e-52	4.21e-52	TRUE
Unigene97318_g2	1010	435	1.21527	1.21928	15.3859	2.03e-53	4.98e-52	4.52e-52	TRUE
Unigene114348_g1	334	49	2.76899	2.77301	15.3726	2.5e-53	6.1e-52	5.54e-52	TRUE
Unigene109700_g1	608.61	187	1.70248	1.70649	15.3626	2.92e-53	7.12e-52	6.47e-52	TRUE
Unigene86623_g1	311.65	40	2.96185	2.96587	15.3601	3.03e-53	7.39e-52	6.71e-52	TRUE
Unigene115666_g1	224	8	4.80735	4.81137	15.3431	3.94e-53	9.59e-52	8.71e-52	TRUE
Unigene100799_g1	226	9	4.65025	4.65427	15.3197	5.65e-53	1.37e-51	1.25e-51	TRUE
Unigene108353_g4	226	9	4.65025	4.65427	15.3197	5.65e-53	1.37e-51	1.25e-51	TRUE
Unigene115309_g1	234	12	4.2854	4.28942	15.3041	7.18e-53	1.74e-51	1.58e-51	TRUE
Unigene109718_g2	899.05	365	1.3005	1.30452	15.3033	7.27e-53	1.76e-51	1.6e-51	TRUE
Unigene103870_g1	354.93	59	2.58875	2.59276	15.287	9.33e-53	2.26e-51	2.05e-51	TRUE
Unigene106270_g2	352	58	2.60145	2.60546	15.2648	1.31e-52	3.17e-51	2.88e-51	TRUE
Unigene110294_g4	617	194	1.66921	1.67323	15.2542	1.54e-52	3.72e-51	3.38e-51	TRUE
Unigene111214_g1	472.99	116	2.02768	2.0317	15.2405	1.9e-52	4.59e-51	4.17e-51	TRUE
Unigene102506_g1	303	38	2.99525	2.99926	15.2276	2.32e-52	5.58e-51	5.07e-51	TRUE
Unigene78797_g1	416	88	2.24101	2.24502	15.2204	2.59e-52	6.22e-51	5.65e-51	TRUE
Unigene115262_g3	265.89	24	3.46972	3.47374	15.2173	2.72e-52	6.52e-51	5.93e-51	TRUE
Unigene109971_g1	345	56	2.6231	2.62711	15.1807	4.75e-52	1.14e-50	1.03e-50	TRUE
Unigene54744_g1	636.47	207	1.62046	1.62448	15.1693	5.65e-52	1.35e-50	1.23e-50	TRUE
Unigene115436_g13	1313.73	650.68	1.01365	1.01766	15.1667	5.87e-52	1.4e-50	1.27e-50	TRUE
Unigene97142_g1	1266.74	618	1.03544	1.03946	15.1546	7.07e-52	1.69e-50	1.53e-50	TRUE
Unigene115942_g2	244	17	3.84327	3.84729	15.133	9.81e-52	2.34e-50	2.12e-50	TRUE
Unigene112571_g6	617	196.68	1.64942	1.65343	15.1256	1.1e-51	2.61e-50	2.37e-50	TRUE
Unigene97753_g1	408.05	86	2.24634	2.25035	15.0961	1.72e-51	4.08e-50	3.7e-50	TRUE
Unigene108481_g2	944	400.3	1.23771	1.24172	15.0897	1.89e-51	4.49e-50	4.08e-50	TRUE
Unigene98238_g2	452	108	2.06529	2.0693	15.0757	2.34e-51	5.55e-50	5.04e-50	TRUE
Unigene102067_g1	1163	548.74	1.08366	1.08767	15.0679	2.63e-51	6.24e-50	5.67e-50	TRUE
Unigene105695_g1	210	5	5.39232	5.39633	15.0559	3.16e-51	7.47e-50	6.79e-50	TRUE
Unigene105925_g1	1117.99	519	1.1071	1.11111	15.0307	4.62e-51	1.09e-49	9.92e-50	TRUE
Unigene70215_g1	927	391	1.2454	1.24941	15.0258	4.98e-51	1.17e-49	1.07e-49	TRUE
Unigene110140_g1	1088	498.97	1.12465	1.12867	15.0162	5.75e-51	1.36e-49	1.23e-49	TRUE
Unigene99952_g1	447.99	107	2.06586	2.06987	15.0113	6.19e-51	1.46e-49	1.33e-49	TRUE
Unigene114836_g1	240	17	3.81943	3.82344	14.9772	1.03e-50	2.44e-49	2.21e-49	TRUE
Unigene106235_g1	335.83	55	2.61023	2.61424	14.9375	1.88e-50	4.41e-49	4e-49	TRUE
Unigene102389_g2	814	321	1.34246	1.34647	14.9209	2.41e-50	5.65e-49	5.13e-49	TRUE
Unigene33771_g1	439	104	2.07764	2.08165	14.914	2.67e-50	6.26e-49	5.68e-49	TRUE
Unigene109875_g1	1139.02	537.95	1.08225	1.08626	14.8961	3.5e-50	8.17e-49	7.42e-49	TRUE
Unigene87845_g1	1075.02	494	1.12178	1.12579	14.8958	3.51e-50	8.21e-49	7.45e-49	TRUE
Unigene110469_g3	642.58	216.59	1.56891	1.57292	14.8906	3.79e-50	8.85e-49	8.04e-49	TRUE
Unigene112899_g1	386.94	79	2.29219	2.2962	14.8813	4.36e-50	1.02e-48	9.24e-49	TRUE
Unigene116473_g3	288.96	36.13	2.9996	3.00361	14.881	4.38e-50	1.02e-48	9.27e-49	TRUE
Unigene113549_g1	273	30	3.18587	3.18988	14.8733	4.91e-50	1.14e-48	1.04e-48	TRUE
Unigene110294_g3	691	246.01	1.48997	1.49398	14.8685	5.28e-50	1.23e-48	1.12e-48	TRUE
Unigene94942_g1	206.81	6	5.1072	5.11121	14.8685	5.28e-50	1.23e-48	1.12e-48	TRUE
Unigene107180_g2	326.24	52	2.64935	2.65336	14.842	7.83e-50	1.82e-48	1.65e-48	TRUE
Unigene109109_g2	203.95	5	5.35014	5.35416	14.8295	9.45e-50	2.19e-48	1.99e-48	TRUE
Unigene114206_g1	883	368	1.26271	1.26672	14.8235	1.03e-49	2.39e-48	2.17e-48	TRUE
Unigene111830_g1	932.94	401.06	1.21797	1.22198	14.8131	1.21e-49	2.78e-48	2.53e-48	TRUE
Unigene115413_g2	205.2	6	5.09592	5.09994	14.8067	1.33e-49	3.06e-48	2.78e-48	TRUE
Unigene108958_g1	809.1	321	1.33374	1.33776	14.802	1.42e-49	3.28e-48	2.98e-48	TRUE
Unigene113915_g1	856.87	351.97	1.28362	1.28764	14.7899	1.7e-49	3.92e-48	3.56e-48	TRUE
Unigene113530_g1	252	23	3.45372	3.45773	14.7872	1.77e-49	4.08e-48	3.7e-48	TRUE
Unigene106059_g1	223	13	4.10046	4.10447	14.7615	2.59e-49	5.96e-48	5.42e-48	TRUE
Unigene115942_g1	213	10	4.41278	4.4168	14.7066	5.84e-49	1.34e-47	1.21e-47	TRUE
Unigene114001_g1	230.01	16	3.84555	3.84957	14.6957	6.87e-49	1.57e-47	1.42e-47	TRUE
Unigene101741_g1	451	114	1.98409	1.98811	14.6731	9.58e-49	2.18e-47	1.98e-47	TRUE
Unigene105112_g2	566	177	1.67705	1.68107	14.6587	1.18e-48	2.7e-47	2.45e-47	TRUE
Unigene102554_g1	586.91	189	1.63475	1.63877	14.6585	1.19e-48	2.71e-47	2.46e-47	TRUE
Unigene48231_g1	1200	589	1.02669	1.03071	14.648	1.39e-48	3.15e-47	2.87e-47	TRUE
Unigene109134_g1	248	22.9	3.43692	3.44093	14.6406	1.55e-48	3.51e-47	3.19e-47	TRUE
Unigene100075_g1	1173.98	571.04	1.03974	1.04376	14.6386	1.59e-48	3.61e-47	3.28e-47	TRUE
Unigene108992_g1	655.45	229.89	1.51154	1.51556	14.6353	1.67e-48	3.79e-47	3.45e-47	TRUE
Unigene102679_g2	465	122	1.93035	1.93436	14.632	1.76e-48	3.98e-47	3.61e-47	TRUE
Unigene108802_g3	354	67	2.40152	2.40553	14.6316	1.77e-48	4e-47	3.63e-47	TRUE
Unigene104630_g1	929	403.88	1.20175	1.20577	14.6267	1.9e-48	4.3e-47	3.9e-47	TRUE
Unigene6737_g1	315.65	50.01	2.65804	2.66205	14.6249	1.95e-48	4.41e-47	4e-47	TRUE
Unigene98277_g2	351	66	2.41093	2.41495	14.6027	2.7e-48	6.1e-47	5.54e-47	TRUE
Unigene113126_g1	244.39	22	3.47361	3.47762	14.5956	3e-48	6.77e-47	6.15e-47	TRUE
Unigene112389_g3	857.3	357.85	1.26045	1.26446	14.5858	3.46e-48	7.81e-47	7.09e-47	TRUE
Unigene112630_g1	335	59	2.50537	2.50939	14.5832	3.59e-48	8.1e-47	7.35e-47	TRUE
Unigene105996_g1	207	9	4.52356	4.52758	14.5791	3.82e-48	8.6e-47	7.81e-47	TRUE
Unigene104751_g2	898.35	385.21	1.22163	1.22565	14.5703	4.34e-48	9.78e-47	8.89e-47	TRUE
Unigene113540_g2	663	235.99	1.49028	1.4943	14.5664	4.59e-48	1.03e-46	9.39e-47	TRUE
Unigene115477_g1	565	179	1.65829	1.6623	14.5295	7.88e-48	1.77e-46	1.61e-46	TRUE
Unigene90771_g2	230.84	18	3.68082	3.68484	14.5003	1.21e-47	2.7e-46	2.46e-46	TRUE
Unigene95806_g1	812.02	331	1.29468	1.2987	14.4935	1.33e-47	2.98e-46	2.71e-46	TRUE
Unigene98349_g1	210.45	11	4.2579	4.26192	14.4894	1.41e-47	3.16e-46	2.87e-46	TRUE
Unigene101697_g2	767.98	303	1.34175	1.34576	14.4871	1.46e-47	3.26e-46	2.96e-46	TRUE
Unigene112389_g4	979	442	1.14726	1.15128	14.4726	1.8e-47	4.03e-46	3.66e-46	TRUE
Unigene34019_g1	260	29	3.16439	3.1684	14.4709	1.85e-47	4.13e-46	3.75e-46	TRUE
Unigene73459_g2	197	2	6.62205	6.62607	14.4691	1.9e-47	4.24e-46	3.85e-46	TRUE
Unigene92389_g2	318	53	2.58496	2.58898	14.4583	2.22e-47	4.95e-46	4.5e-46	TRUE
Unigene112378_g4	407	95	2.09903	2.10304	14.4541	2.36e-47	5.26e-46	4.78e-46	TRUE
Unigene87727_g3	238	21	3.5025	3.50651	14.4506	2.48e-47	5.53e-46	5.02e-46	TRUE
Unigene109109_g1	200.98	8	4.65091	4.65492	14.4472	2.61e-47	5.8e-46	5.27e-46	TRUE
Unigene103489_g2	367.59	76	2.27403	2.27804	14.435	3.11e-47	6.92e-46	6.28e-46	TRUE
Unigene77028_g1	392	88	2.15528	2.15929	14.4233	3.69e-47	8.19e-46	7.44e-46	TRUE
Unigene112645_g3	969.99	437.99	1.14707	1.15109	14.404	4.88e-47	1.08e-45	9.82e-46	TRUE
Unigene106780_g3	640.84	227	1.49727	1.50129	14.3705	7.93e-47	1.75e-45	1.59e-45	TRUE
Unigene111808_g1	730.02	282	1.37224	1.37625	14.3684	8.16e-47	1.8e-45	1.63e-45	TRUE
Unigene109749_g2	265.07	32	3.05023	3.05424	14.3662	8.43e-47	1.86e-45	1.69e-45	TRUE
Unigene97831_g1	243	24	3.33985	3.34386	14.3224	1.59e-46	3.48e-45	3.16e-45	TRUE
Unigene108908_g1	587	196	1.58251	1.58652	14.3213	1.61e-46	3.53e-45	3.21e-45	TRUE
Unigene107899_g1	398.95	93	2.10091	2.10492	14.3185	1.68e-46	3.67e-45	3.34e-45	TRUE
Unigene116030_g2	1139.17	558	1.02965	1.03366	14.3055	2.02e-46	4.43e-45	4.02e-45	TRUE
Unigene109623_g1	496.94	145	1.77702	1.78103	14.3022	2.12e-46	4.64e-45	4.21e-45	TRUE
Unigene75852_g1	623.08	218	1.51509	1.5191	14.2939	2.39e-46	5.22e-45	4.74e-45	TRUE
Unigene110279_g2	465	128	1.86109	1.8651	14.2784	2.98e-46	6.5e-45	5.91e-45	TRUE
Unigene10594_g1	211	13	4.02066	4.02467	14.2757	3.1e-46	6.76e-45	6.14e-45	TRUE
Unigene73459_g1	188	3	5.96963	5.97364	14.2682	3.45e-46	7.52e-45	6.83e-45	TRUE
Unigene101697_g1	766.72	307.83	1.31657	1.32058	14.2665	3.54e-46	7.71e-45	7e-45	TRUE
Unigene116228_g4	328	60.32	2.44299	2.447	14.2243	6.48e-46	1.41e-44	1.28e-44	TRUE
Unigene111878_g1	600	206	1.54232	1.54633	14.2109	7.84e-46	1.7e-44	1.55e-44	TRUE
Unigene116454_g2	275	37.99	2.85574	2.85975	14.1707	1.39e-45	3.01e-44	2.73e-44	TRUE
Unigene113282_g1	189	6	4.97728	4.98129	14.1679	1.45e-45	3.13e-44	2.84e-44	TRUE
Unigene105719_g1	1025.38	483.44	1.08475	1.08876	14.1598	1.62e-45	3.51e-44	3.19e-44	TRUE
Unigene115242_g5	461	128	1.84862	1.85264	14.1524	1.8e-45	3.9e-44	3.54e-44	TRUE
Unigene111732_g1	208	13	4	4.00401	14.1517	1.82e-45	3.94e-44	3.58e-44	TRUE
Unigene98282_g1	859.33	371.32	1.21055	1.21456	14.1486	1.91e-45	4.11e-44	3.74e-44	TRUE
Unigene108430_g4	710.79	275.77	1.36596	1.36997	14.1286	2.53e-45	5.46e-44	4.95e-44	TRUE
Unigene95643_g1	1021	482	1.08288	1.08689	14.1098	3.3e-45	7.11e-44	6.46e-44	TRUE
Unigene115453_g6	811	341	1.24993	1.25394	14.0941	4.13e-45	8.86e-44	8.05e-44	TRUE
Unigene115772_g1	240	25	3.26303	3.26705	14.093	4.19e-45	9e-44	8.17e-44	TRUE
Unigene114170_g1	440.03	118	1.89882	1.90283	14.0784	5.16e-45	1.11e-43	1e-43	TRUE
Unigene113447_g1	277.44	40	2.7941	2.79812	14.0762	5.32e-45	1.14e-43	1.04e-43	TRUE
Unigene105475_g1	239	25	3.25701	3.26102	14.0524	7.45e-45	1.59e-43	1.44e-43	TRUE
Unigene87727_g1	252	30	3.07039	3.0744	14.0509	7.61e-45	1.62e-43	1.48e-43	TRUE
Unigene113263_g1	244	27.02	3.17478	3.1788	14.0392	8.97e-45	1.91e-43	1.74e-43	TRUE
Unigene109639_g1	208	14	3.89308	3.8971	14.0314	1e-44	2.13e-43	1.94e-43	TRUE
Unigene111185_g9	661	247	1.42014	1.42415	14.0312	1e-44	2.14e-43	1.94e-43	TRUE
Unigene98548_g1	222	19	3.54649	3.5505	14.0242	1.11e-44	2.36e-43	2.14e-43	TRUE
Unigene49296_g1	238.12	25	3.25169	3.2557	14.0165	1.24e-44	2.62e-43	2.38e-43	TRUE
Unigene113130_g3	598	209	1.51664	1.52066	14.0138	1.28e-44	2.72e-43	2.47e-43	TRUE
Unigene99824_g3	460.25	130	1.82391	1.82792	14.0121	1.31e-44	2.79e-43	2.53e-43	TRUE
Unigene114008_g4	788.68	329	1.26135	1.26537	13.9977	1.61e-44	3.41e-43	3.1e-43	TRUE
Unigene95736_g2	494	148.97	1.72949	1.7335	13.9941	1.69e-44	3.59e-43	3.26e-43	TRUE
Unigene103404_g1	832	358	1.21662	1.22064	13.9767	2.16e-44	4.57e-43	4.15e-43	TRUE
Unigene115175_g1	250.03	30	3.05907	3.06308	13.9717	2.32e-44	4.91e-43	4.46e-43	TRUE
Unigene110629_g1	180	3	5.90689	5.9109	13.9657	2.52e-44	5.33e-43	4.84e-43	TRUE
Unigene128396_g1	1043.02	502.02	1.05495	1.05896	13.9621	2.65e-44	5.6e-43	5.09e-43	TRUE
Unigene114653_g1	320	60	2.41504	2.41905	13.9567	2.86e-44	6.04e-43	5.49e-43	TRUE
Unigene115668_g1	388	93	2.06075	2.06477	13.948	3.23e-44	6.81e-43	6.19e-43	TRUE
Unigene111530_g2	249	30	3.05311	3.05712	13.9301	4.16e-44	8.74e-43	7.94e-43	TRUE
Unigene67963_g1	1080.38	530	1.02747	1.03149	13.9074	5.71e-44	1.2e-42	1.09e-42	TRUE
Unigene103155_g2	505.1	157	1.6858	1.68982	13.8987	6.45e-44	1.35e-42	1.23e-42	TRUE
Unigene100959_g3	708	280	1.33832	1.34234	13.8827	8.06e-44	1.69e-42	1.53e-42	TRUE
Unigene112530_g1	190.03	9	4.40016	4.40417	13.8817	8.18e-44	1.71e-42	1.56e-42	TRUE
Unigene93036_g1	265	37	2.8404	2.84441	13.8728	9.25e-44	1.93e-42	1.76e-42	TRUE
Unigene113263_g7	786	331	1.2477	1.25171	13.8558	1.17e-43	2.44e-42	2.22e-42	TRUE
Unigene100100_g1	249	31	3.00581	3.00982	13.8275	1.74e-43	3.61e-42	3.28e-42	TRUE
Unigene98787_g1	865	384.32	1.17039	1.17441	13.8217	1.89e-43	3.91e-42	3.55e-42	TRUE
Unigene108992_g3	385.93	94	2.03761	2.04162	13.8101	2.22e-43	4.58e-42	4.16e-42	TRUE
Unigene107260_g2	559	190.02	1.5567	1.56071	13.8099	2.22e-43	4.6e-42	4.18e-42	TRUE
Unigene110556_g1	728.51	295	1.30423	1.30825	13.8061	2.34e-43	4.84e-42	4.4e-42	TRUE
Unigene99550_g1	199	13	3.93618	3.9402	13.773	3.71e-43	7.64e-42	6.94e-42	TRUE
Unigene115628_g4	632.99	236	1.4234	1.42741	13.7544	4.8e-43	9.87e-42	8.97e-42	TRUE
Unigene114718_g8	267	39.07	2.77271	2.77672	13.7541	4.81e-43	9.9e-42	8.99e-42	TRUE
Unigene103222_g1	175	4	5.45121	5.45522	13.753	4.88e-43	1e-41	9.13e-42	TRUE
Unigene106694_g1	383	94	2.02661	2.03063	13.7096	8.9e-43	1.83e-41	1.66e-41	TRUE
Unigene109624_g2	517.77	168	1.62385	1.62786	13.7023	9.84e-43	2.02e-41	1.83e-41	TRUE
Unigene115895_g4	856.91	382.75	1.16274	1.16675	13.6854	1.24e-42	2.54e-41	2.31e-41	TRUE
Unigene112883_g2	245.33	31	2.98438	2.9884	13.6782	1.37e-42	2.81e-41	2.55e-41	TRUE
Unigene111423_g3	453.07	132	1.7792	1.78321	13.6679	1.58e-42	3.23e-41	2.93e-41	TRUE
Unigene107674_g1	366	86	2.08944	2.09345	13.6669	1.6e-42	3.27e-41	2.97e-41	TRUE
Unigene97068_g1	456	134.01	1.76669	1.77071	13.6454	2.15e-42	4.4e-41	3.99e-41	TRUE
Unigene129299_g1	680	268	1.3433	1.34732	13.6441	2.19e-42	4.47e-41	4.06e-41	TRUE
Unigene114251_g3	234.05	27	3.11579	3.1198	13.6335	2.53e-42	5.17e-41	4.69e-41	TRUE
Unigene113930_g1	945.16	444.97	1.08685	1.09086	13.6159	3.22e-42	6.56e-41	5.96e-41	TRUE
Unigene113579_g1	385.86	97	1.99202	1.99603	13.6076	3.61e-42	7.35e-41	6.67e-41	TRUE
Unigene110282_g3	1039.05	511.19	1.02333	1.02735	13.5938	4.36e-42	8.86e-41	8.05e-41	TRUE
Unigene106412_g3	962.1	457.67	1.07188	1.07589	13.5841	4.98e-42	1.01e-40	9.18e-41	TRUE
Unigene112630_g2	406	108	1.91045	1.91446	13.5783	5.38e-42	1.09e-40	9.92e-41	TRUE
Unigene110593_g1	421.02	117	1.84738	1.85139	13.5187	1.21e-41	2.45e-40	2.22e-40	TRUE
Unigene111496_g1	173	6	4.84967	4.85368	13.503	1.5e-41	3.02e-40	2.74e-40	TRUE
Unigene116423_g1	1023.26	503.23	1.02388	1.0279	13.496	1.65e-41	3.32e-40	3.01e-40	TRUE
Unigene14536_g1	349	80	2.12516	2.12917	13.4897	1.8e-41	3.61e-40	3.28e-40	TRUE
Unigene103568_g1	178	8	4.47573	4.47975	13.4878	1.84e-41	3.7e-40	3.36e-40	TRUE
Unigene100660_g1	195	14	3.79998	3.80399	13.4769	2.14e-41	4.29e-40	3.89e-40	TRUE
Unigene139364_g1	209	19	3.45943	3.46345	13.4755	2.18e-41	4.37e-40	3.97e-40	TRUE
Unigene85074_g1	224.76	25	3.16839	3.1724	13.4621	2.61e-41	5.23e-40	4.75e-40	TRUE
Unigene81485_g2	167	3	5.79874	5.80276	13.4556	2.85e-41	5.7e-40	5.18e-40	TRUE
Unigene115660_g2	579.82	210	1.46522	1.46923	13.4518	3e-41	6e-40	5.45e-40	TRUE
Unigene112341_g2	562.94	200.3	1.49082	1.49483	13.4259	4.27e-41	8.51e-40	7.73e-40	TRUE
Unigene111784_g2	648.57	253.57	1.35488	1.35889	13.4126	5.1e-41	1.02e-39	9.23e-40	TRUE
Unigene115901_g2	290.1	53	2.45249	2.4565	13.4071	5.5e-41	1.09e-39	9.94e-40	TRUE
Unigene93665_g1	918.09	433	1.08427	1.08828	13.3937	6.58e-41	1.31e-39	1.19e-39	TRUE
Unigene110293_g1	755	323	1.22494	1.22896	13.3856	7.34e-41	1.46e-39	1.32e-39	TRUE
Unigene115147_g3	841	381	1.14231	1.14633	13.3677	9.34e-41	1.85e-39	1.68e-39	TRUE
Unigene107481_g3	761.77	327.96	1.21584	1.21985	13.367	9.43e-41	1.87e-39	1.7e-39	TRUE
Unigene103129_g2	177.92	9	4.30516	4.30917	13.3605	1.03e-40	2.04e-39	1.85e-39	TRUE
Unigene95483_g1	195	15	3.70044	3.70445	13.3526	1.14e-40	2.26e-39	2.05e-39	TRUE
Unigene115333_g1	498.96	164.01	1.60514	1.60915	13.3397	1.36e-40	2.68e-39	2.44e-39	TRUE
Unigene86880_g1	588.73	218	1.43328	1.43729	13.3337	1.47e-40	2.9e-39	2.64e-39	TRUE
Unigene109786_g5	831.74	376.33	1.14413	1.14815	13.3108	2e-40	3.94e-39	3.58e-39	TRUE
Unigene112026_g1	241	33	2.8685	2.87251	13.2955	2.46e-40	4.82e-39	4.38e-39	TRUE
Unigene101312_g1	173	8	4.43463	4.43864	13.2692	3.49e-40	6.83e-39	6.2e-39	TRUE
Unigene102405_g2	573.03	210	1.44822	1.45223	13.2571	4.1e-40	8.02e-39	7.28e-39	TRUE
Unigene95212_g2	209.35	21	3.31746	3.32147	13.2561	4.16e-40	8.13e-39	7.38e-39	TRUE
Unigene107548_g3	945	456	1.05128	1.05529	13.2523	4.38e-40	8.55e-39	7.77e-39	TRUE
Unigene95212_g1	187	13	3.84645	3.85047	13.2517	4.41e-40	8.61e-39	7.82e-39	TRUE
Unigene109822_g2	315	66.96	2.23398	2.23799	13.2191	6.81e-40	1.32e-38	1.2e-38	TRUE
Unigene115639_g1	283	52	2.44422	2.44823	13.2164	7.06e-40	1.37e-38	1.25e-38	TRUE
Unigene112487_g1	862	400	1.10769	1.1117	13.2037	8.35e-40	1.62e-38	1.47e-38	TRUE
Unigene66624_g1	241	34	2.82543	2.82944	13.1943	9.46e-40	1.83e-38	1.66e-38	TRUE
Unigene102342_g1	463	146	1.66504	1.66906	13.1907	9.93e-40	1.92e-38	1.74e-38	TRUE
Unigene108543_g1	546	195	1.48543	1.48944	13.1869	1.04e-39	2.02e-38	1.83e-38	TRUE
Unigene78494_g2	565	207	1.44862	1.45263	13.1666	1.37e-39	2.64e-38	2.39e-38	TRUE
Unigene114967_g1	201.85	19	3.40921	3.41323	13.165	1.39e-39	2.69e-38	2.44e-38	TRUE
Unigene109840_g1	503	170	1.56502	1.56904	13.1508	1.68e-39	3.25e-38	2.95e-38	TRUE
Unigene109254_g1	772.48	341.2	1.17888	1.18289	13.1367	2.03e-39	3.91e-38	3.55e-38	TRUE
Unigene114111_g1	440	134	1.71527	1.71928	13.1311	2.19e-39	4.2e-38	3.82e-38	TRUE
Unigene49676_g1	159	3	5.72792	5.73193	13.1293	2.24e-39	4.3e-38	3.91e-38	TRUE
Unigene92999_g1	160	2	6.32193	6.32594	13.1136	2.75e-39	5.28e-38	4.8e-38	TRUE
Unigene116224_g6	441	134.87	1.70921	1.71322	13.1134	2.76e-39	5.3e-38	4.81e-38	TRUE
Unigene116246_g3	891.88	423.33	1.07507	1.07908	13.1104	2.87e-39	5.51e-38	5e-38	TRUE
Unigene109091_g1	310	65.99	2.23195	2.23596	13.1065	3.02e-39	5.79e-38	5.26e-38	TRUE
Unigene163089_g1	188	0	8.55459	8.5586	13.0616	5.46e-39	1.04e-37	9.48e-38	TRUE
Unigene109764_g1	958	471.11	1.02396	1.02798	13.0594	5.62e-39	1.07e-37	9.76e-38	TRUE
Unigene70574_g1	325	74	2.13484	2.13886	13.0549	5.96e-39	1.14e-37	1.03e-37	TRUE
Unigene115121_g1	171	9	4.24793	4.25194	13.0529	6.12e-39	1.17e-37	1.06e-37	TRUE
Unigene103653_g1	160	5	5	5.00401	13.0437	6.9e-39	1.32e-37	1.2e-37	TRUE
Unigene84442_g2	160	5	5	5.00401	13.0437	6.9e-39	1.32e-37	1.2e-37	TRUE
Unigene25899_g1	188	15	3.6477	3.65171	13.0428	6.99e-39	1.33e-37	1.21e-37	TRUE
Unigene103405_g2	820	376	1.12489	1.1289	13.0384	7.4e-39	1.41e-37	1.28e-37	TRUE
Unigene106403_g2	185	14	3.72403	3.72804	13.0352	7.72e-39	1.47e-37	1.34e-37	TRUE
Unigene114251_g4	173.3	10	4.1152	4.11921	13.0264	8.66e-39	1.65e-37	1.5e-37	TRUE
Unigene113744_g2	170.02	9	4.23964	4.24365	13.0088	1.09e-38	2.07e-37	1.88e-37	TRUE
Unigene115121_g2	170	9	4.23947	4.24348	13.0079	1.1e-38	2.1e-37	1.9e-37	TRUE
Unigene113911_g2	273	50	2.4489	2.45291	12.995	1.31e-38	2.47e-37	2.25e-37	TRUE
Unigene106941_g3	340.97	83	2.03846	2.04248	12.9843	1.5e-38	2.84e-37	2.58e-37	TRUE
Unigene104663_g1	524	186	1.49426	1.49828	12.9753	1.69e-38	3.19e-37	2.9e-37	TRUE
Unigene114021_g3	713	306.02	1.22028	1.22429	12.9691	1.83e-38	3.46e-37	3.14e-37	TRUE
Unigene104247_g2	189	16	3.56224	3.56626	12.9619	2.01e-38	3.79e-37	3.45e-37	TRUE
Unigene100994_g1	593	229	1.37268	1.3767	12.9532	2.25e-38	4.25e-37	3.86e-37	TRUE
Unigene98269_g2	240	36	2.73697	2.74098	12.9523	2.28e-38	4.3e-37	3.9e-37	TRUE
Unigene85225_g1	160	6	4.73697	4.74098	12.9344	2.88e-38	5.41e-37	4.92e-37	TRUE
Unigene97709_g1	282	55	2.35819	2.36221	12.9206	3.44e-38	6.47e-37	5.88e-37	TRUE
Unigene102297_g1	212	25	3.08406	3.08808	12.9142	3.74e-38	7.02e-37	6.38e-37	TRUE
Unigene67294_g1	182	0	8.50779	8.51181	12.8853	5.45e-38	1.02e-36	9.26e-37	TRUE
Unigene49045_g1	828.16	386	1.10131	1.10532	12.8819	5.69e-38	1.06e-36	9.66e-37	TRUE
Unigene104131_g1	170	10	4.08746	4.09148	12.8767	6.09e-38	1.14e-36	1.03e-36	TRUE
Unigene107705_g1	486.96	166	1.55262	1.55663	12.8647	7.11e-38	1.33e-36	1.2e-36	TRUE
Unigene114159_g3	895.86	434.33	1.04448	1.0485	12.8351	1.04e-37	1.94e-36	1.76e-36	TRUE
Unigene101295_g1	265.89	48.98	2.44056	2.44458	12.7996	1.65e-37	3.05e-36	2.77e-36	TRUE
Unigene97826_g2	152	2	6.24793	6.25194	12.7951	1.75e-37	3.23e-36	2.94e-36	TRUE
Unigene115988_g1	894.98	435.1	1.04051	1.04452	12.789	1.89e-37	3.5e-36	3.18e-36	TRUE
Unigene86418_g1	645.04	266.03	1.2778	1.28181	12.787	1.94e-37	3.59e-36	3.26e-36	TRUE
Unigene106341_g1	361.72	96.94	1.89971	1.90372	12.7684	2.46e-37	4.55e-36	4.13e-36	TRUE
Unigene113267_g1	206	24	3.10154	3.10555	12.7635	2.62e-37	4.84e-36	4.39e-36	TRUE
Unigene109487_g1	301	66	2.18923	2.19324	12.7622	2.67e-37	4.92e-36	4.47e-36	TRUE
Unigene110733_g1	156	6	4.70044	4.70445	12.7538	2.97e-37	5.48e-36	4.97e-36	TRUE
Unigene112904_g3	569.92	219	1.37983	1.38384	12.7487	3.17e-37	5.84e-36	5.3e-36	TRUE
Unigene91598_g1	592	233	1.34527	1.34928	12.7449	3.33e-37	6.13e-36	5.56e-36	TRUE
Unigene109719_g2	237	37	2.67929	2.6833	12.7268	4.2e-37	7.71e-36	7e-36	TRUE
Unigene113638_g3	638	263	1.27849	1.28251	12.7224	4.44e-37	8.15e-36	7.4e-36	TRUE
Unigene70314_g1	870.01	419.8	1.05133	1.05534	12.716	4.82e-37	8.83e-36	8.02e-36	TRUE
Unigene110209_g3	605	242	1.32193	1.32594	12.7125	5.04e-37	9.23e-36	8.39e-36	TRUE
Unigene106511_g1	334	83.33	2.00294	2.00695	12.7054	5.52e-37	1.01e-35	9.18e-36	TRUE
Unigene95781_g2	214	28	2.93411	2.93813	12.6699	8.68e-37	1.58e-35	1.44e-35	TRUE
Unigene83582_g2	422	132.03	1.67638	1.68039	12.6538	1.07e-36	1.94e-35	1.76e-35	TRUE
Unigene83070_g1	328.04	81	2.01788	2.02189	12.6524	1.09e-36	1.97e-35	1.79e-35	TRUE
Unigene106537_g1	260	48	2.43741	2.44142	12.6476	1.15e-36	2.09e-35	1.9e-35	TRUE
Unigene114827_g2	275	55	2.32193	2.32594	12.6425	1.23e-36	2.23e-35	2.03e-35	TRUE
Unigene116326_g1	384.01	111	1.79058	1.7946	12.6385	1.29e-36	2.35e-35	2.13e-35	TRUE
Unigene106481_g1	283	58.99	2.26226	2.26627	12.626	1.52e-36	2.75e-35	2.5e-35	TRUE
Unigene114662_g2	184	17	3.4361	3.44011	12.6096	1.87e-36	3.38e-35	3.07e-35	TRUE
Unigene115847_g3	729	326	1.16105	1.16506	12.6081	1.9e-36	3.44e-35	3.13e-35	TRUE
Unigene61570_g1	164	10	4.03562	4.03964	12.5998	2.12e-36	3.82e-35	3.47e-35	TRUE
Unigene104808_g1	451	150	1.58816	1.59218	12.5855	2.54e-36	4.57e-35	4.15e-35	TRUE
Unigene111477_g1	175	14	3.64386	3.64787	12.5789	2.76e-36	4.97e-35	4.52e-35	TRUE
Unigene107226_g1	583	231	1.3356	1.33962	12.5781	2.79e-36	5.02e-35	4.56e-35	TRUE
Unigene115542_g2	298	67	2.15308	2.15709	12.5676	3.18e-36	5.73e-35	5.2e-35	TRUE
Unigene100131_g1	725.97	325.02	1.15938	1.16339	12.5675	3.19e-36	5.73e-35	5.21e-35	TRUE
Unigene114743_g2	356	97	1.87582	1.87983	12.5599	3.51e-36	6.3e-35	5.72e-35	TRUE
Unigene114989_g3	209	27	2.95247	2.95649	12.5593	3.54e-36	6.35e-35	5.77e-35	TRUE
Unigene112303_g1	880.4	431.97	1.02723	1.03124	12.5519	3.88e-36	6.97e-35	6.33e-35	TRUE
Unigene3577_g1	165.83	11	3.91413	3.91814	12.5503	3.96e-36	7.11e-35	6.46e-35	TRUE
Unigene101140_g1	340	89	1.93366	1.93767	12.5259	5.39e-36	9.65e-35	8.77e-35	TRUE
Unigene103001_g1	198	23	3.10579	3.10981	12.5211	5.72e-36	1.02e-34	9.31e-35	TRUE
Unigene109780_g3	192.48	21	3.19625	3.20026	12.5068	6.85e-36	1.22e-34	1.11e-34	TRUE
Unigene104442_g3	202.79	25	3.01999	3.024	12.5066	6.87e-36	1.23e-34	1.12e-34	TRUE
Unigene102489_g2	902	448.68	1.00744	1.01145	12.504	7.1e-36	1.27e-34	1.15e-34	TRUE
Unigene111966_g1	176	15	3.55254	3.55655	12.4952	7.93e-36	1.42e-34	1.29e-34	TRUE
Unigene115903_g2	493	177	1.47784	1.48185	12.4831	9.23e-36	1.65e-34	1.5e-34	TRUE
Unigene113177_g1	477.9	168	1.50825	1.51226	12.4768	1e-35	1.78e-34	1.62e-34	TRUE
Unigene115266_g1	167	12	3.79874	3.80276	12.4705	1.08e-35	1.92e-34	1.75e-34	TRUE
Unigene69734_g1	189	20	3.24031	3.24433	12.4683	1.11e-35	1.98e-34	1.79e-34	TRUE
Unigene106251_g1	164.01	11	3.89821	3.90222	12.4649	1.16e-35	2.06e-34	1.87e-34	TRUE
Unigene57627_g1	709.91	316.96	1.16334	1.16735	12.4614	1.21e-35	2.15e-34	1.96e-34	TRUE
Unigene112325_g2	507	186	1.44668	1.4507	12.4601	1.23e-35	2.19e-34	1.99e-34	TRUE
Unigene111272_g1	147	5	4.87774	4.88176	12.4583	1.26e-35	2.24e-34	2.03e-34	TRUE
Unigene114222_g2	445	149	1.57849	1.58251	12.4464	1.46e-35	2.59e-34	2.35e-34	TRUE
Unigene108886_g1	152	7	4.44057	4.44459	12.4416	1.55e-35	2.75e-34	2.5e-34	TRUE
Unigene106354_g1	167.01	0	8.38379	8.3878	12.4276	1.85e-35	3.27e-34	2.97e-34	TRUE
Unigene104424_g1	210.94	29	2.86271	2.86672	12.4261	1.89e-35	3.33e-34	3.03e-34	TRUE
Unigene67207_g2	423	137	1.62648	1.6305	12.3993	2.64e-35	4.65e-34	4.22e-34	TRUE
Unigene115497_g3	403.48	126.03	1.67873	1.68274	12.3853	3.14e-35	5.53e-34	5.02e-34	TRUE
Unigene103539_g1	247	45	2.45651	2.46053	12.3828	3.24e-35	5.7e-34	5.18e-34	TRUE
Unigene73184_g1	142	2	6.14975	6.15376	12.3817	3.28e-35	5.77e-34	5.24e-34	TRUE
Unigene46584_g1	396	122	1.69862	1.70263	12.3722	3.69e-35	6.49e-34	5.89e-34	TRUE
Unigene105375_g1	161.88	11	3.87935	3.88336	12.3642	4.08e-35	7.16e-34	6.51e-34	TRUE
Unigene111784_g3	552.43	216.43	1.35189	1.3559	12.3578	4.42e-35	7.75e-34	7.04e-34	TRUE
Unigene100760_g2	556.44	219.18	1.34411	1.34812	12.3481	4.99e-35	8.74e-34	7.94e-34	TRUE
Unigene114505_g2	400	125	1.67807	1.68209	12.3283	6.38e-35	1.12e-33	1.01e-33	TRUE
Unigene88545_g1	343.12	94	1.86798	1.87199	12.2959	9.53e-35	1.66e-33	1.51e-33	TRUE
Unigene104937_g1	146	6	4.60486	4.60888	12.2894	1.03e-34	1.8e-33	1.64e-33	TRUE
Unigene87859_g1	436	146.79	1.57057	1.57459	12.2751	1.23e-34	2.15e-33	1.95e-33	TRUE
Unigene98363_g2	480.98	174.02	1.46672	1.47074	12.2611	1.46e-34	2.55e-33	2.31e-33	TRUE
Unigene104953_g1	521.48	199.15	1.38876	1.39277	12.2546	1.59e-34	2.76e-33	2.5e-33	TRUE
Unigene114396_g5	145.17	6	4.59664	4.60065	12.25	1.68e-34	2.91e-33	2.65e-33	TRUE
Unigene115042_g1	153.33	9	4.09057	4.09458	12.2317	2.1e-34	3.64e-33	3.31e-33	TRUE
Unigene8466_g1	199	26	2.93618	2.9402	12.2221	2.37e-34	4.1e-33	3.73e-33	TRUE
Unigene100959_g2	526.49	203	1.37493	1.37894	12.2203	2.42e-34	4.19e-33	3.81e-33	TRUE
Unigene103129_g1	186.02	21	3.147	3.15101	12.2097	2.76e-34	4.77e-33	4.33e-33	TRUE
Unigene114507_g3	553	220.18	1.3286	1.33261	12.2009	3.07e-34	5.3e-33	4.82e-33	TRUE
Unigene95853_g1	333	90	1.88753	1.89154	12.1983	3.17e-34	5.47e-33	4.97e-33	TRUE
Unigene113885_g1	869.72	435.76	0.997017	1.00103	12.1737	4.29e-34	7.4e-33	6.72e-33	TRUE
Unigene101383_g1	155	10	3.9542	3.95821	12.1729	4.34e-34	7.47e-33	6.78e-33	TRUE
Unigene99072_g1	707	323	1.13018	1.13419	12.1522	5.58e-34	9.59e-33	8.71e-33	TRUE
Unigene87755_g1	699.56	318	1.13742	1.14143	12.1501	5.73e-34	9.84e-33	8.93e-33	TRUE
Unigene108996_g1	192	24	3	3.00401	12.1309	7.25e-34	1.24e-32	1.13e-32	TRUE
Unigene110308_g1	157	11	3.83519	3.8392	12.1304	7.29e-34	1.25e-32	1.13e-32	TRUE
Unigene162267_g1	171	16	3.41785	3.42187	12.1298	7.34e-34	1.26e-32	1.14e-32	TRUE
Unigene107964_g1	541	214.16	1.33694	1.34095	12.1258	7.71e-34	1.32e-32	1.2e-32	TRUE
Unigene111745_g1	189	23	3.03868	3.04269	12.1092	9.44e-34	1.61e-32	1.46e-32	TRUE
Unigene109997_g1	399.78	129	1.63184	1.63585	12.0826	1.31e-33	2.22e-32	2.02e-32	TRUE
Unigene115463_g5	562.1	229	1.29548	1.29949	12.0643	1.63e-33	2.77e-32	2.52e-32	TRUE
Unigene66763_g2	138.09	5	4.78754	4.79155	12.0384	2.23e-33	3.78e-32	3.43e-32	TRUE
Unigene88172_g1	525	206	1.34967	1.35369	12.032	2.41e-33	4.08e-32	3.71e-32	TRUE
Unigene114715_g1	585.37	244.99	1.25663	1.26064	12.024	2.66e-33	4.49e-32	4.08e-32	TRUE
Unigene110178_g2	140.22	6	4.54659	4.5506	12.0121	3.07e-33	5.19e-32	4.71e-32	TRUE
Unigene97388_g1	163	14	3.54137	3.54539	12.0103	3.14e-33	5.3e-32	4.81e-32	TRUE
Unigene112557_g3	610.59	262	1.22064	1.22465	12.0044	3.37e-33	5.69e-32	5.16e-32	TRUE
Unigene112639_g1	503	193	1.38196	1.38597	11.9908	3.97e-33	6.68e-32	6.07e-32	TRUE
Unigene109577_g1	168.02	16	3.39249	3.3965	11.9871	4.15e-33	6.99e-32	6.35e-32	TRUE
Unigene93021_g1	134.38	4	5.07017	5.07419	11.975	4.8e-33	8.07e-32	7.33e-32	TRUE
Unigene103299_g2	386	123	1.64994	1.65396	11.9663	5.34e-33	8.96e-32	8.14e-32	TRUE
Unigene108690_g2	450.26	161	1.4837	1.48771	11.9648	5.43e-33	9.12e-32	8.29e-32	TRUE
Unigene109886_g2	183.32	22	3.05879	3.0628	11.963	5.56e-33	9.32e-32	8.47e-32	TRUE
Unigene98764_g2	302.01	77	1.97167	1.97568	11.9579	5.9e-33	9.89e-32	8.99e-32	TRUE
Unigene113622_g2	677	308	1.13623	1.14024	11.9425	7.1e-33	1.19e-31	1.08e-31	TRUE
Unigene111419_g2	483.79	182.41	1.4072	1.41121	11.9215	9.14e-33	1.53e-31	1.39e-31	TRUE
Unigene106121_g1	225	40	2.49185	2.49587	11.915	9.89e-33	1.65e-31	1.5e-31	TRUE
Unigene110485_g1	133	4	5.05528	5.0593	11.9091	1.06e-32	1.77e-31	1.61e-31	TRUE
Unigene111861_g1	768.46	372	1.04667	1.05068	11.9077	1.08e-32	1.8e-31	1.63e-31	TRUE
Unigene107844_g1	277	64.99	2.0916	2.09561	11.8975	1.22e-32	2.03e-31	1.85e-31	TRUE
Unigene116469_g1	271	62	2.12795	2.13197	11.8969	1.23e-32	2.05e-31	1.86e-31	TRUE
Unigene109403_g1	574.59	241	1.2535	1.25751	11.8897	1.34e-32	2.23e-31	2.02e-31	TRUE
Unigene82624_g1	179	21	3.0915	3.09551	11.8799	1.51e-32	2.5e-31	2.27e-31	TRUE
Unigene20112_g1	817	407	1.00531	1.00932	11.8795	1.51e-32	2.51e-31	2.28e-31	TRUE
Unigene103794_g1	583	247	1.23898	1.243	11.868	1.74e-32	2.88e-31	2.62e-31	TRUE
Unigene106637_g1	160	14	3.51457	3.51859	11.8643	1.81e-32	3.01e-31	2.73e-31	TRUE
Unigene116359_g2	801.99	397.02	1.01437	1.01839	11.857	1.98e-32	3.28e-31	2.98e-31	TRUE
Unigene107937_g1	137.01	6	4.51317	4.51719	11.8551	2.02e-32	3.36e-31	3.05e-31	TRUE
Unigene112946_g1	427	149.03	1.51863	1.52265	11.8533	2.07e-32	3.43e-31	3.12e-31	TRUE
Unigene173613_g1	752	362.08	1.05442	1.05844	11.8505	2.14e-32	3.54e-31	3.22e-31	TRUE
Unigene110015_g2	303	79	1.93939	1.94341	11.848	2.21e-32	3.65e-31	3.32e-31	TRUE
Unigene104679_g2	165	16.01	3.36542	3.36943	11.8396	2.44e-32	4.03e-31	3.66e-31	TRUE
Unigene110473_g1	253	54	2.22811	2.23212	11.8279	2.8e-32	4.62e-31	4.2e-31	TRUE
Unigene100510_g2	807	402	1.00537	1.00939	11.8073	3.58e-32	5.9e-31	5.35e-31	TRUE
Unigene100107_g1	374	119	1.65208	1.65609	11.7897	4.41e-32	7.25e-31	6.59e-31	TRUE
Unigene114800_g1	192	27	2.83007	2.83409	11.7867	4.57e-32	7.51e-31	6.82e-31	TRUE
Unigene108371_g2	758	369	1.03858	1.04259	11.7518	6.91e-32	1.13e-30	1.03e-30	TRUE
Unigene115548_g1	133	1	7.05528	7.0593	11.7499	7.07e-32	1.16e-30	1.05e-30	TRUE
Unigene116365_g1	339	100	1.76129	1.7653	11.7403	7.92e-32	1.29e-30	1.17e-30	TRUE
Unigene115531_g4	127.01	2	5.9888	5.99281	11.7262	9.35e-32	1.53e-30	1.39e-30	TRUE
Unigene110446_g1	580.9	249	1.22214	1.22616	11.7202	1e-31	1.64e-30	1.49e-30	TRUE
Unigene115741_g1	240	49	2.29218	2.29619	11.7199	1.01e-31	1.64e-30	1.49e-30	TRUE
Unigene107420_g1	140	8	4.12928	4.1333	11.7196	1.01e-31	1.65e-30	1.5e-30	TRUE
Unigene108023_g1	134	6	4.48113	4.48514	11.7058	1.19e-31	1.94e-30	1.76e-30	TRUE
Unigene87034_g2	305	82	1.89511	1.89913	11.7056	1.19e-31	1.94e-30	1.76e-30	TRUE
Unigene105240_g1	218	39	2.48278	2.4868	11.7039	1.22e-31	1.98e-30	1.8e-30	TRUE
Unigene17556_g1	151	12	3.65344	3.65746	11.6958	1.34e-31	2.18e-30	1.98e-30	TRUE
Unigene115103_g1	529.4	215.97	1.29353	1.29754	11.6944	1.36e-31	2.21e-30	2.01e-30	TRUE
Unigene95048_g1	767	377	1.02466	1.02868	11.6917	1.41e-31	2.28e-30	2.07e-30	TRUE
Unigene115932_g2	126	2	5.97728	5.98129	11.6804	1.61e-31	2.61e-30	2.37e-30	TRUE
Unigene150936_g1	159	15	3.40599	3.41001	11.6799	1.62e-31	2.62e-30	2.38e-30	TRUE
Unigene113922_g1	142	9	3.97982	3.98384	11.6747	1.72e-31	2.78e-30	2.53e-30	TRUE
Unigene93304_g1	199	31	2.68243	2.68644	11.6692	1.83e-31	2.96e-30	2.69e-30	TRUE
Unigene72431_g1	419	148	1.50135	1.50537	11.6433	2.48e-31	4.01e-30	3.64e-30	TRUE
Unigene103738_g1	166	18	3.20511	3.20913	11.629	2.93e-31	4.74e-30	4.3e-30	TRUE
Unigene104017_g1	573.82	247	1.21609	1.2201	11.6032	3.97e-31	6.39e-30	5.8e-30	TRUE
Unigene109399_g1	345.88	106	1.70621	1.71022	11.5991	4.17e-31	6.7e-30	6.09e-30	TRUE
Unigene114870_g1	626.25	282.99	1.14599	1.15	11.5649	6.2e-31	9.94e-30	9.03e-30	TRUE
Unigene113237_g1	438	161	1.44387	1.44788	11.5644	6.24e-31	1e-29	9.09e-30	TRUE
Unigene78445_g1	321.24	93	1.78835	1.79236	11.5496	7.42e-31	1.19e-29	1.08e-29	TRUE
Unigene110177_g3	710	341	1.05805	1.06206	11.547	7.65e-31	1.22e-29	1.11e-29	TRUE
Unigene76788_g1	128	1	7	7.00401	11.5468	7.67e-31	1.23e-29	1.11e-29	TRUE
Unigene110376_g1	704	337	1.06283	1.06684	11.5403	8.27e-31	1.32e-29	1.2e-29	TRUE
Unigene112732_g7	205	35	2.5502	2.55421	11.5219	1.02e-30	1.63e-29	1.48e-29	TRUE
Unigene81892_g1	435	160	1.44294	1.44696	11.5192	1.06e-30	1.68e-29	1.53e-29	TRUE
Unigene100959_g4	578.01	252	1.19767	1.20168	11.5064	1.23e-30	1.95e-29	1.77e-29	TRUE
Unigene112920_g1	286	74.93	1.9324	1.93641	11.4833	1.6e-30	2.54e-29	2.31e-29	TRUE
Unigene90362_g1	346	108	1.67974	1.68375	11.474	1.78e-30	2.83e-29	2.57e-29	TRUE
Unigene110400_g3	483	191	1.33845	1.34246	11.4673	1.93e-30	3.05e-29	2.77e-29	TRUE
Unigene111212_g1	319	93	1.77825	1.78227	11.4645	1.99e-30	3.15e-29	2.86e-29	TRUE
Unigene98661_g1	126	1	6.97728	6.98129	11.4641	2e-30	3.16e-29	2.87e-29	TRUE
Unigene114894_g2	132	7	4.23704	4.24105	11.4605	2.08e-30	3.3e-29	2.99e-29	TRUE
Unigene103313_g1	242	52.95	2.1923	2.19632	11.4532	2.27e-30	3.58e-29	3.25e-29	TRUE
Unigene109238_g1	399.98	140	1.5145	1.51851	11.4492	2.37e-30	3.75e-29	3.4e-29	TRUE
Unigene113668_g3	157	16	3.29462	3.29863	11.4459	2.47e-30	3.89e-29	3.53e-29	TRUE
Unigene113439_g1	431.01	159	1.43869	1.44271	11.441	2.61e-30	4.11e-29	3.74e-29	TRUE
Unigene101853_g2	550.08	235	1.22698	1.23099	11.4405	2.62e-30	4.14e-29	3.76e-29	TRUE
Unigene103772_g1	309	87.94	1.81302	1.81703	11.4343	2.82e-30	4.43e-29	4.03e-29	TRUE
Unigene109882_g2	121	3	5.3339	5.33791	11.4198	3.33e-30	5.24e-29	4.76e-29	TRUE
Unigene111811_g3	659	309	1.09267	1.09669	11.4185	3.38e-30	5.32e-29	4.83e-29	TRUE
Unigene110722_g2	123	4	4.94251	4.94653	11.4183	3.39e-30	5.32e-29	4.84e-29	TRUE
Unigene113084_g1	360	117	1.62149	1.6255	11.4136	3.58e-30	5.62e-29	5.1e-29	TRUE
Unigene113478_g1	380	129	1.55863	1.56264	11.3963	4.36e-30	6.84e-29	6.21e-29	TRUE
Unigene87119_g2	181.11	26	2.80028	2.8043	11.3858	4.92e-30	7.71e-29	7e-29	TRUE
Unigene110551_g1	234	50	2.22651	2.23052	11.3701	5.89e-30	9.22e-29	8.38e-29	TRUE
Unigene85580_g2	747.11	372	1.00602	1.01003	11.3667	6.13e-30	9.59e-29	8.71e-29	TRUE
Unigene116173_g2	217	42	2.36923	2.37325	11.3653	6.22e-30	9.74e-29	8.84e-29	TRUE
Unigene113504_g2	190	30	2.66297	2.66698	11.3579	6.77e-30	1.06e-28	9.61e-29	TRUE
Unigene97950_g1	173	23	2.91107	2.91508	11.3476	7.62e-30	1.19e-28	1.08e-28	TRUE
Unigene94828_g1	168	21	3	3.00401	11.3474	7.64e-30	1.19e-28	1.08e-28	TRUE
Unigene71337_g1	736	365.03	1.01169	1.0157	11.334	8.9e-30	1.39e-28	1.26e-28	TRUE
Unigene93280_g2	220.55	44	2.32553	2.32954	11.3324	9.07e-30	1.41e-28	1.28e-28	TRUE
Unigene110610_g2	599.99	270.99	1.1467	1.15071	11.3255	9.82e-30	1.53e-28	1.39e-28	TRUE
Unigene104061_g3	165	20	3.04439	3.04841	11.3243	9.94e-30	1.55e-28	1.41e-28	TRUE
Unigene95452_g1	138	10	3.7866	3.79061	11.3237	1e-29	1.56e-28	1.41e-28	TRUE
Unigene152594_g1	345	110	1.64909	1.65311	11.3088	1.19e-29	1.85e-28	1.68e-28	TRUE
Unigene102535_g1	616.05	282.32	1.12572	1.12973	11.3078	1.2e-29	1.87e-28	1.69e-28	TRUE
Unigene99566_g1	454	176	1.36712	1.37113	11.2989	1.33e-29	2.06e-28	1.87e-28	TRUE
Unigene113283_g1	122	1	6.93074	6.93475	11.2962	1.37e-29	2.13e-28	1.93e-28	TRUE
Unigene108562_g1	184	28	2.71621	2.72022	11.2956	1.38e-29	2.14e-28	1.94e-28	TRUE
Unigene173790_g1	737.02	367	1.00592	1.00994	11.2888	1.49e-29	2.31e-28	2.1e-28	TRUE
Unigene96179_g1	351.03	114	1.62256	1.62657	11.2758	1.73e-29	2.67e-28	2.43e-28	TRUE
Unigene95106_g1	136.99	10	3.776	3.78001	11.2714	1.82e-29	2.81e-28	2.55e-28	TRUE
Unigene106688_g1	223	46	2.27734	2.28135	11.253	2.24e-29	3.46e-28	3.14e-28	TRUE
Unigene109377_g1	510.99	213.49	1.25913	1.26314	11.2516	2.28e-29	3.51e-28	3.19e-28	TRUE
Unigene79466_g1	145	13	3.47947	3.48348	11.25	2.32e-29	3.57e-28	3.25e-28	TRUE
Unigene87967_g1	261.15	65	2.00637	2.01038	11.2471	2.39e-29	3.69e-28	3.35e-28	TRUE
Unigene112999_g7	374	128	1.54689	1.55091	11.244	2.48e-29	3.83e-28	3.48e-28	TRUE
Unigene114851_g1	259	64	2.01681	2.02082	11.2385	2.64e-29	4.07e-28	3.69e-28	TRUE
Unigene113365_g1	382.17	133	1.52279	1.5268	11.2363	2.71e-29	4.17e-28	3.79e-28	TRUE
Unigene113019_g7	704.65	346.59	1.02368	1.02769	11.1976	4.19e-29	6.43e-28	5.84e-28	TRUE
Unigene97143_g1	248	59	2.07155	2.07557	11.1886	4.64e-29	7.11e-28	6.46e-28	TRUE
Unigene112404_g2	191	32	2.57743	2.58144	11.1872	4.71e-29	7.23e-28	6.56e-28	TRUE
Unigene65733_g1	141	12	3.55459	3.5586	11.1864	4.75e-29	7.29e-28	6.62e-28	TRUE
Unigene109567_g2	573.97	257	1.15921	1.16322	11.1733	5.51e-29	8.43e-28	7.66e-28	TRUE
Unigene111071_g2	119	1	6.89482	6.89883	11.1679	5.85e-29	8.95e-28	8.13e-28	TRUE
Unigene106673_g1	132	9	3.87447	3.87848	11.1603	6.38e-29	9.74e-28	8.85e-28	TRUE
Unigene103704_g1	208	40	2.37851	2.38253	11.1527	6.95e-29	1.06e-27	9.63e-28	TRUE
Unigene106839_g1	308.7	92	1.7465	1.75051	11.138	8.19e-29	1.25e-27	1.13e-27	TRUE
Unigene108166_g1	450.3	177	1.34714	1.35115	11.1272	9.25e-29	1.41e-27	1.28e-27	TRUE
Unigene105489_g1	303	89	1.76744	1.77145	11.1263	9.34e-29	1.42e-27	1.29e-27	TRUE
Unigene90673_g1	134.11	10	3.74534	3.74936	11.1207	9.95e-29	1.51e-27	1.37e-27	TRUE
Unigene110076_g1	117	4	4.87036	4.87438	11.112	1.1e-28	1.67e-27	1.51e-27	TRUE
Unigene114773_g1	128.04	8	4.00045	4.00446	11.1036	1.2e-28	1.83e-27	1.66e-27	TRUE
Unigene96643_g1	206.9	40	2.37086	2.37488	11.1022	1.22e-28	1.86e-27	1.69e-27	TRUE
Unigene110195_g1	424	161	1.397	1.40102	11.0995	1.26e-28	1.91e-27	1.74e-27	TRUE
Unigene127955_g1	690	339	1.02531	1.02932	11.0951	1.33e-28	2.01e-27	1.82e-27	TRUE
Unigene106654_g3	694	341.89	1.0214	1.02542	11.0924	1.36e-28	2.07e-27	1.88e-27	TRUE
Unigene115804_g4	139	12	3.53398	3.53799	11.082	1.53e-28	2.32e-27	2.11e-27	TRUE
Unigene111470_g1	165	22	2.90689	2.9109	11.0743	1.67e-28	2.53e-27	2.3e-27	TRUE
Unigene87227_g1	114	3	5.24793	5.25194	11.0697	1.76e-28	2.66e-27	2.42e-27	TRUE
Unigene115913_g4	487.35	202	1.2706	1.27462	11.066	1.83e-28	2.77e-27	2.52e-27	TRUE
Unigene114340_g1	133	10	3.73335	3.73737	11.0622	1.91e-28	2.89e-27	2.63e-27	TRUE
Unigene109445_g1	519.2	223	1.21925	1.22326	11.0597	1.97e-28	2.97e-27	2.7e-27	TRUE
Unigene105878_g1	356.91	121	1.56055	1.56457	11.0546	2.08e-28	3.14e-27	2.86e-27	TRUE
Unigene48778_g1	413	155	1.41387	1.41789	11.0541	2.09e-28	3.16e-27	2.87e-27	TRUE
Unigene100363_g1	159.59	20	2.9963	3.00031	11.0532	2.12e-28	3.19e-27	2.9e-27	TRUE
Unigene108788_g2	648	310.79	1.06005	1.06407	11.0483	2.23e-28	3.37e-27	3.06e-27	TRUE
Unigene115264_g1	210	42	2.32193	2.32594	11.0478	2.25e-28	3.39e-27	3.08e-27	TRUE
Unigene114228_g7	124	7	4.14684	4.15085	11.0428	2.38e-28	3.58e-27	3.25e-27	TRUE
Unigene104743_g1	645	309	1.06169	1.06571	11.0365	2.55e-28	3.83e-27	3.48e-27	TRUE
Unigene4431_g1	412	154.76	1.41261	1.41663	11.0333	2.64e-28	3.97e-27	3.61e-27	TRUE
Unigene97764_g1	409	153	1.41857	1.42258	11.0279	2.8e-28	4.21e-27	3.83e-27	TRUE
Unigene111413_g3	565.57	254.84	1.15011	1.15413	11.0219	3e-28	4.5e-27	4.09e-27	TRUE
Unigene115143_g1	650	313	1.05428	1.05829	11.0163	3.19e-28	4.78e-27	4.35e-27	TRUE
Unigene100306_g3	274	75	1.86921	1.87323	10.9927	4.14e-28	6.2e-27	5.63e-27	TRUE
Unigene111283_g3	123	7	4.13516	4.13917	10.9894	4.3e-28	6.43e-27	5.84e-27	TRUE
Unigene112004_g1	217	46	2.23799	2.242	10.9838	4.57e-28	6.84e-27	6.21e-27	TRUE
Unigene111639_g7	223	49	2.18619	2.1902	10.9754	5.02e-28	7.49e-27	6.81e-27	TRUE
Unigene112167_g4	182	30	2.6009	2.60492	10.975	5.04e-28	7.53e-27	6.84e-27	TRUE
Unigene102042_g1	111	2	5.79442	5.79843	10.9701	5.32e-28	7.95e-27	7.22e-27	TRUE
Unigene110794_g1	111	2	5.79442	5.79843	10.9701	5.32e-28	7.95e-27	7.22e-27	TRUE
Unigene92999_g2	112	3	5.22239	5.22641	10.9673	5.49e-28	8.19e-27	7.44e-27	TRUE
Unigene106321_g1	466.05	190.38	1.2916	1.29562	10.9598	5.96e-28	8.88e-27	8.07e-27	TRUE
Unigene49356_g1	114	4	4.83289	4.8369	10.9552	6.28e-28	9.34e-27	8.49e-27	TRUE
Unigene99054_g2	311	96	1.69581	1.69982	10.9515	6.54e-28	9.73e-27	8.84e-27	TRUE
Unigene114144_g1	155	19	3.0282	3.03221	10.9482	6.78e-28	1.01e-26	9.16e-27	TRUE
Unigene115114_g3	495.16	210.08	1.23696	1.24097	10.9234	8.91e-28	1.32e-26	1.2e-26	TRUE
Unigene74723_g1	308	95	1.69693	1.70094	10.9036	1.11e-27	1.64e-26	1.49e-26	TRUE
Unigene108412_g3	280.85	80	1.81173	1.81574	10.8958	1.21e-27	1.79e-26	1.62e-26	TRUE
Unigene115804_g2	146	16	3.18982	3.19384	10.8828	1.39e-27	2.06e-26	1.87e-26	TRUE
Unigene108706_g1	222	50	2.15056	2.15457	10.8394	2.24e-27	3.3e-26	3e-26	TRUE
Unigene115771_g2	462.36	190.57	1.2787	1.28271	10.8318	2.43e-27	3.58e-26	3.25e-26	TRUE
Unigene103452_g2	108	2	5.75489	5.7589	10.8209	2.74e-27	4.02e-26	3.66e-26	TRUE
Unigene104801_g2	614	293	1.06734	1.07135	10.8145	2.94e-27	4.31e-26	3.92e-26	TRUE
Unigene139415_g1	330	109	1.59814	1.60215	10.8144	2.94e-27	4.32e-26	3.92e-26	TRUE
Unigene114699_g2	107.86	2	5.75302	5.75703	10.8139	2.96e-27	4.34e-26	3.94e-26	TRUE
Unigene96258_g1	192	36	2.41504	2.41905	10.8108	3.06e-27	4.49e-26	4.07e-26	TRUE
Unigene114546_g1	211	45	2.22925	2.23326	10.805	3.26e-27	4.77e-26	4.34e-26	TRUE
Unigene111222_g3	337.53	113.81	1.56839	1.5724	10.7895	3.86e-27	5.65e-26	5.13e-26	TRUE
Unigene115898_g2	477	201	1.24679	1.25081	10.7878	3.93e-27	5.75e-26	5.22e-26	TRUE
Unigene100960_g2	334.01	112	1.57639	1.58041	10.7727	4.63e-27	6.76e-26	6.14e-26	TRUE
Unigene18698_g2	159	22	2.85345	2.85746	10.7708	4.73e-27	6.9e-26	6.27e-26	TRUE
Unigene87761_g1	149	18	3.04924	3.05326	10.7693	4.8e-27	7.01e-26	6.36e-26	TRUE
Unigene93382_g1	116	6	4.27302	4.27703	10.7673	4.91e-27	7.16e-26	6.5e-26	TRUE
Unigene71128_g1	115.99	6	4.27289	4.27691	10.7667	4.94e-27	7.2e-26	6.54e-26	TRUE
Unigene114374_g3	432.99	173	1.32356	1.32758	10.7647	5.05e-27	7.36e-26	6.68e-26	TRUE
Unigene115636_g1	191	36	2.4075	2.41152	10.7631	5.14e-27	7.49e-26	6.8e-26	TRUE
Unigene104182_g3	241.92	61	1.98765	1.99166	10.7592	5.37e-27	7.81e-26	7.09e-26	TRUE
Unigene107009_g1	108	3	5.16993	5.17394	10.7589	5.38e-27	7.83e-26	7.11e-26	TRUE
Unigene100836_g1	413.78	161	1.3618	1.36582	10.7549	5.62e-27	8.17e-26	7.42e-26	TRUE
Unigene107970_g1	362	129	1.48862	1.49263	10.7545	5.64e-27	8.2e-26	7.45e-26	TRUE
Unigene1792_g1	121.54	8	3.92529	3.9293	10.7542	5.66e-27	8.22e-26	7.47e-26	TRUE
Unigene110074_g2	233.85	57	2.03655	2.04056	10.7464	6.16e-27	8.93e-26	8.12e-26	TRUE
Unigene108817_g1	323	106	1.60747	1.61148	10.744	6.33e-27	9.17e-26	8.33e-26	TRUE
Unigene113173_g2	605.67	289	1.06746	1.07148	10.7419	6.47e-27	9.38e-26	8.52e-26	TRUE
Unigene105962_g1	203	42.01	2.27268	2.27669	10.7233	7.92e-27	1.14e-25	1.04e-25	TRUE
Unigene114657_g4	560.02	258.14	1.11732	1.12134	10.7168	8.49e-27	1.23e-25	1.11e-25	TRUE
Unigene94577_g2	239	60	1.99398	1.99799	10.7162	8.54e-27	1.23e-25	1.12e-25	TRUE
Unigene90879_g1	115	6	4.26053	4.26454	10.7126	8.88e-27	1.28e-25	1.16e-25	TRUE
Unigene94580_g1	450	185	1.2824	1.28641	10.71	9.13e-27	1.32e-25	1.2e-25	TRUE
Unigene113181_g1	169.6	27	2.6511	2.65512	10.7051	9.63e-27	1.39e-25	1.26e-25	TRUE
Unigene116121_g1	252	67	1.91119	1.9152	10.7003	1.01e-26	1.46e-25	1.33e-25	TRUE
Unigene102671_g1	248	65	1.93183	1.93584	10.6911	1.12e-26	1.61e-25	1.47e-25	TRUE
Unigene111935_g1	429	172	1.31857	1.32258	10.684	1.21e-26	1.74e-25	1.58e-25	TRUE
Unigene110472_g1	461.06	192.81	1.25777	1.26179	10.6788	1.28e-26	1.84e-25	1.67e-25	TRUE
Unigene73558_g1	424	169	1.32704	1.33105	10.6739	1.35e-26	1.94e-25	1.76e-25	TRUE
Unigene112375_g2	197.03	39.68	2.31193	2.31594	10.6737	1.35e-26	1.94e-25	1.76e-25	TRUE
Unigene101020_g1	609	293.04	1.05534	1.05936	10.6719	1.38e-26	1.98e-25	1.8e-25	TRUE
Unigene116923_g1	134	13	3.36565	3.36966	10.6699	1.41e-26	2.02e-25	1.84e-25	TRUE
Unigene73289_g1	120	8	3.90689	3.9109	10.6698	1.41e-26	2.02e-25	1.84e-25	TRUE
Unigene102007_g2	300	94	1.67423	1.67824	10.6593	1.58e-26	2.26e-25	2.05e-25	TRUE
Unigene107329_g1	114	6	4.24793	4.25194	10.6577	1.61e-26	2.3e-25	2.09e-25	TRUE
Unigene141257_g1	377	140	1.42914	1.43315	10.6469	1.8e-26	2.58e-25	2.34e-25	TRUE
Unigene116436_g1	154.13	21	2.87569	2.8797	10.646	1.82e-26	2.6e-25	2.37e-25	TRUE
Unigene104937_g3	138.66	15	3.20852	3.21253	10.6333	2.09e-26	2.98e-25	2.7e-25	TRUE
Unigene104992_g1	136	14	3.28011	3.28412	10.6328	2.1e-26	2.99e-25	2.72e-25	TRUE
Unigene109819_g3	125	10	3.64386	3.64787	10.6311	2.14e-26	3.05e-25	2.77e-25	TRUE
Unigene92239_g1	452	188	1.26559	1.2696	10.6244	2.29e-26	3.27e-25	2.97e-25	TRUE
Unigene95140_g1	263	74	1.82947	1.83348	10.6141	2.56e-26	3.65e-25	3.32e-25	TRUE
Unigene114148_g1	176.88	31	2.51243	2.51644	10.6135	2.58e-26	3.68e-25	3.34e-25	TRUE
Unigene27695_g1	151	20	2.91648	2.92049	10.6113	2.64e-26	3.76e-25	3.42e-25	TRUE
Unigene90013_g1	105	3	5.12928	5.1333	10.5995	3e-26	4.27e-25	3.87e-25	TRUE
Unigene139452_g1	638.77	316.01	1.01533	1.01934	10.59	3.32e-26	4.72e-25	4.28e-25	TRUE
Unigene112829_g2	198	41	2.2718	2.27582	10.5879	3.39e-26	4.82e-25	4.38e-25	TRUE
Unigene110406_g1	435	178	1.28914	1.29315	10.5728	3.98e-26	5.65e-25	5.14e-25	TRUE
Unigene115206_g1	212	48	2.14296	2.14697	10.569	4.15e-26	5.89e-25	5.35e-25	TRUE
Unigene110708_g1	585	279	1.06817	1.07219	10.5627	4.44e-26	6.29e-25	5.71e-25	TRUE
Unigene48963_g2	595	286	1.05687	1.06089	10.561	4.52e-26	6.4e-25	5.81e-25	TRUE
Unigene110355_g2	114	0	7.83289	7.8369	10.5542	4.86e-26	6.88e-25	6.24e-25	TRUE
Unigene112289_g1	114	0	7.83289	7.8369	10.5542	4.86e-26	6.88e-25	6.24e-25	TRUE
Unigene79119_g1	104.01	3	5.11562	5.11963	10.5463	5.29e-26	7.48e-25	6.79e-25	TRUE
Unigene93575_g1	171	29	2.55987	2.56389	10.5453	5.34e-26	7.55e-25	6.86e-25	TRUE
Unigene71841_g1	500.71	222	1.17342	1.17743	10.5374	5.81e-26	8.2e-25	7.45e-25	TRUE
Unigene112833_g1	173	30	2.52774	2.53175	10.5323	6.13e-26	8.66e-25	7.86e-25	TRUE
Unigene113249_g1	102	2	5.67243	5.67644	10.5146	7.4e-26	1.04e-24	9.47e-25	TRUE
Unigene95989_g2	240	63.01	1.92938	1.9334	10.5084	7.9e-26	1.11e-24	1.01e-24	TRUE
Unigene109051_g1	144	18	3	3.00401	10.5056	8.14e-26	1.15e-24	1.04e-24	TRUE
Unigene108210_g5	418.97	169	1.30982	1.31384	10.5044	8.24e-26	1.16e-24	1.05e-24	TRUE
Unigene150629_g1	557.89	262	1.09041	1.09443	10.4885	9.76e-26	1.37e-24	1.24e-24	TRUE
Unigene20187_g1	108	5	4.43296	4.43697	10.4833	1.03e-25	1.45e-24	1.32e-24	TRUE
Unigene103704_g2	222	54	2.03953	2.04354	10.4805	1.06e-25	1.49e-24	1.35e-24	TRUE
Unigene109857_g8	145.9	19	2.94091	2.94492	10.4734	1.14e-25	1.61e-24	1.46e-24	TRUE
Unigene103483_g1	112	0	7.80735	7.81137	10.4733	1.15e-25	1.61e-24	1.46e-24	TRUE
Unigene104093_g1	387.85	150	1.37054	1.37455	10.4631	1.28e-25	1.79e-24	1.62e-24	TRUE
Unigene86295_g1	138	16	3.10852	3.11254	10.4574	1.35e-25	1.89e-24	1.72e-24	TRUE
Unigene106224_g1	148	20	2.88753	2.89154	10.4535	1.41e-25	1.97e-24	1.79e-24	TRUE
Unigene99850_g1	355.21	129.92	1.45105	1.45506	10.4528	1.42e-25	1.99e-24	1.8e-24	TRUE
Unigene109786_g4	440.01	183.67	1.26042	1.26443	10.4492	1.48e-25	2.06e-24	1.87e-24	TRUE
Unigene18698_g1	116	8	3.85798	3.86199	10.4474	1.51e-25	2.1e-24	1.91e-24	TRUE
Unigene105388_g1	612.04	301	1.02386	1.02788	10.4374	1.67e-25	2.33e-24	2.12e-24	TRUE
Unigene114224_g4	177	32.69	2.43683	2.44084	10.4339	1.74e-25	2.42e-24	2.19e-24	TRUE
Unigene113708_g8	107	5	4.41954	4.42355	10.4273	1.86e-25	2.59e-24	2.35e-24	TRUE
Unigene111895_g6	124	11	3.49476	3.49878	10.4215	1.98e-25	2.75e-24	2.5e-24	TRUE
Unigene101390_g1	137.26	16	3.10077	3.10478	10.4174	2.07e-25	2.87e-24	2.61e-24	TRUE
Unigene100510_g1	441	185	1.25325	1.25727	10.4146	2.13e-25	2.96e-24	2.68e-24	TRUE
Unigene96069_g1	247	68	1.8609	1.86492	10.4057	2.33e-25	3.24e-24	2.94e-24	TRUE
Unigene100510_g3	297	96	1.62936	1.63337	10.4029	2.41e-25	3.34e-24	3.03e-24	TRUE
Unigene111945_g1	177	33	2.42321	2.42722	10.4002	2.47e-25	3.43e-24	3.12e-24	TRUE
Unigene113765_g3	372.98	142	1.39321	1.39722	10.3889	2.78e-25	3.86e-24	3.5e-24	TRUE
Unigene106772_g3	112	7	4	4.00401	10.3845	2.92e-25	4.04e-24	3.67e-24	TRUE
Unigene80527_g1	293	94	1.64017	1.64418	10.3815	3.01e-25	4.17e-24	3.78e-24	TRUE
Unigene107548_g1	456.52	195.94	1.22027	1.22428	10.3774	3.14e-25	4.35e-24	3.95e-24	TRUE
Unigene85973_g1	191.36	40	2.25822	2.26223	10.3711	3.36e-25	4.64e-24	4.22e-24	TRUE
Unigene70640_g1	484.88	215.02	1.17316	1.17717	10.3677	3.48e-25	4.81e-24	4.37e-24	TRUE
Unigene94045_g1	257	74	1.79617	1.80018	10.3614	3.71e-25	5.13e-24	4.66e-24	TRUE
Unigene100929_g1	229	59	1.95656	1.96057	10.3602	3.76e-25	5.19e-24	4.72e-24	TRUE
Unigene115604_g1	120	10	3.58496	3.58898	10.3533	4.04e-25	5.58e-24	5.07e-24	TRUE
Unigene97635_g1	193	41	2.23491	2.23892	10.3499	4.19e-25	5.78e-24	5.25e-24	TRUE
Unigene112824_g2	157.95	25	2.65947	2.66348	10.3485	4.25e-25	5.86e-24	5.32e-24	TRUE
Unigene100202_g1	627.12	314	0.997977	1.00199	10.3454	4.39e-25	6.04e-24	5.49e-24	TRUE
Unigene111992_g1	117	9	3.70044	3.70445	10.3429	4.51e-25	6.2e-24	5.63e-24	TRUE
Unigene73598_g1	193.91	41.51	2.22386	2.22787	10.3428	4.51e-25	6.21e-24	5.64e-24	TRUE
Unigene111907_g1	217	53	2.03363	2.03764	10.3425	4.53e-25	6.23e-24	5.66e-24	TRUE
Unigene111068_g5	285	90	1.66297	1.66698	10.3398	4.65e-25	6.4e-24	5.81e-24	TRUE
Unigene106632_g1	114	8	3.83289	3.8369	10.3345	4.92e-25	6.76e-24	6.14e-24	TRUE
Unigene109110_g1	111	7	3.98706	3.99107	10.3278	5.28e-25	7.25e-24	6.59e-24	TRUE
Unigene95140_g2	312	106	1.55748	1.5615	10.3209	5.67e-25	7.79e-24	7.07e-24	TRUE
Unigene108992_g2	521.97	241.29	1.1132	1.11721	10.3156	5.99e-25	8.22e-24	7.47e-24	TRUE
Unigene92331_g2	298	98	1.60446	1.60847	10.3059	6.63e-25	9.09e-24	8.26e-24	TRUE
Unigene94031_g1	502	228	1.13865	1.14267	10.3013	6.95e-25	9.53e-24	8.66e-24	TRUE
Unigene99556_g1	102	4	4.67243	4.67644	10.3013	6.95e-25	9.53e-24	8.66e-24	TRUE
Unigene104022_g1	119	10	3.57289	3.5769	10.2969	7.28e-25	9.97e-24	9.06e-24	TRUE
Unigene103556_g2	370	142	1.38163	1.38565	10.2823	8.47e-25	1.16e-23	1.05e-23	TRUE
Unigene102661_g3	534.98	251	1.0918	1.09581	10.2814	8.55e-25	1.17e-23	1.06e-23	TRUE
Unigene112516_g2	107.06	6	4.15731	4.16133	10.268	9.82e-25	1.34e-23	1.22e-23	TRUE
Unigene89275_g1	107.01	0	7.7416	7.74562	10.2675	9.87e-25	1.35e-23	1.22e-23	TRUE
Unigene102590_g2	109.94	7	3.97322	3.97723	10.2673	9.9e-25	1.35e-23	1.23e-23	TRUE
Unigene97126_g1	142	19	2.90182	2.90583	10.2646	1.02e-24	1.39e-23	1.26e-23	TRUE
Unigene94217_g2	98.72	3	5.04031	5.04432	10.2564	1.11e-24	1.51e-23	1.37e-23	TRUE
Unigene102715_g2	149	22	2.75974	2.76375	10.2497	1.19e-24	1.62e-23	1.47e-23	TRUE
Unigene88241_g1	118	10	3.56071	3.56473	10.2402	1.31e-24	1.78e-23	1.62e-23	TRUE
Unigene107775_g1	225.97	59	1.93734	1.94136	10.2245	1.54e-24	2.09e-23	1.9e-23	TRUE
Unigene108628_g1	112.02	8	3.80761	3.81163	10.2216	1.59e-24	2.16e-23	1.96e-23	TRUE
Unigene101625_g1	237	65	1.86638	1.87039	10.2131	1.73e-24	2.35e-23	2.14e-23	TRUE
Unigene111082_g1	153	24	2.67243	2.67644	10.2116	1.76e-24	2.39e-23	2.17e-23	TRUE
Unigene110347_g1	594	294	1.01465	1.01866	10.2065	1.85e-24	2.52e-23	2.29e-23	TRUE
Unigene112406_g1	281.58	90	1.64555	1.64956	10.201	1.96e-24	2.66e-23	2.42e-23	TRUE
Unigene108445_g1	579.56	283.97	1.02922	1.03323	10.2001	1.98e-24	2.69e-23	2.44e-23	TRUE
Unigene102588_g1	103	5	4.36457	4.36859	10.2001	1.98e-24	2.69e-23	2.44e-23	TRUE
Unigene115242_g4	412.98	171	1.27208	1.27609	10.1959	2.07e-24	2.8e-23	2.55e-23	TRUE
Unigene109142_g1	100	4	4.64386	4.64787	10.1878	2.25e-24	3.05e-23	2.77e-23	TRUE
Unigene115474_g1	407.96	168	1.27997	1.28398	10.1825	2.37e-24	3.21e-23	2.92e-23	TRUE
Unigene66386_g1	140	19	2.88136	2.88537	10.1562	3.11e-24	4.2e-23	3.81e-23	TRUE
Unigene115677_g1	301.01	102	1.56124	1.56526	10.1553	3.14e-24	4.23e-23	3.84e-23	TRUE
Unigene115005_g1	288.94	95	1.60477	1.60878	10.1495	3.33e-24	4.49e-23	4.08e-23	TRUE
Unigene114302_g4	210.83	52	2.0195	2.02351	10.1485	3.37e-24	4.54e-23	4.12e-23	TRUE
Unigene88962_g1	539.03	257	1.0686	1.07261	10.1425	3.58e-24	4.82e-23	4.38e-23	TRUE
Unigene109882_g1	119	11	3.43539	3.4394	10.1398	3.68e-24	4.95e-23	4.5e-23	TRUE
Unigene104456_g1	223.99	59	1.92465	1.92866	10.1353	3.85e-24	5.18e-23	4.71e-23	TRUE
Unigene84736_g1	116	10	3.53605	3.54007	10.126	4.24e-24	5.69e-23	5.17e-23	TRUE
Unigene111100_g5	113	9	3.65025	3.65427	10.1144	4.77e-24	6.4e-23	5.81e-23	TRUE
Unigene112980_g3	134.24	17	2.98121	2.98522	10.1128	4.85e-24	6.51e-23	5.91e-23	TRUE
Unigene108457_g1	144	21	2.77761	2.78162	10.1101	4.98e-24	6.69e-23	6.07e-23	TRUE
Unigene114037_g6	346	130	1.41226	1.41627	10.1092	5.03e-24	6.75e-23	6.13e-23	TRUE
Unigene89670_g1	144	21.01	2.77692	2.78093	10.1088	5.05e-24	6.77e-23	6.15e-23	TRUE
Unigene112342_g4	112.08	8.73	3.6824	3.68642	10.1053	5.23e-24	7.01e-23	6.37e-23	TRUE
Unigene112052_g1	110	8	3.78136	3.78537	10.1051	5.24e-24	7.03e-23	6.38e-23	TRUE
Unigene103343_g1	268	83.62	1.68031	1.68433	10.1007	5.49e-24	7.34e-23	6.67e-23	TRUE
Unigene84935_g1	173	34	2.34717	2.35118	10.092	5.99e-24	8.01e-23	7.28e-23	TRUE
Unigene103389_g1	153	25	2.61353	2.61755	10.0894	6.16e-24	8.23e-23	7.47e-23	TRUE
Unigene109976_g1	153	25	2.61353	2.61755	10.0894	6.16e-24	8.23e-23	7.47e-23	TRUE
Unigene103285_g2	213.16	54	1.98091	1.98492	10.077	6.99e-24	9.31e-23	8.46e-23	TRUE
Unigene94995_g1	131	16	3.03342	3.03744	10.0732	7.26e-24	9.67e-23	8.78e-23	TRUE
Unigene104097_g1	268	84	1.67377	1.67779	10.0728	7.28e-24	9.7e-23	8.81e-23	TRUE
Unigene110802_g5	187.19	41	2.19081	2.19482	10.0688	7.59e-24	1.01e-22	9.17e-23	TRUE
Unigene68893_g2	237.18	67	1.82375	1.82776	10.0582	8.45e-24	1.12e-22	1.02e-22	TRUE
Unigene111068_g1	255.17	77	1.72853	1.73254	10.0537	8.85e-24	1.18e-22	1.07e-22	TRUE
Unigene114877_g8	442.02	193	1.19551	1.19952	10.0478	9.39e-24	1.25e-22	1.13e-22	TRUE
Unigene105226_g2	95	3	4.98489	4.98891	10.0468	9.49e-24	1.26e-22	1.14e-22	TRUE
Unigene83418_g1	244	71	1.78099	1.785	10.0372	1.05e-23	1.39e-22	1.26e-22	TRUE
Unigene103216_g1	93	2	5.53916	5.54317	10.0334	1.09e-23	1.44e-22	1.31e-22	TRUE
Unigene112083_g2	267	84	1.66838	1.67239	10.0311	1.11e-23	1.47e-22	1.34e-22	TRUE
Unigene103299_g1	236.47	67	1.81942	1.82344	10.0269	1.16e-23	1.54e-22	1.39e-22	TRUE
Unigene114369_g5	254.38	77	1.72405	1.72807	10.02	1.25e-23	1.65e-22	1.49e-22	TRUE
Unigene106668_g1	147	23	2.67611	2.68012	10.0168	1.29e-23	1.7e-22	1.54e-22	TRUE
Unigene103704_g4	449.99	199.03	1.17691	1.18092	10.013	1.34e-23	1.76e-22	1.6e-22	TRUE
Unigene108509_g1	101	0	7.65821	7.66223	10.0113	1.36e-23	1.79e-22	1.63e-22	TRUE
Unigene109303_g1	101	0	7.65821	7.66223	10.0113	1.36e-23	1.79e-22	1.63e-22	TRUE
Unigene109987_g1	561.98	276.4	1.02376	1.02777	10.0006	1.51e-23	1.99e-22	1.81e-22	TRUE
Unigene108937_g7	317	114	1.47545	1.47946	9.99787	1.56e-23	2.05e-22	1.86e-22	TRUE
Unigene33461_g1	307	108	1.50721	1.51122	9.99496	1.6e-23	2.11e-22	1.92e-22	TRUE
Unigene102445_g1	127	15	3.08179	3.08581	9.99203	1.65e-23	2.17e-22	1.97e-22	TRUE
Unigene175208_g1	160	29	2.46395	2.46796	9.98341	1.8e-23	2.37e-22	2.15e-22	TRUE
Unigene115257_g5	545	265	1.04026	1.04428	9.97794	1.9e-23	2.5e-22	2.27e-22	TRUE
Unigene76654_g1	100	0	7.64386	7.64787	9.96767	2.11e-23	2.77e-22	2.51e-22	TRUE
Unigene91035_g1	260.03	81	1.68268	1.6867	9.95925	2.3e-23	3.01e-22	2.73e-22	TRUE
Unigene112996_g1	96	4	4.58496	4.58898	9.95656	2.36e-23	3.09e-22	2.8e-22	TRUE
Unigene114001_g2	150	25	2.58496	2.58898	9.92995	3.08e-23	4.02e-22	3.65e-22	TRUE
Unigene114084_g1	104	7	3.89308	3.8971	9.92168	3.35e-23	4.36e-22	3.96e-22	TRUE
Unigene97855_g1	98.2	5	4.29572	4.29974	9.92026	3.4e-23	4.42e-22	4.02e-22	TRUE
Unigene80322_g1	186	42	2.14684	2.15085	9.9109	3.73e-23	4.85e-22	4.41e-22	TRUE
Unigene114097_g1	358	141	1.34426	1.34828	9.90531	3.95e-23	5.13e-22	4.66e-22	TRUE
Unigene76455_g1	112	10	3.48543	3.48944	9.89399	4.42e-23	5.74e-22	5.21e-22	TRUE
Unigene105938_g1	140	21	2.73697	2.74098	9.89245	4.49e-23	5.82e-22	5.29e-22	TRUE
Unigene98665_g1	525	253.09	1.05267	1.05668	9.88818	4.68e-23	6.08e-22	5.52e-22	TRUE
Unigene114274_g3	114.54	11	3.38028	3.38429	9.88248	4.96e-23	6.43e-22	5.84e-22	TRUE
Unigene84672_g1	436.94	193.06	1.17839	1.1824	9.87657	5.26e-23	6.81e-22	6.19e-22	TRUE
Unigene107859_g1	391	163	1.2623	1.26631	9.86153	6.11e-23	7.9e-22	7.17e-22	TRUE
Unigene105357_g1	91	1	6.50779	6.51181	9.85763	6.35e-23	8.2e-22	7.45e-22	TRUE
Unigene99347_g1	100	6	4.05889	4.06291	9.85566	6.48e-23	8.36e-22	7.6e-22	TRUE
Unigene115671_g3	300.01	106	1.50095	1.50496	9.85026	6.84e-23	8.82e-22	8.01e-22	TRUE
Unigene111283_g1	111	10	3.47249	3.4765	9.83522	7.94e-23	1.02e-21	9.3e-22	TRUE
Unigene96910_g1	134	19	2.81816	2.82218	9.82562	8.73e-23	1.12e-21	1.02e-21	TRUE
Unigene104932_g1	129	17	2.92376	2.92778	9.81994	9.24e-23	1.19e-21	1.08e-21	TRUE
Unigene101650_g1	223.99	63	1.83001	1.83402	9.79736	1.16e-22	1.48e-21	1.35e-21	TRUE
Unigene91983_g1	96.01	0	7.58511	7.58913	9.79093	1.23e-22	1.58e-21	1.44e-21	TRUE
Unigene115879_g1	351.64	139.08	1.33818	1.3422	9.78296	1.33e-22	1.71e-21	1.55e-21	TRUE
Unigene110910_g1	342	133	1.36257	1.36658	9.78179	1.35e-22	1.73e-21	1.57e-21	TRUE
Unigene4220_g2	218	60	1.86129	1.86531	9.77719	1.41e-22	1.81e-21	1.64e-21	TRUE
Unigene100456_g1	293	103	1.50826	1.51227	9.7694	1.52e-22	1.95e-21	1.77e-21	TRUE
Unigene111248_g2	187	44	2.08746	2.09148	9.76311	1.62e-22	2.07e-21	1.88e-21	TRUE
Unigene81868_g1	127.99	17	2.91242	2.91644	9.7627	1.63e-22	2.08e-21	1.89e-21	TRUE
Unigene105618_g1	89	1	6.47573	6.47975	9.75475	1.76e-22	2.25e-21	2.04e-21	TRUE
Unigene110635_g1	246	76	1.69459	1.6986	9.7351	2.14e-22	2.72e-21	2.47e-21	TRUE
Unigene111905_g2	168.01	35	2.26312	2.26713	9.73059	2.23e-22	2.84e-21	2.58e-21	TRUE
Unigene113613_g8	394	167.58	1.23335	1.23736	9.72162	2.44e-22	3.1e-21	2.81e-21	TRUE
Unigene108084_g1	174	38	2.19502	2.19903	9.71909	2.5e-22	3.17e-21	2.88e-21	TRUE
Unigene103356_g2	349.09	138.62	1.33246	1.33648	9.7155	2.59e-22	3.28e-21	2.98e-21	TRUE
Unigene115702_g6	241.83	74	1.7084	1.71241	9.70745	2.8e-22	3.55e-21	3.23e-21	TRUE
Unigene99706_g1	407.79	177	1.20408	1.20809	9.70544	2.86e-22	3.62e-21	3.29e-21	TRUE
Unigene89516_g1	365	149	1.29258	1.2966	9.70483	2.88e-22	3.64e-21	3.31e-21	TRUE
Unigene113284_g3	189.72	46	2.04417	2.04818	9.70281	2.93e-22	3.71e-21	3.37e-21	TRUE
Unigene101358_g3	114	12	3.24793	3.25194	9.69338	3.22e-22	4.07e-21	3.69e-21	TRUE
Unigene104506_g1	497	238	1.06228	1.0663	9.69228	3.25e-22	4.11e-21	3.73e-21	TRUE
Unigene104697_g1	264	87	1.60145	1.60546	9.6871	3.42e-22	4.32e-21	3.92e-21	TRUE
Unigene113292_g2	199	51	1.9642	1.96821	9.68255	3.58e-22	4.51e-21	4.1e-21	TRUE
Unigene110153_g5	332.92	129	1.3678	1.37182	9.67925	3.69e-22	4.66e-21	4.23e-21	TRUE
Unigene96759_g1	483.2	228.72	1.07904	1.08305	9.67878	3.71e-22	4.68e-21	4.25e-21	TRUE
Unigene75629_g1	241	74	1.70344	1.70745	9.67101	4e-22	5.04e-21	4.58e-21	TRUE
Unigene112516_g1	91.19	4	4.5108	4.51482	9.67059	4.02e-22	5.06e-21	4.59e-21	TRUE
Unigene114940_g1	275.01	94	1.54875	1.55276	9.65022	4.91e-22	6.16e-21	5.6e-21	TRUE
Unigene114280_g1	126	17	2.88982	2.89383	9.64915	4.96e-22	6.23e-21	5.65e-21	TRUE
Unigene93669_g1	249	79	1.65622	1.66023	9.63692	5.58e-22	7.01e-21	6.36e-21	TRUE
Unigene106786_g1	128	18	2.83007	2.83409	9.62377	6.35e-22	7.95e-21	7.22e-21	TRUE
Unigene115895_g5	299.06	109	1.45611	1.46012	9.61606	6.84e-22	8.56e-21	7.77e-21	TRUE
Unigene95023_g1	90	3.9	4.52838	4.53239	9.61535	6.89e-22	8.62e-21	7.83e-21	TRUE
Unigene114989_g2	110	11	3.32193	3.32594	9.6144	6.95e-22	8.69e-21	7.9e-21	TRUE
Unigene128247_g1	96	6	4	4.00401	9.61418	6.97e-22	8.71e-21	7.91e-21	TRUE
Unigene112340_g9	447.99	206	1.12082	1.12484	9.60919	7.31e-22	9.14e-21	8.3e-21	TRUE
Unigene94746_g3	104	9	3.53051	3.53453	9.58212	9.51e-22	1.19e-20	1.08e-20	TRUE
Unigene112378_g2	217.25	62	1.80902	1.81303	9.57314	1.04e-21	1.29e-20	1.17e-20	TRUE
Unigene113988_g11	219	63	1.79751	1.80152	9.56968	1.07e-21	1.33e-20	1.21e-20	TRUE
Unigene102275_g1	206	56	1.87915	1.88316	9.56561	1.12e-21	1.39e-20	1.26e-20	TRUE
Unigene110958_g1	98	7	3.80735	3.81137	9.56033	1.17e-21	1.46e-20	1.32e-20	TRUE
Unigene116120_g1	304	113	1.42775	1.43176	9.55369	1.25e-21	1.55e-20	1.41e-20	TRUE
Unigene109122_g1	119	15	2.98793	2.99194	9.53177	1.55e-21	1.92e-20	1.74e-20	TRUE
Unigene108795_g1	184.24	45	2.03359	2.0376	9.52972	1.58e-21	1.95e-20	1.78e-20	TRUE
Unigene114864_g1	321	124	1.37223	1.37625	9.52776	1.61e-21	1.99e-20	1.81e-20	TRUE
Unigene111279_g1	147	27	2.44478	2.4488	9.52653	1.63e-21	2.01e-20	1.83e-20	TRUE
Unigene112362_g1	89.32	4.18	4.41741	4.42142	9.52586	1.64e-21	2.03e-20	1.84e-20	TRUE
Unigene111018_g1	86.01	3	4.84147	4.84548	9.51843	1.76e-21	2.17e-20	1.98e-20	TRUE
Unigene115623_g4	393.04	170.86	1.20186	1.20587	9.51447	1.83e-21	2.26e-20	2.05e-20	TRUE
Unigene109765_g1	126	18	2.80735	2.81137	9.50911	1.92e-21	2.38e-20	2.16e-20	TRUE
Unigene88385_g2	126	18	2.80735	2.81137	9.50911	1.92e-21	2.38e-20	2.16e-20	TRUE
Unigene112955_g1	298	110	1.43781	1.44182	9.50882	1.93e-21	2.38e-20	2.16e-20	TRUE
Unigene94615_g2	116	14	3.05063	3.05464	9.50424	2.02e-21	2.49e-20	2.26e-20	TRUE
Unigene106137_g1	223	66	1.75651	1.76052	9.50418	2.02e-21	2.49e-20	2.26e-20	TRUE
Unigene71801_g1	223	66	1.75651	1.76052	9.50418	2.02e-21	2.49e-20	2.26e-20	TRUE
Unigene111142_g1	97	7	3.79256	3.79657	9.49883	2.12e-21	2.62e-20	2.38e-20	TRUE
Unigene113486_g1	251	82	1.61399	1.61801	9.49869	2.13e-21	2.62e-20	2.38e-20	TRUE
Unigene114834_g5	108	11	3.29546	3.29947	9.49422	2.22e-21	2.74e-20	2.48e-20	TRUE
Unigene66876_g1	84	1	6.39232	6.39633	9.49099	2.29e-21	2.82e-20	2.56e-20	TRUE
Unigene104974_g1	249	81	1.62015	1.62417	9.48666	2.39e-21	2.94e-20	2.67e-20	TRUE
Unigene111205_g3	91.01	5	4.18603	4.19004	9.48514	2.42e-21	2.98e-20	2.7e-20	TRUE
Unigene108153_g2	118.2	15	2.9782	2.98221	9.48476	2.43e-21	2.99e-20	2.71e-20	TRUE
Unigene67436_g1	89	0	7.47573	7.47975	9.46864	2.84e-21	3.48e-20	3.16e-20	TRUE
Unigene112133_g2	130	20	2.70044	2.70445	9.46529	2.93e-21	3.59e-20	3.26e-20	TRUE
Unigene113134_g1	179	43	2.05755	2.06156	9.46431	2.96e-21	3.62e-20	3.29e-20	TRUE
Unigene110722_g1	85.11	3	4.82629	4.83031	9.4637	2.97e-21	3.64e-20	3.31e-20	TRUE
Unigene107719_g2	102	9	3.5025	3.50651	9.46013	3.08e-21	3.77e-20	3.42e-20	TRUE
Unigene107180_g3	399	176	1.18081	1.18483	9.45343	3.28e-21	4.01e-20	3.64e-20	TRUE
Unigene95654_g1	396	174	1.18641	1.19043	9.45316	3.29e-21	4.02e-20	3.65e-20	TRUE
Unigene105535_g2	152	30	2.34104	2.34505	9.44506	3.55e-21	4.34e-20	3.94e-20	TRUE
Unigene100521_g1	83	1	6.37504	6.37905	9.43706	3.83e-21	4.68e-20	4.25e-20	TRUE
Unigene111420_g1	83	1	6.37504	6.37905	9.43706	3.83e-21	4.68e-20	4.25e-20	TRUE
Unigene110299_g2	225	68	1.72632	1.73033	9.43223	4.01e-21	4.9e-20	4.45e-20	TRUE
Unigene94902_g2	232	72	1.68806	1.69207	9.42834	4.17e-21	5.08e-20	4.61e-20	TRUE
Unigene113140_g1	352.58	146	1.27198	1.276	9.4203	4.5e-21	5.47e-20	4.97e-20	TRUE
Unigene110502_g2	230	71	1.69574	1.69976	9.41771	4.61e-21	5.61e-20	5.09e-20	TRUE
Unigene108665_g1	87	4	4.44294	4.44696	9.41388	4.78e-21	5.81e-20	5.28e-20	TRUE
Unigene113526_g5	87	4	4.44294	4.44696	9.41388	4.78e-21	5.81e-20	5.28e-20	TRUE
Unigene86151_g1	171.99	40	2.10425	2.10827	9.41083	4.92e-21	5.98e-20	5.43e-20	TRUE
Unigene83712_g1	321.49	126.23	1.34872	1.35273	9.41038	4.94e-21	6e-20	5.45e-20	TRUE
Unigene106055_g2	442.97	207	1.09758	1.10159	9.39551	5.69e-21	6.9e-20	6.27e-20	TRUE
Unigene85117_g1	119	16	2.89482	2.89883	9.38536	6.27e-21	7.59e-20	6.89e-20	TRUE
Unigene86853_g1	114	14	3.02554	3.02955	9.38528	6.27e-21	7.59e-20	6.9e-20	TRUE
Unigene93930_g1	116.49	15	2.95717	2.96119	9.38365	6.37e-21	7.71e-20	7e-20	TRUE
Unigene93874_g1	322.09	127.17	1.34071	1.34472	9.37637	6.83e-21	8.26e-20	7.5e-20	TRUE
Unigene85065_g1	92	6	3.9386	3.94261	9.36655	7.49e-21	9.05e-20	8.22e-20	TRUE
Unigene95708_g1	89	5	4.15381	4.15782	9.3598	7.99e-21	9.63e-20	8.75e-20	TRUE
Unigene115817_g1	196	53	1.88679	1.8908	9.35602	8.28e-21	9.98e-20	9.06e-20	TRUE
Unigene103142_g1	116	15	2.95109	2.9551	9.35451	8.4e-21	1.01e-19	9.19e-20	TRUE
Unigene121080_g1	103	10	3.36457	3.36859	9.35337	8.49e-21	1.02e-19	9.29e-20	TRUE
Unigene113374_g1	86	4	4.42626	4.43028	9.3515	8.64e-21	1.04e-19	9.45e-20	TRUE
Unigene116173_g3	329	132	1.31755	1.32156	9.35068	8.71e-21	1.05e-19	9.52e-20	TRUE
Unigene111988_g1	91.73	6	3.93436	3.93837	9.34961	8.8e-21	1.06e-19	9.62e-20	TRUE
Unigene114426_g1	81	2	5.33985	5.34386	9.34426	9.25e-21	1.11e-19	1.01e-19	TRUE
Unigene111698_g1	205	58	1.8215	1.82551	9.34312	9.35e-21	1.12e-19	1.02e-19	TRUE
Unigene112669_g2	83	3	4.79008	4.79409	9.33398	1.02e-20	1.22e-19	1.11e-19	TRUE
Unigene110278_g1	451.62	214.29	1.07554	1.07956	9.33262	1.03e-20	1.24e-19	1.13e-19	TRUE
Unigene96413_g1	314	122.92	1.35304	1.35706	9.32286	1.13e-20	1.36e-19	1.23e-19	TRUE
Unigene99079_g2	132	22	2.58496	2.58898	9.31512	1.22e-20	1.46e-19	1.33e-19	TRUE
Unigene112098_g3	208	60	1.79355	1.79756	9.31214	1.25e-20	1.5e-19	1.36e-19	TRUE
Unigene111383_g4	206	59	1.80386	1.80787	9.30377	1.36e-20	1.62e-19	1.47e-19	TRUE
Unigene102489_g1	304	116.99	1.37769	1.3817	9.29997	1.4e-20	1.68e-19	1.53e-19	TRUE
Unigene94615_g1	145	28	2.37255	2.37657	9.29807	1.43e-20	1.71e-19	1.55e-19	TRUE
Unigene111959_g1	85	4	4.40939	4.4134	9.28869	1.56e-20	1.86e-19	1.69e-19	TRUE
Unigene100959_g1	391.17	174	1.16871	1.17272	9.28404	1.63e-20	1.94e-19	1.77e-19	TRUE
Unigene112485_g5	85	0	7.40939	7.4134	9.27739	1.74e-20	2.07e-19	1.88e-19	TRUE
Unigene111701_g2	129	21	2.61891	2.62292	9.27468	1.78e-20	2.12e-19	1.93e-19	TRUE
Unigene108849_g1	82	3	4.77259	4.7766	9.27179	1.83e-20	2.18e-19	1.98e-19	TRUE
Unigene116292_g1	112	14	3	3.00401	9.26509	1.95e-20	2.32e-19	2.1e-19	TRUE
Unigene115262_g2	177	44	2.00817	2.01219	9.26481	1.95e-20	2.32e-19	2.11e-19	TRUE
Unigene102485_g1	235.24	76	1.63006	1.63408	9.26116	2.02e-20	2.4e-19	2.18e-19	TRUE
Unigene113647_g2	383	169	1.18032	1.18433	9.25889	2.07e-20	2.45e-19	2.23e-19	TRUE
Unigene93585_g1	142	27.01	2.39433	2.39834	9.25071	2.23e-20	2.65e-19	2.4e-19	TRUE
Unigene100952_g1	351	148	1.24587	1.24989	9.2486	2.27e-20	2.7e-19	2.45e-19	TRUE
Unigene107153_g1	90	6	3.90689	3.9109	9.24031	2.46e-20	2.91e-19	2.64e-19	TRUE
Unigene102126_g1	184	48	1.9386	1.94261	9.23023	2.7e-20	3.19e-19	2.9e-19	TRUE
Unigene110435_g2	79	1	6.30378	6.30779	9.21712	3.05e-20	3.6e-19	3.27e-19	TRUE
Unigene106692_g1	98	9	3.44478	3.4488	9.21183	3.21e-20	3.78e-19	3.44e-19	TRUE
Unigene114664_g3	98	9	3.44478	3.4488	9.21183	3.21e-20	3.78e-19	3.44e-19	TRUE
Unigene111738_g1	284.05	106	1.42208	1.42609	9.20737	3.34e-20	3.94e-19	3.58e-19	TRUE
Unigene104455_g1	162	37	2.1304	2.13441	9.20489	3.42e-20	4.03e-19	3.66e-19	TRUE
Unigene66080_g1	191	52	1.87699	1.881	9.20365	3.46e-20	4.08e-19	3.7e-19	TRUE
Unigene81387_g1	267.54	96	1.47865	1.48266	9.19961	3.59e-20	4.23e-19	3.84e-19	TRUE
Unigene115820_g1	243.93	81.9	1.57453	1.57855	9.19828	3.64e-20	4.28e-19	3.89e-19	TRUE
Unigene110432_g2	95	8	3.56986	3.57387	9.19714	3.68e-20	4.33e-19	3.93e-19	TRUE
Unigene100306_g2	314	125	1.32884	1.33285	9.19504	3.75e-20	4.41e-19	4.01e-19	TRUE
Unigene112098_g4	143	28	2.35252	2.35653	9.18772	4.01e-20	4.71e-19	4.28e-19	TRUE
Unigene80662_g1	86.43	5.08	4.08863	4.09265	9.18221	4.22e-20	4.96e-19	4.5e-19	TRUE
Unigene109271_g1	113	15	2.91329	2.9173	9.17455	4.53e-20	5.32e-19	4.83e-19	TRUE
Unigene93198_g2	147	30	2.29278	2.2968	9.17367	4.57e-20	5.36e-19	4.87e-19	TRUE
Unigene98305_g1	83	4	4.37504	4.37905	9.16169	5.11e-20	5.99e-19	5.44e-19	TRUE
Unigene99657_g1	310	123	1.33361	1.33762	9.16143	5.12e-20	6e-19	5.45e-19	TRUE
Unigene114543_g6	169	41	2.04333	2.04734	9.15523	5.42e-20	6.35e-19	5.77e-19	TRUE
Unigene108644_g2	342.27	144	1.24907	1.25308	9.15112	5.63e-20	6.59e-19	5.99e-19	TRUE
Unigene115357_g3	188	51	1.88216	1.88618	9.148	5.8e-20	6.78e-19	6.16e-19	TRUE
Unigene71930_g1	80	3	4.73697	4.74098	9.14601	5.91e-20	6.91e-19	6.28e-19	TRUE
Unigene111694_g2	82	0	7.35755	7.36157	9.13013	6.84e-20	7.99e-19	7.26e-19	TRUE
Unigene104808_g2	213	65	1.71234	1.71636	9.1252	7.16e-20	8.36e-19	7.59e-19	TRUE
Unigene108820_g1	117	17	2.7829	2.78692	9.12207	7.37e-20	8.6e-19	7.81e-19	TRUE
Unigene99321_g2	91	7	3.70044	3.70445	9.12158	7.4e-20	8.64e-19	7.85e-19	TRUE
Unigene108686_g1	124	20	2.63227	2.63628	9.11834	7.63e-20	8.9e-19	8.08e-19	TRUE
Unigene113522_g1	381.95	171	1.15939	1.1634	9.11577	7.81e-20	9.11e-19	8.27e-19	TRUE
Unigene111780_g1	112	15	2.90046	2.90448	9.11395	7.94e-20	9.26e-19	8.41e-19	TRUE
Unigene113708_g6	150	32	2.22882	2.23283	9.10915	8.3e-20	9.67e-19	8.78e-19	TRUE
Unigene114789_g1	150	32	2.22882	2.23283	9.10915	8.3e-20	9.67e-19	8.78e-19	TRUE
Unigene111463_g1	85	5	4.08746	4.09148	9.10517	8.61e-20	1e-18	9.11e-19	TRUE
Unigene114032_g1	82.07	4	4.35878	4.3628	9.102	8.87e-20	1.03e-18	9.37e-19	TRUE
Unigene112942_g1	156	35	2.15612	2.16013	9.10102	8.95e-20	1.04e-18	9.45e-19	TRUE
Unigene112710_g1	82	4	4.35755	4.36157	9.09749	9.24e-20	1.07e-18	9.76e-19	TRUE
Unigene114633_g3	342	145	1.23794	1.24196	9.08381	1.05e-19	1.22e-18	1.1e-18	TRUE
Unigene114316_g1	116	17	2.77052	2.77453	9.06207	1.28e-19	1.48e-18	1.35e-18	TRUE
Unigene85302_g2	251	88	1.51211	1.51613	9.05913	1.31e-19	1.52e-18	1.38e-18	TRUE
Unigene114593_g5	229	75	1.61039	1.6144	9.0583	1.32e-19	1.53e-18	1.39e-18	TRUE
Unigene139496_g1	388.92	177	1.13572	1.13974	9.0485	1.45e-19	1.67e-18	1.52e-18	TRUE
Unigene114834_g3	84	5	4.07039	4.0744	9.04039	1.56e-19	1.8e-18	1.64e-18	TRUE
Unigene103495_g2	95	9	3.39993	3.40394	9.02163	1.85e-19	2.13e-18	1.94e-18	TRUE
Unigene110028_g4	300	119	1.334	1.33801	9.01447	1.98e-19	2.27e-18	2.06e-18	TRUE
Unigene114560_g7	298.01	118	1.33657	1.34059	8.99779	2.3e-19	2.64e-18	2.4e-18	TRUE
Unigene109672_g1	324	134.8	1.26517	1.26919	8.99284	2.41e-19	2.76e-18	2.51e-18	TRUE
[truncated: 3,871 more rows]

## Sheet: 80vs140DAF up regulated 
Table S6. DEG_FPKM comparison of up and down regulated unigenes (80vs140DAF up regulated )
GeneNames	80 DAF FPKM	140 DAF FPKM	log2(Fold_change)	log2(Fold_change) normalized	z-score	p-value	q-value(Benjamini et al. 1995)	q-value(Storey et al. 2003)	Signature(p-value < 0.001)
Unigene110213_g2	2485.09	994351	-8.64431	-8.55721	-936.349	0	0	0	TRUE
Unigene111490_g2	2057	946690	-8.84621	-8.7591	-902.925	0	0	0	TRUE
Unigene104007_g3	6587.88	795206	-6.91537	-6.82826	-902.026	0	0	0	TRUE
Unigene82665_g3	5655.41	804987	-7.15319	-7.06608	-901.151	0	0	0	TRUE
Unigene111490_g1	2469.06	854782	-8.43545	-8.34834	-878.104	0	0	0	TRUE
Unigene103785_g1	2945.1	606984	-7.6872	-7.60009	-766.835	0	0	0	TRUE
Unigene113783_g1	1674.95	628487	-8.55162	-8.46451	-747.991	0	0	0	TRUE
Unigene114147_g1	2145	394394	-7.52252	-7.43541	-622.059	0	0	0	TRUE
Unigene86973_g1	3545.99	118024	-5.05675	-4.96965	-348.624	0	0	0	TRUE
Unigene94899_g1	1247.01	59483.2	-5.57594	-5.48883	-249.769	0	0	0	TRUE
Unigene90361_g3	1398	46344.8	-5.05097	-4.96387	-218.365	0	0	0	TRUE
Unigene102340_g1	263	45244.5	-7.42654	-7.33943	-211.342	0	0	0	TRUE
Unigene111305_g5	842	39538.2	-5.55328	-5.46618	-203.578	0	0	0	TRUE
Unigene109184_g1	1315.67	40417.4	-4.94111	-4.854	-203.239	0	0	0	TRUE
Unigene105782_g1	1618.01	39571.8	-4.61218	-4.52507	-198.474	0	0	0	TRUE
Unigene102144_g1	4405.96	47612.3	-3.43381	-3.3467	-197.517	0	0	0	TRUE
Unigene112456_g1	1054.89	31991.1	-4.9225	-4.8354	-180.699	0	0	0	TRUE
Unigene104962_g2	1818.98	34152.7	-4.2308	-4.14369	-180.379	0	0	0	TRUE
Unigene107023_g1	33592.4	96805.2	-1.52695	-1.43985	-168.774	0	0	0	TRUE
Unigene105062_g1	1461	26695.2	-4.19155	-4.10445	-159.036	0	0	0	TRUE
Unigene106263_g1	1343	25727.3	-4.25977	-4.17266	-156.854	0	0	0	TRUE
Unigene105476_g1	2317.36	25885.7	-3.4816	-3.3945	-146.478	0	0	0	TRUE
Unigene101927_g1	115	19168.1	-7.38093	-7.29383	-137.784	0	0	0	TRUE
Unigene110504_g1	469	17188.2	-5.19569	-5.10858	-133.456	0	0	0	TRUE
Unigene116115_g1	2333.49	22162.2	-3.24754	-3.16043	-131.41	0	0	0	TRUE
Unigene112435_g3	262.19	16277.1	-5.95609	-5.86898	-130.78	0	0	0	TRUE
Unigene87825_g1	2606	21329.9	-3.03297	-2.94586	-124.719	0	0	0	TRUE
Unigene111305_g2	2079.96	19010.2	-3.19215	-3.10504	-120.725	0	0	0	TRUE
Unigene48764_g1	1305	15621	-3.58137	-3.49426	-115.117	0	0	0	TRUE
Unigene101042_g1	237	12328.2	-5.70093	-5.61383	-113.788	0	0	0	TRUE
Unigene66763_g1	283.06	12161.4	-5.42505	-5.33795	-112.724	0	0	0	TRUE
Unigene110442_g1	827.25	13352.1	-4.0126	-3.92549	-110.951	0	0	0	TRUE
Unigene109504_g2	1235.92	14287.5	-3.5311	-3.44399	-109.458	0	0	0	TRUE
Unigene109032_g1	212	11150.2	-5.71686	-5.62976	-108.223	0	0	0	TRUE
Unigene105850_g2	11636.2	35678.8	-1.61645	-1.52934	-107.069	0	0	0	TRUE
Unigene104796_g1	59	11789.1	-7.64253	-7.55542	-106.969	0	0	0	TRUE
Unigene95164_g1	1061	12661.9	-3.577	-3.48989	-103.588	0	0	0	TRUE
Unigene114379_g1	1637.99	13901.2	-3.08522	-2.99811	-101.542	0	0	0	TRUE
Unigene105743_g3	2575	16185.4	-2.65205	-2.56494	-101.047	0	0	0	TRUE
Unigene114414_g1	1385.9	12735.6	-3.19998	-3.11287	-98.9233	0	0	0	TRUE
Unigene108035_g1	14414.9	38119.6	-1.40297	-1.31587	-98.8178	0	0	0	TRUE
Unigene34346_g1	4404.27	19811.9	-2.16939	-2.08228	-98.6821	0	0	0	TRUE
Unigene104587_g1	31	10591.2	-8.41638	-8.32927	-97.7459	0	0	0	TRUE
Unigene95471_g2	1318.19	12137.8	-3.20288	-3.11577	-96.6147	0	0	0	TRUE
Unigene95471_g4	2017.04	13817.2	-2.77616	-2.68905	-95.7951	0	0	0	TRUE
Unigene92955_g1	809.08	10037.1	-3.63291	-3.54581	-92.8008	0	0	0	TRUE
Unigene95058_g1	66	8096.45	-6.93868	-6.85157	-90.8168	0	0	0	TRUE
Unigene101405_g1	740	9449.77	-3.67468	-3.58758	-90.448	0	0	0	TRUE
Unigene109321_g1	6112.26	21185.6	-1.79331	-1.7062	-89.2501	0	0	0	TRUE
Unigene150349_g1	390.63	7876.55	-4.33369	-4.24658	-87.1949	0	0	0	TRUE
Unigene104137_g1	1834.13	11713.9	-2.67505	-2.58795	-86.3857	0	0	0	TRUE
Unigene99583_g1	194	6723.01	-5.11498	-5.02787	-83.3002	0	0	0	TRUE
Unigene109815_g1	3165.1	14150.8	-2.16056	-2.07346	-83.1688	0	0	0	TRUE
Unigene98574_g1	1016.59	8930.35	-3.13498	-3.04787	-82.0236	0	0	0	TRUE
Unigene109526_g1	140	6221.99	-5.47388	-5.38677	-80.6791	0	0	0	TRUE
Unigene3929_g1	534	7285.67	-3.77015	-3.68304	-80.1933	0	0	0	TRUE
Unigene115201_g1	1005	8498.31	-3.07998	-2.99287	-79.3232	0	0	0	TRUE
Unigene111716_g2	3688.64	14287	-1.95354	-1.86644	-77.973	0	0	0	TRUE
Unigene104589_g1	1503	9421.54	-2.64812	-2.56101	-77.0242	0	0	0	TRUE
Unigene112174_g1	112	5367.58	-5.5827	-5.4956	-75.0206	0	0	0	TRUE
Unigene110856_g1	200	5556.99	-4.79623	-4.70913	-74.9596	0	0	0	TRUE
Unigene105948_g1	56	5332.06	-6.57312	-6.48602	-74.3299	0	0	0	TRUE
Unigene111393_g1	154.98	5312.93	-5.09935	-5.01225	-74.0207	0	0	0	TRUE
Unigene114435_g4	351.25	5697.33	-4.01972	-3.93261	-72.5146	0	0	0	TRUE
Unigene104145_g1	150.35	4997	-5.05467	-4.96756	-71.6991	0	0	0	TRUE
Unigene110301_g1	2188.93	10128.8	-2.21016	-2.12306	-71.4272	0	0	0	TRUE
Unigene84223_g1	673.62	6273.2	-3.21919	-3.13209	-69.6208	0	0	0	TRUE
Unigene106293_g1	13.72	5460.08	-8.6365	-8.54939	-69.3403	0	0	0	TRUE
Unigene104211_g1	43	4628.57	-6.75009	-6.66298	-68.9939	0	0	0	TRUE
Unigene115802_g1	93	4528.28	-5.60559	-5.51848	-68.9191	0	0	0	TRUE
Unigene127998_g1	1060.98	7176.01	-2.75778	-2.67068	-68.7789	0	0	0	TRUE
Unigene109480_g2	399.01	5135.98	-3.68614	-3.59904	-66.7592	0	0	0	TRUE
Unigene110170_g3	1951.78	8734.67	-2.16196	-2.07486	-65.3667	0	0	0	TRUE
Unigene101524_g1	1757.88	7865.7	-2.16174	-2.07463	-62.0251	0	0	0	TRUE
Unigene108749_g1	35	3694.06	-6.72171	-6.6346	-61.6766	0	0	0	TRUE
Unigene107629_g1	173.98	3858.96	-4.47122	-4.38411	-61.5235	0	0	0	TRUE
Unigene100190_g1	696	5339.78	-2.93962	-2.85252	-61.4029	0	0	0	TRUE
Unigene112435_g2	52	3587.49	-6.10832	-6.02121	-61.3474	0	0	0	TRUE
Unigene103310_g1	180	3711.98	-4.36612	-4.27901	-59.9764	0	0	0	TRUE
Unigene111305_g3	2361.46	8719.98	-1.88465	-1.79754	-59.3684	0	0	0	TRUE
Unigene98565_g1	4735.23	12851	-1.44038	-1.35327	-58.6057	0	0	0	TRUE
Unigene49741_g1	4012.33	11554.3	-1.52592	-1.43881	-58.2122	0	0	0	TRUE
Unigene110645_g1	670.17	4887.47	-2.86649	-2.77938	-57.9685	0	0	0	TRUE
Unigene112744_g1	4494.22	12338.1	-1.45698	-1.36987	-57.9611	0	0	0	TRUE
Unigene112953_g1	4730.13	12733.4	-1.42867	-1.34156	-57.9493	0	0	0	TRUE
Unigene103996_g1	22	3352.64	-7.25165	-7.16454	-57.8833	0	0	0	TRUE
Unigene113988_g8	3604.26	10727.4	-1.57352	-1.48642	-57.4694	0	0	0	TRUE
Unigene110213_g1	7	3862	-9.10778	-9.02067	-56.7058	0	0	0	TRUE
Unigene103523_g1	1078.18	5709.13	-2.40467	-2.31757	-56.5953	0	0	0	TRUE
Unigene110232_g1	91	3072.32	-5.07732	-4.99021	-56.2549	0	0	0	TRUE
Unigene112893_g4	12	3383.35	-8.13927	-8.05217	-56.0346	0	0	0	TRUE
Unigene105891_g1	153	3128.38	-4.35381	-4.26671	-55.0188	0	0	0	TRUE
Unigene113593_g1	30	2885.64	-6.58779	-6.50068	-54.6653	0	0	0	TRUE
Unigene100079_g1	418	3846.46	-3.20196	-3.11485	-54.3774	0	0	0	TRUE
Unigene109952_g1	78	2636.88	-5.07921	-4.99211	-52.1187	0	0	0	TRUE
Unigene110645_g2	387	3502.53	-3.17799	-3.09089	-51.7043	0	0	0	TRUE
Unigene4449_g1	1132.8	5235.48	-2.20843	-2.12132	-51.3236	0	0	0	TRUE
Unigene104222_g1	749	4346.99	-2.53698	-2.44987	-51.0197	0	0	0	TRUE
Unigene110131_g1	2463	7774.86	-1.6584	-1.57129	-50.9622	0	0	0	TRUE
Unigene100142_g1	1624	6198.49	-1.93237	-1.84526	-50.9583	0	0	0	TRUE
Unigene109789_g1	10	2789.93	-8.12409	-8.03698	-50.9216	0	0	0	TRUE
Unigene104731_g1	293	3157	-3.42958	-3.34248	-50.8186	0	0	0	TRUE
Unigene112277_g1	314	3188.13	-3.34387	-3.25677	-50.5036	0	0	0	TRUE
Unigene110992_g4	3124.68	8857.58	-1.5032	-1.4161	-50.3597	0	0	0	TRUE
Unigene110771_g2	2872.65	8387.21	-1.54581	-1.4587	-50.107	0	0	0	TRUE
Unigene104512_g1	504.13	3605.45	-2.83831	-2.75121	-49.5246	0	0	0	TRUE
Unigene115513_g1	159.62	2613.36	-4.03319	-3.94609	-49.1647	0	0	0	TRUE
Unigene105440_g1	836	4358.07	-2.38211	-2.29501	-49.1572	0	0	0	TRUE
Unigene107664_g3	5549.38	12560	-1.17844	-1.09134	-48.8942	0	0	0	TRUE
Unigene102591_g1	37	2273.8	-5.94144	-5.85433	-48.8796	0	0	0	TRUE
Unigene85100_g1	261	2888.02	-3.46796	-3.38085	-48.8376	0	0	0	TRUE
Unigene111425_g7	1482.11	5646.31	-1.92966	-1.84255	-48.5867	0	0	0	TRUE
Unigene111183_g2	968	4527.38	-2.2256	-2.13849	-47.9698	0	0	0	TRUE
Unigene101624_g2	47	2175.52	-5.53256	-5.44545	-47.7377	0	0	0	TRUE
Unigene115972_g3	2545.73	7491.07	-1.55709	-1.46999	-47.627	0	0	0	TRUE
Unigene95777_g1	10	2361	-7.88325	-7.79615	-47.3767	0	0	0	TRUE
Unigene107593_g1	420	3173	-2.91739	-2.83028	-47.1444	0	0	0	TRUE
Unigene112625_g9	339	2940.08	-3.1165	-3.02939	-46.9261	0	0	0	TRUE
Unigene114822_g1	80.08	2174	-4.76277	-4.67566	-46.8222	0	0	0	TRUE
Unigene111439_g1	162	2405.97	-3.89255	-3.80545	-46.6146	0	0	0	TRUE
Unigene111614_g1	752.01	3869.01	-2.36314	-2.27603	-46.0851	0	0	0	TRUE
Unigene108629_g16	1426	5136.9	-1.84892	-1.76182	-44.9367	0	0	0	TRUE
Unigene96060_g1	146	2116.43	-3.85759	-3.77049	-43.5814	0	0	0	TRUE
Unigene83723_g1	279.45	2489.84	-3.15539	-3.06829	-43.4442	0	0	0	TRUE
Unigene92845_g1	124	2034.68	-4.03639	-3.94928	-43.3922	0	0	0	TRUE
Unigene150401_g1	782	3628	-2.21393	-2.12683	-42.7934	0	0	0	TRUE
Unigene111359_g1	162	2103.01	-3.69839	-3.61128	-42.7726	0	0	0	TRUE
Unigene90279_g1	573	3152	-2.45966	-2.37255	-42.6406	0	0	0	TRUE
Unigene110749_g1	204.28	2209.9	-3.43536	-3.34826	-42.5485	0	0	0	TRUE
Unigene128036_g1	451.29	2841.03	-2.65429	-2.56718	-42.3506	0	0	0	TRUE
Unigene113408_g1	1316.83	4658.01	-1.82264	-1.73554	-42.3448	0	0	0	TRUE
Unigene110007_g1	74	1798	-4.60272	-4.51562	-42.28	0	0	0	TRUE
Unigene115958_g4	81	1781.61	-4.45912	-4.37201	-41.7752	0	0	0	TRUE
Unigene116294_g3	291.02	2314.03	-2.99122	-2.90411	-40.7853	0	0	0	TRUE
Unigene16286_g1	137	1878	-3.77695	-3.68984	-40.7405	0	0	0	TRUE
Unigene103616_g1	101	1759.24	-4.12253	-4.03542	-40.6175	0	0	0	TRUE
Unigene112277_g2	1722	5218	-1.59941	-1.51231	-40.594	0	0	0	TRUE
Unigene111863_g1	4126.07	9110.7	-1.14279	-1.05569	-40.5299	0	0	0	TRUE
Unigene106470_g1	52	1541	-4.88921	-4.80211	-39.6091	0	0	0	TRUE
Unigene104389_g1	124	1745.86	-3.81553	-3.72842	-39.4272	0	0	0	TRUE
Unigene93813_g1	460	2625.56	-2.51292	-2.42581	-39.425	0	0	0	TRUE
Unigene107307_g2	502.47	2704.07	-2.42802	-2.34092	-39.1822	0	0	0	TRUE
Unigene103680_g1	432	2522.78	-2.54591	-2.45881	-38.9479	0	0	0	TRUE
Unigene86425_g1	11.21	1490.23	-7.0546	-6.9675	-38.8331	0	0	0	TRUE
Unigene115729_g1	235	2001.71	-3.0905	-3.00339	-38.5608	0	0	0	TRUE
Unigene109417_g1	132	1703.01	-3.68948	-3.60237	-38.4548	0	0	0	TRUE
Unigene107512_g1	25	1403.89	-5.81136	-5.72425	-38.4103	0	0	0	TRUE
Unigene108078_g2	24	1372.08	-5.83719	-5.75008	-37.9737	0	0	0	TRUE
Unigene108133_g2	1693.99	4882.07	-1.52707	-1.43996	-37.8588	0	0	0	TRUE
Unigene108796_g1	23	1362.27	-5.88823	-5.80113	-37.8374	0	0	0	TRUE
Unigene108757_g1	121.87	1630.05	-3.7415	-3.6544	-37.8228	0	0	0	TRUE
Unigene105007_g1	16	1359	-6.40833	-6.32122	-37.6311	0	0	0	TRUE
Unigene111275_g4	26	1340.7	-5.68833	-5.60123	-37.5207	0	0	0	TRUE
Unigene112048_g1	464.53	2486.06	-2.42002	-2.33291	-37.4929	1.2e-307	1.75e-305	1.64e-305	TRUE
Unigene105392_g3	284	2049.01	-2.85096	-2.76386	-37.4238	1.6e-306	2.32e-304	2.18e-304	TRUE
Unigene95475_g1	321	2131.94	-2.73152	-2.64442	-37.2878	2.59e-304	3.72e-302	3.5e-302	TRUE
Unigene115537_g5	290	2049	-2.8208	-2.73369	-37.2092	4.84e-303	6.89e-301	6.49e-301	TRUE
Unigene110038_g1	4	1565	-8.61195	-8.52484	-37.1741	1.79e-302	2.54e-300	2.39e-300	TRUE
Unigene112048_g3	380	2243	-2.56136	-2.47425	-36.8566	2.29e-297	3.21e-295	3.02e-295	TRUE
Unigene114882_g1	33	1281	-5.27866	-5.19155	-36.4943	1.37e-291	1.87e-289	1.76e-289	TRUE
Unigene81116_g1	10	1311.46	-7.03503	-6.94792	-36.4506	6.74e-291	9.21e-289	8.67e-289	TRUE
Unigene82196_g1	1583.03	4530.88	-1.5171	-1.43	-36.2817	3.14e-288	4.27e-286	4.02e-286	TRUE
Unigene111088_g1	56	1313.59	-4.55194	-4.46484	-36.0479	1.49e-284	2e-282	1.89e-282	TRUE
Unigene116619_g1	1382.37	4137.3	-1.58155	-1.49444	-35.8299	3.78e-281	5.06e-279	4.77e-279	TRUE
Unigene111639_g1	78	1362.02	-4.12613	-4.03902	-35.7486	6.97e-280	9.3e-278	8.76e-278	TRUE
Unigene113733_g4	620	2671.44	-2.10728	-2.02017	-35.5299	1.7e-276	2.25e-274	2.12e-274	TRUE
Unigene113408_g2	1376.01	4083.59	-1.56935	-1.48224	-35.3807	3.38e-274	4.45e-272	4.19e-272	TRUE
Unigene113828_g2	9	1236.94	-7.10263	-7.01553	-35.328	2.19e-273	2.87e-271	2.7e-271	TRUE
Unigene113628_g1	65	1294.63	-4.31596	-4.22885	-35.3101	4.11e-273	5.38e-271	5.07e-271	TRUE
Unigene109890_g1	200	1678.01	-3.06868	-2.98157	-35.1817	3.81e-271	4.93e-269	4.65e-269	TRUE
Unigene92978_g1	861.84	3119.75	-1.85594	-1.76883	-35.1155	3.92e-270	5.03e-268	4.73e-268	TRUE
Unigene59237_g1	61	1267.93	-4.37752	-4.29042	-35.0766	1.53e-269	1.96e-267	1.84e-267	TRUE
Unigene102118_g1	539.04	2455.15	-2.18735	-2.10024	-34.9232	3.3e-267	4.17e-265	3.92e-265	TRUE
Unigene98697_g2	953.24	3270.93	-1.77879	-1.69168	-34.8509	4.13e-266	5.19e-264	4.88e-264	TRUE
Unigene109493_g1	525.12	2418	-2.2031	-2.11599	-34.8227	1.1e-265	1.38e-263	1.3e-263	TRUE
Unigene115475_g3	696	2757	-1.98594	-1.89883	-34.6474	4.88e-263	6.03e-261	5.67e-261	TRUE
Unigene114023_g4	3283.2	6990.77	-1.09035	-1.00324	-34.0461	4.64e-254	5.6e-252	5.27e-252	TRUE
Unigene112498_g1	52	1173.03	-4.49558	-4.40848	-33.9648	7.38e-253	8.84e-251	8.33e-251	TRUE
Unigene112821_g1	8	1131.74	-7.14433	-7.05722	-33.7484	1.13e-249	1.33e-247	1.26e-247	TRUE
Unigene97171_g1	365	1984.49	-2.4428	-2.35569	-33.6916	7.67e-249	9.05e-247	8.52e-247	TRUE
Unigene108143_g1	60	1178.23	-4.29551	-4.20841	-33.6415	4.15e-248	4.86e-246	4.58e-246	TRUE
Unigene101450_g1	281.94	1779.35	-2.65789	-2.57078	-33.5418	1.19e-246	1.37e-244	1.29e-244	TRUE
Unigene94997_g1	111	1326.14	-3.5786	-3.4915	-33.5276	1.91e-246	2.21e-244	2.08e-244	TRUE
Unigene106276_g2	179.96	1465.88	-3.02602	-2.93891	-32.6527	7.33e-234	8.16e-232	7.68e-232	TRUE
Unigene111289_g11	134.02	1330.19	-3.31111	-3.22401	-32.4773	2.23e-231	2.42e-229	2.28e-229	TRUE
Unigene92839_g1	2137.44	5056.37	-1.24222	-1.15511	-32.4712	2.72e-231	2.95e-229	2.78e-229	TRUE
Unigene107841_g1	1234.06	3549.63	-1.52426	-1.43715	-32.2338	5.94e-228	6.39e-226	6.01e-226	TRUE
Unigene113650_g2	572	2322.99	-2.0219	-1.93479	-32.2044	1.53e-227	1.64e-225	1.54e-225	TRUE
Unigene107943_g1	1342	3699	-1.46275	-1.37564	-31.8344	2.17e-222	2.28e-220	2.15e-220	TRUE
Unigene103294_g1	68.36	1094.84	-4.00142	-3.91432	-31.74	4.37e-221	4.56e-219	4.3e-219	TRUE
Unigene93460_g1	579.01	2293	-1.98558	-1.89847	-31.5934	4.55e-219	4.69e-217	4.42e-217	TRUE
Unigene108955_g1	207.16	1469.8	-2.8268	-2.7397	-31.5506	1.76e-218	1.81e-216	1.71e-216	TRUE
Unigene128437_g1	134	1272.06	-3.24686	-3.15976	-31.4753	1.89e-217	1.94e-215	1.83e-215	TRUE
Unigene102325_g1	67	1056	-3.9783	-3.8912	-31.1122	1.65e-212	1.66e-210	1.56e-210	TRUE
Unigene111439_g2	91	1120.92	-3.62267	-3.53557	-30.976	1.13e-210	1.13e-208	1.07e-208	TRUE
Unigene104849_g1	1742.89	4254.17	-1.2874	-1.20029	-30.7074	4.54e-207	4.47e-205	4.21e-205	TRUE
Unigene106097_g1	198	1393	-2.81462	-2.72752	-30.6433	3.24e-206	3.18e-204	2.99e-204	TRUE
Unigene107558_g1	237	1482.24	-2.64482	-2.55771	-30.527	1.14e-204	1.1e-202	1.04e-202	TRUE
Unigene88080_g1	26	893.96	-5.10363	-5.01652	-30.3659	1.55e-202	1.47e-200	1.39e-200	TRUE
Unigene88670_g1	896.99	2800	-1.64226	-1.55516	-30.3519	2.37e-202	2.25e-200	2.12e-200	TRUE
Unigene18696_g1	381	1767	-2.21344	-2.12633	-29.8599	6.52e-196	5.98e-194	5.63e-194	TRUE
Unigene114700_g1	127	1157.04	-3.18754	-3.10043	-29.7593	1.31e-194	1.2e-192	1.13e-192	TRUE
Unigene111964_g1	40	895.74	-4.48501	-4.3979	-29.6631	2.3e-193	2.07e-191	1.95e-191	TRUE
Unigene113887_g1	48.05	911.99	-4.24641	-4.1593	-29.5021	2.71e-191	2.41e-189	2.27e-189	TRUE
Unigene111882_g1	1574	3849.56	-1.29026	-1.20315	-29.2656	2.84e-188	2.48e-186	2.33e-186	TRUE
Unigene108078_g1	34.03	848.2	-4.63953	-4.55242	-29.09	4.81e-186	4.15e-184	3.91e-184	TRUE
Unigene84092_g1	522	1999.26	-1.93734	-1.85024	-28.9922	8.24e-185	7.06e-183	6.65e-183	TRUE
Unigene110670_g1	55	907	-4.0436	-3.95649	-28.9877	9.39e-185	8.03e-183	7.56e-183	TRUE
Unigene85065_g2	95	1020	-3.4245	-3.33739	-28.8669	3.11e-183	2.65e-181	2.49e-181	TRUE
Unigene104377_g1	707	2339.24	-1.72626	-1.63915	-28.818	1.27e-182	1.08e-180	1.02e-180	TRUE
Unigene113165_g1	355	1632.96	-2.2016	-2.11449	-28.6038	6.03e-180	5.03e-178	4.74e-178	TRUE
Unigene112204_g1	21	785	-5.22423	-5.13713	-28.5367	4.11e-179	3.43e-177	3.23e-177	TRUE
Unigene113407_g1	48	842.88	-4.13422	-4.04711	-28.139	3.27e-174	2.68e-172	2.53e-172	TRUE
Unigene114538_g1	380.64	1658	-2.12294	-2.03584	-28.131	4.09e-174	3.35e-172	3.16e-172	TRUE
Unigene115384_g1	579	2043.21	-1.8192	-1.7321	-28.0053	1.4e-172	1.14e-170	1.08e-170	TRUE
Unigene103594_g1	471	1832	-1.95962	-1.87251	-27.9789	2.94e-172	2.39e-170	2.25e-170	TRUE
Unigene65647_g1	143	1104.55	-2.94937	-2.86227	-27.9739	3.37e-172	2.74e-170	2.58e-170	TRUE
Unigene108689_g2	19	749.01	-5.30091	-5.21381	-27.9175	1.64e-171	1.32e-169	1.24e-169	TRUE
Unigene107654_g1	331.3	1528.15	-2.20558	-2.11847	-27.7035	6.33e-169	5.02e-167	4.73e-167	TRUE
Unigene113453_g2	1893.27	4197.41	-1.14862	-1.06151	-27.6319	4.61e-168	3.64e-166	3.43e-166	TRUE
Unigene111421_g1	66	866.57	-3.71478	-3.62767	-27.5028	1.63e-166	1.27e-164	1.2e-164	TRUE
Unigene110891_g1	8	728	-6.50779	-6.42069	-27.4977	1.87e-166	1.46e-164	1.38e-164	TRUE
Unigene100121_g1	1103	2908.82	-1.399	-1.3119	-27.2207	3.7e-163	2.84e-161	2.67e-161	TRUE
Unigene101254_g1	75	879.37	-3.55151	-3.4644	-27.2175	4.03e-163	3.09e-161	2.91e-161	TRUE
Unigene113214_g1	171	1129.83	-2.72404	-2.63693	-27.1028	9.12e-162	6.91e-160	6.51e-160	TRUE
Unigene95869_g1	23	714	-4.95622	-4.86911	-27.022	8.16e-161	6.16e-159	5.8e-159	TRUE
Unigene107448_g1	11	695	-5.98144	-5.89433	-27.0202	8.55e-161	6.45e-159	6.07e-159	TRUE
Unigene111786_g1	1373.61	3331.98	-1.27841	-1.1913	-27.0143	1.01e-160	7.57e-159	7.12e-159	TRUE
Unigene110345_g1	84	889.99	-3.40533	-3.31822	-26.8988	2.27e-159	1.69e-157	1.59e-157	TRUE
Unigene108257_g3	4	738	-7.52748	-7.44037	-26.8865	3.16e-159	2.36e-157	2.22e-157	TRUE
Unigene69215_g1	51	789	-3.95146	-3.86435	-26.8318	1.38e-158	1.02e-156	9.58e-157	TRUE
Unigene112987_g2	37.11	741.82	-4.32119	-4.23408	-26.7373	1.73e-157	1.27e-155	1.2e-155	TRUE
Unigene11638_g1	9	679.93	-6.23932	-6.15221	-26.6758	8.98e-157	6.54e-155	6.16e-155	TRUE
Unigene114506_g6	675	2126.93	-1.65581	-1.56871	-26.6212	3.86e-156	2.81e-154	2.64e-154	TRUE
Unigene81565_g1	10	671.76	-6.06987	-5.98277	-26.5531	2.36e-155	1.71e-153	1.61e-153	TRUE
Unigene110197_g1	271	1314.27	-2.2779	-2.19079	-26.2379	9.82e-152	6.88e-150	6.48e-150	TRUE
Unigene105822_g1	794	2308.01	-1.53944	-1.45233	-26.1971	2.87e-151	2e-149	1.88e-149	TRUE
Unigene114261_g3	171.98	1081.09	-2.65217	-2.56507	-26.1124	2.63e-150	1.83e-148	1.72e-148	TRUE
Unigene81701_g1	7	652.99	-6.54356	-6.45646	-26.0259	2.52e-149	1.74e-147	1.64e-147	TRUE
Unigene113749_g1	1297.26	3115.08	-1.2638	-1.1767	-25.8653	1.64e-147	1.11e-145	1.04e-145	TRUE
Unigene103739_g1	1503.93	3435	-1.19157	-1.10447	-25.815	6.02e-147	4.05e-145	3.81e-145	TRUE
Unigene109141_g2	252.66	1242	-2.2974	-2.21029	-25.6465	4.62e-145	3.09e-143	2.9e-143	TRUE
Unigene115344_g2	11	625.86	-5.83026	-5.74316	-25.6465	4.62e-145	3.08e-143	2.9e-143	TRUE
Unigene104674_g2	33	678	-4.36075	-4.27364	-25.6239	8.27e-145	5.51e-143	5.19e-143	TRUE
Unigene105038_g1	841	2333.05	-1.47204	-1.38493	-25.4116	1.88e-142	1.24e-140	1.16e-140	TRUE
Unigene102906_g3	599.01	1907	-1.67065	-1.58355	-25.3803	4.16e-142	2.73e-140	2.57e-140	TRUE
Unigene173814_g1	9	602.4	-6.06465	-5.97755	-25.1458	1.57e-139	1.02e-137	9.56e-138	TRUE
Unigene85460_g1	10	600	-5.90689	-5.81978	-25.1105	3.82e-139	2.46e-137	2.31e-137	TRUE
Unigene113602_g6	289	1291	-2.15935	-2.07224	-25.108	4.07e-139	2.61e-137	2.46e-137	TRUE
Unigene110426_g2	714	2079.4	-1.54217	-1.45507	-24.9008	7.3e-137	4.6e-135	4.33e-135	TRUE
Unigene112045_g1	486	1667.35	-1.77853	-1.69142	-24.8792	1.25e-136	7.83e-135	7.37e-135	TRUE
Unigene109361_g1	115	876.3	-2.92979	-2.84269	-24.8301	4.24e-136	2.65e-134	2.5e-134	TRUE
Unigene112062_g1	142	944	-2.7329	-2.64579	-24.8189	5.6e-136	3.49e-134	3.29e-134	TRUE
Unigene115239_g2	814	2236	-1.45782	-1.37071	-24.6827	1.64e-134	1.01e-132	9.52e-133	TRUE
Unigene104541_g1	109	842.27	-2.94995	-2.86285	-24.4304	8.14e-132	4.9e-130	4.61e-130	TRUE
Unigene113733_g3	30	616	-4.3599	-4.27279	-24.4229	9.76e-132	5.86e-130	5.52e-130	TRUE
Unigene105377_g1	13	561	-5.43142	-5.34431	-24.2119	1.67e-129	9.85e-128	9.27e-128	TRUE
Unigene106884_g3	14	557.54	-5.31558	-5.22847	-24.0927	2.98e-128	1.74e-126	1.64e-126	TRUE
Unigene113370_g3	305	1262.99	-2.04996	-1.96286	-23.9734	5.28e-127	3.05e-125	2.87e-125	TRUE
Unigene84231_g1	627.01	1861	-1.56952	-1.48241	-23.886	4.28e-126	2.45e-124	2.31e-124	TRUE
Unigene104962_g1	18	554.99	-4.94639	-4.85929	-23.8162	2.27e-125	1.29e-123	1.22e-123	TRUE
Unigene113938_g1	502.19	1627.3	-1.69618	-1.60907	-23.7179	2.36e-124	1.33e-122	1.25e-122	TRUE
Unigene100651_g1	698.11	1961.94	-1.49075	-1.40365	-23.5414	1.54e-122	8.56e-121	8.06e-121	TRUE
Unigene102595_g1	1347.36	3001.19	-1.1554	-1.06829	-23.4862	5.64e-122	3.12e-120	2.94e-120	TRUE
Unigene112287_g2	956.62	2387.14	-1.31927	-1.23216	-23.4825	6.15e-122	3.4e-120	3.2e-120	TRUE
Unigene92935_g1	1335.49	2976	-1.15601	-1.0689	-23.3983	4.45e-121	2.44e-119	2.3e-119	TRUE
Unigene114244_g1	676.19	1894.56	-1.48636	-1.39926	-23.0787	7.57e-118	4.05e-116	3.81e-116	TRUE
Unigene106276_g1	132	838	-2.66641	-2.57931	-23.0606	1.15e-117	6.14e-116	5.78e-116	TRUE
Unigene99940_g1	60	649	-3.43518	-3.34808	-23.0572	1.25e-117	6.64e-116	6.25e-116	TRUE
Unigene107715_g1	232	1061.1	-2.19336	-2.10626	-23.0005	4.61e-117	2.44e-115	2.29e-115	TRUE
Unigene101460_g3	184	944	-2.35908	-2.27198	-22.7386	1.86e-114	9.67e-113	9.1e-113	TRUE
Unigene112946_g1	149.03	859.69	-2.52821	-2.44111	-22.6414	1.69e-113	8.72e-112	8.21e-112	TRUE
Unigene113699_g2	48	594.35	-3.63021	-3.5431	-22.5744	7.74e-113	3.96e-111	3.73e-111	TRUE
Unigene113602_g7	320.92	1219.79	-1.92635	-1.83924	-22.554	1.23e-112	6.25e-111	5.89e-111	TRUE
Unigene113075_g2	6	487.01	-6.34285	-6.25574	-22.5481	1.4e-112	7.13e-111	6.72e-111	TRUE
Unigene115938_g6	124	789.24	-2.67012	-2.58302	-22.3974	4.17e-111	2.09e-109	1.97e-109	TRUE
Unigene109759_g1	937.99	2271.49	-1.27599	-1.18889	-22.2685	7.46e-110	3.68e-108	3.47e-108	TRUE
Unigene97247_g1	443.72	1433.43	-1.69175	-1.60464	-22.2161	2.4e-109	1.18e-107	1.11e-107	TRUE
Unigene140042_g1	31	526.38	-4.08576	-3.99866	-22.1559	9.14e-109	4.48e-107	4.22e-107	TRUE
Unigene105413_g2	561	1636.97	-1.54496	-1.45785	-22.1249	1.82e-108	8.87e-107	8.35e-107	TRUE
Unigene109675_g1	338	1230.02	-1.86359	-1.77648	-22.1148	2.28e-108	1.11e-106	1.04e-106	TRUE
Unigene112597_g7	311	1177	-1.92013	-1.83302	-22.1038	2.91e-108	1.41e-106	1.33e-106	TRUE
Unigene104994_g1	126	780	-2.63005	-2.54294	-22.0732	5.72e-108	2.77e-106	2.61e-106	TRUE
Unigene13274_g1	274	1098	-2.00263	-1.91552	-21.9933	3.34e-107	1.61e-105	1.51e-105	TRUE
Unigene103824_g2	1100	2501.58	-1.18534	-1.09823	-21.9291	1.37e-106	6.55e-105	6.17e-105	TRUE
Unigene88610_g1	5	463.14	-6.53338	-6.44627	-21.9224	1.59e-106	7.58e-105	7.13e-105	TRUE
Unigene70543_g1	350	1242.72	-1.82807	-1.74097	-21.9188	1.72e-106	8.2e-105	7.72e-105	TRUE
Unigene112603_g3	12	461	-5.26366	-5.17655	-21.8863	3.51e-106	1.67e-104	1.57e-104	TRUE
Unigene102731_g1	11.36	457.5	-5.33174	-5.24463	-21.8307	1.19e-105	5.61e-104	5.28e-104	TRUE
Unigene113918_g4	49	562.59	-3.52123	-3.43412	-21.6932	2.38e-104	1.11e-102	1.05e-102	TRUE
Unigene104634_g1	173	870	-2.33024	-2.24314	-21.6601	4.88e-104	2.27e-102	2.14e-102	TRUE
Unigene115475_g1	271.58	1074.54	-1.98427	-1.89716	-21.6172	1.24e-103	5.73e-102	5.39e-102	TRUE
Unigene111546_g1	45	544	-3.59561	-3.5085	-21.5147	1.13e-102	5.19e-101	4.89e-101	TRUE
Unigene113601_g1	197	913	-2.21242	-2.12531	-21.4571	3.92e-102	1.79e-100	1.68e-100	TRUE
Unigene106373_g1	1035.22	2361	-1.18946	-1.10235	-21.3687	2.61e-101	1.18e-99	1.11e-99	TRUE
Unigene107917_g1	252.35	1010.62	-2.00174	-1.91464	-21.0935	9.13e-99	4.03e-97	3.79e-97	TRUE
Unigene102269_g1	83.99	631.07	-2.90951	-2.8224	-20.9946	7.35e-98	3.21e-96	3.02e-96	TRUE
Unigene107067_g5	320.01	1133.99	-1.82522	-1.73811	-20.914	4e-97	1.73e-95	1.63e-95	TRUE
Unigene77919_g1	15	431	-4.84465	-4.75755	-20.9139	4e-97	1.73e-95	1.63e-95	TRUE
Unigene150426_g1	1188.22	2560.97	-1.10789	-1.02078	-20.9018	5.15e-97	2.23e-95	2.1e-95	TRUE
Unigene111706_g3	66.79	577	-3.11087	-3.02376	-20.7697	8.13e-96	3.48e-94	3.28e-94	TRUE
Unigene70069_g1	65	572	-3.1375	-3.0504	-20.7656	8.86e-96	3.79e-94	3.56e-94	TRUE
Unigene106144_g1	2	449	-7.81057	-7.72347	-20.7272	1.97e-95	8.36e-94	7.88e-94	TRUE
Unigene128248_g1	88	630	-2.83978	-2.75267	-20.7072	2.98e-95	1.26e-93	1.19e-93	TRUE
Unigene109754_g2	993	2248.03	-1.1788	-1.09169	-20.6876	4.48e-95	1.89e-93	1.78e-93	TRUE
Unigene112487_g1	400	1260	-1.65535	-1.56825	-20.4851	2.92e-93	1.21e-91	1.14e-91	TRUE
Unigene107594_g1	107.8	663.69	-2.62215	-2.53505	-20.3256	7.63e-92	3.12e-90	2.93e-90	TRUE
Unigene99562_g1	526.01	1468.01	-1.4807	-1.39359	-20.2528	3.36e-91	1.37e-89	1.29e-89	TRUE
Unigene112872_g1	71.84	566.53	-2.97929	-2.89219	-20.1389	3.37e-90	1.35e-88	1.27e-88	TRUE
Unigene104953_g1	199.15	850.43	-2.09434	-2.00723	-19.9625	1.17e-88	4.58e-87	4.31e-87	TRUE
Unigene108790_g2	107	644	-2.58945	-2.50234	-19.8759	6.58e-88	2.56e-86	2.41e-86	TRUE
Unigene66763_g2	5	377.16	-6.2371	-6.15	-19.8682	7.67e-88	2.98e-86	2.81e-86	TRUE
Unigene114609_g4	487.95	1377.05	-1.49678	-1.40967	-19.7864	3.9e-87	1.5e-85	1.41e-85	TRUE
Unigene114773_g1	8	367	-5.51964	-5.43253	-19.6043	1.42e-85	5.37e-84	5.06e-84	TRUE
Unigene110599_g1	407.95	1227.99	-1.58983	-1.50273	-19.5996	1.56e-85	5.89e-84	5.54e-84	TRUE
Unigene114377_g8	206.02	847.05	-2.03966	-1.95256	-19.5646	3.1e-85	1.16e-83	1.1e-83	TRUE
Unigene99709_g1	810.13	1889.2	-1.22155	-1.13444	-19.562	3.26e-85	1.22e-83	1.15e-83	TRUE
Unigene112603_g4	26	415.58	-3.99854	-3.91144	-19.5503	4.1e-85	1.54e-83	1.45e-83	TRUE
Unigene104163_g1	74	550.05	-2.89397	-2.80686	-19.5452	4.53e-85	1.7e-83	1.6e-83	TRUE
Unigene94727_g1	657.97	1643.32	-1.32052	-1.23341	-19.4989	1.12e-84	4.18e-83	3.94e-83	TRUE
Unigene107994_g1	1036.95	2224.61	-1.10121	-1.0141	-19.3757	1.24e-83	4.55e-82	4.29e-82	TRUE
Unigene89467_g1	11	361	-5.03642	-4.94932	-19.2611	1.14e-82	4.16e-81	3.92e-81	TRUE
Unigene113953_g1	18	380	-4.39993	-4.31282	-19.2281	2.15e-82	7.85e-81	7.39e-81	TRUE
Unigene107926_g6	240.4	898	-1.90128	-1.81417	-19.171	6.46e-82	2.35e-80	2.21e-80	TRUE
Unigene116331_g4	9.1	353.19	-5.27843	-5.19133	-19.1624	7.62e-82	2.76e-80	2.6e-80	TRUE
Unigene112571_g4	210	833.78	-1.98928	-1.90217	-19.0757	4.02e-81	1.44e-79	1.36e-79	TRUE
Unigene98488_g1	520.96	1387.69	-1.41344	-1.32633	-18.9603	3.63e-80	1.28e-78	1.21e-78	TRUE
Unigene81784_g1	27	398	-3.88174	-3.79463	-18.9405	5.29e-80	1.87e-78	1.76e-78	TRUE
Unigene115027_g2	986.48	2113.33	-1.09916	-1.01205	-18.8534	2.76e-79	9.63e-78	9.07e-78	TRUE
Unigene114429_g3	551	1431	-1.3769	-1.28979	-18.8424	3.39e-79	1.18e-77	1.11e-77	TRUE
Unigene106534_g1	243	886	-1.86635	-1.77924	-18.7893	9.25e-79	3.21e-77	3.03e-77	TRUE
Unigene113034_g2	71	510	-2.84461	-2.7575	-18.6481	1.31e-77	4.47e-76	4.21e-76	TRUE
Unigene113804_g1	8	332	-5.37504	-5.28793	-18.6103	2.65e-77	9.02e-76	8.49e-76	TRUE
Unigene70154_g1	11	337.42	-4.93897	-4.85186	-18.5656	6.1e-77	2.07e-75	1.95e-75	TRUE
Unigene92213_g1	414.27	1183.35	-1.51423	-1.42713	-18.5131	1.62e-76	5.46e-75	5.14e-75	TRUE
Unigene111461_g1	97	564	-2.53964	-2.45253	-18.3882	1.63e-75	5.43e-74	5.12e-74	TRUE
Unigene106806_g1	618	1513	-1.29173	-1.20463	-18.3645	2.53e-75	8.4e-74	7.9e-74	TRUE
Unigene110705_g1	328	1024.25	-1.6428	-1.55569	-18.3615	2.67e-75	8.85e-74	8.34e-74	TRUE
Unigene110112_g1	827.92	1835.21	-1.14838	-1.06128	-18.267	1.51e-74	4.97e-73	4.68e-73	TRUE
Unigene113584_g1	123	618	-2.32895	-2.24184	-18.2491	2.1e-74	6.9e-73	6.49e-73	TRUE
Unigene101354_g1	82	523	-2.67312	-2.58601	-18.244	2.31e-74	7.56e-73	7.12e-73	TRUE
Unigene107955_g1	220	817.2	-1.89319	-1.80608	-18.2322	2.87e-74	9.37e-73	8.82e-73	TRUE
Unigene108218_g1	9	319	-5.14749	-5.06038	-18.1594	1.08e-73	3.51e-72	3.3e-72	TRUE
Unigene116344_g1	68	485	-2.83438	-2.74727	-18.15	1.29e-73	4.17e-72	3.92e-72	TRUE
Unigene97669_g1	9	316	-5.13386	-5.04675	-18.0678	5.72e-73	1.84e-71	1.73e-71	TRUE
Unigene107657_g1	13	324	-4.63941	-4.5523	-17.9789	2.85e-72	9.05e-71	8.53e-71	TRUE
Unigene113828_g4	708	1628	-1.20128	-1.11417	-17.8976	1.23e-71	3.87e-70	3.65e-70	TRUE
Unigene110158_g1	480.46	1261.02	-1.3921	-1.305	-17.8493	2.93e-71	9.15e-70	8.62e-70	TRUE
Unigene113920_g4	1	353	-8.46352	-8.37642	-17.7997	7.11e-71	2.21e-69	2.08e-69	TRUE
Unigene103042_g1	11	312.07	-4.82629	-4.73919	-17.7838	9.43e-71	2.93e-69	2.75e-69	TRUE
Unigene81068_g1	298	942.48	-1.66115	-1.57404	-17.7645	1.33e-70	4.12e-69	3.88e-69	TRUE
Unigene86821_g1	366	1062.67	-1.53778	-1.45067	-17.7605	1.43e-70	4.42e-69	4.16e-69	TRUE
Unigene98592_g1	96	536.7	-2.48301	-2.3959	-17.6963	4.48e-70	1.38e-68	1.3e-68	TRUE
Unigene116116_g2	402	1120.63	-1.47904	-1.39194	-17.679	6.09e-70	1.87e-68	1.76e-68	TRUE
Unigene108133_g1	459	1216	-1.40558	-1.31847	-17.6674	7.47e-70	2.29e-68	2.15e-68	TRUE
Unigene113687_g4	269.66	885.88	-1.71597	-1.62886	-17.6541	9.46e-70	2.88e-68	2.72e-68	TRUE
Unigene80970_g1	0	402	-9.65105	-9.56395	-17.6541	9.46e-70	2.89e-68	2.72e-68	TRUE
Unigene115475_g2	236.96	820.62	-1.79207	-1.70496	-17.5523	5.71e-69	1.72e-67	1.62e-67	TRUE
Unigene98388_g1	8	296	-5.20945	-5.12235	-17.5176	1.05e-68	3.16e-67	2.97e-67	TRUE
Unigene93765_g1	223.24	790.07	-1.82338	-1.73628	-17.4438	3.83e-68	1.14e-66	1.07e-66	TRUE
Unigene96763_g1	430	1147	-1.41546	-1.32835	-17.2579	9.77e-67	2.86e-65	2.69e-65	TRUE
Unigene150756_g1	63	442.33	-2.8117	-2.72459	-17.2578	9.78e-67	2.86e-65	2.7e-65	TRUE
Unigene110863_g1	841	1790.01	-1.08979	-1.00268	-17.2186	1.93e-66	5.61e-65	5.28e-65	TRUE
Unigene106159_g1	503	1264	-1.32937	-1.24226	-17.1972	2.79e-66	8.1e-65	7.63e-65	TRUE
Unigene97393_g1	63	438	-2.79751	-2.7104	-17.1257	9.55e-66	2.76e-64	2.6e-64	TRUE
Unigene95750_g1	3	280	-6.54432	-6.45721	-17.0422	4e-65	1.14e-63	1.07e-63	TRUE
Unigene111197_g1	579.11	1373	-1.24542	-1.15832	-16.9572	1.7e-64	4.82e-63	4.54e-63	TRUE
Unigene110912_g1	86	487	-2.50151	-2.41441	-16.9328	2.58e-64	7.26e-63	6.84e-63	TRUE
Unigene113864_g1	455	1171.88	-1.36489	-1.27778	-16.9276	2.81e-64	7.92e-63	7.46e-63	TRUE
Unigene108799_g1	58	418.02	-2.84945	-2.76234	-16.8984	4.63e-64	1.3e-62	1.22e-62	TRUE
Unigene108635_g2	706.01	1565.18	-1.14857	-1.06146	-16.872	7.23e-64	2.02e-62	1.9e-62	TRUE
Unigene115692_g2	62	426.9	-2.78356	-2.69645	-16.861	8.71e-64	2.43e-62	2.29e-62	TRUE
Unigene115441_g1	112.98	542.99	-2.26486	-2.17775	-16.8023	2.35e-63	6.51e-62	6.13e-62	TRUE
Unigene115420_g2	466.59	1183.43	-1.34275	-1.25564	-16.7804	3.4e-63	9.41e-62	8.86e-62	TRUE
Unigene108929_g4	37	356	-3.26628	-3.17917	-16.697	1.38e-62	3.8e-61	3.57e-61	TRUE
Unigene113454_g1	579.84	1358.01	-1.22777	-1.14066	-16.6582	2.64e-62	7.22e-61	6.8e-61	TRUE
Unigene87684_g1	49	387	-2.98148	-2.89437	-16.6511	2.97e-62	8.11e-61	7.64e-61	TRUE
Unigene109949_g1	246.07	797	-1.69551	-1.60841	-16.5935	7.76e-62	2.1e-60	1.98e-60	TRUE
Unigene111268_g1	8	265	-5.04985	-4.96274	-16.5088	3.17e-61	8.49e-60	7.99e-60	TRUE
Unigene104958_g1	1	295	-8.20457	-8.11747	-16.4925	4.16e-61	1.11e-59	1.05e-59	TRUE
Unigene107915_g1	691.96	1519.99	-1.1353	-1.0482	-16.4567	7.51e-61	2e-59	1.88e-59	TRUE
Unigene101997_g1	334	941.39	-1.49494	-1.40784	-16.3436	4.83e-60	1.27e-58	1.19e-58	TRUE
Unigene102845_g1	506	1222.76	-1.27293	-1.18583	-16.3046	9.15e-60	2.38e-58	2.24e-58	TRUE
Unigene97406_g1	79	448.88	-2.50641	-2.4193	-16.2757	1.47e-59	3.81e-58	3.59e-58	TRUE
Unigene92187_g2	33	332	-3.33065	-3.24354	-16.2683	1.66e-59	4.3e-58	4.04e-58	TRUE
Unigene114543_g6	41	352.89	-3.10552	-3.01842	-16.2291	3.14e-59	8.1e-58	7.63e-58	TRUE
Unigene110312_g1	18	286.25	-3.99121	-3.9041	-16.2157	3.91e-59	1.01e-57	9.48e-58	TRUE
Unigene110259_g1	51	375.46	-2.88009	-2.79298	-16.1069	2.28e-58	5.8e-57	5.46e-57	TRUE
Unigene99125_g1	353	961.33	-1.44536	-1.35826	-16.0716	4.04e-58	1.02e-56	9.62e-57	TRUE
Unigene109578_g2	152	597	-1.97366	-1.88655	-16.0523	5.51e-58	1.39e-56	1.31e-56	TRUE
Unigene115633_g3	2	251	-6.97154	-6.88444	-15.9755	1.89e-57	4.75e-56	4.48e-56	TRUE
Unigene111068_g4	416	1058.99	-1.34803	-1.26093	-15.9258	4.19e-57	1.05e-55	9.86e-56	TRUE
Unigene100994_g1	229	734.99	-1.68238	-1.59527	-15.8408	1.63e-56	4.02e-55	3.78e-55	TRUE
Unigene107284_g2	688.42	1477.01	-1.10132	-1.01421	-15.7891	3.7e-56	9.1e-55	8.56e-55	TRUE
Unigene115037_g2	79	433	-2.45444	-2.36734	-15.7834	4.05e-56	9.96e-55	9.37e-55	TRUE
Unigene115025_g4	437.04	1084.97	-1.31182	-1.22471	-15.7556	6.29e-56	1.54e-54	1.45e-54	TRUE
Unigene114482_g6	149	580.04	-1.96084	-1.87373	-15.75	6.87e-56	1.68e-54	1.58e-54	TRUE
Unigene105029_g1	162.91	605.44	-1.89391	-1.8068	-15.6974	1.58e-55	3.82e-54	3.6e-54	TRUE
Unigene114643_g1	55	366.96	-2.73812	-2.65101	-15.4906	4.02e-54	9.56e-53	9e-53	TRUE
Unigene114868_g1	265	780.09	-1.55765	-1.47054	-15.3723	2.51e-53	5.88e-52	5.53e-52	TRUE
Unigene107727_g2	479	1132	-1.24078	-1.15367	-15.3477	3.67e-53	8.56e-52	8.06e-52	TRUE
Unigene113446_g1	22	273	-3.63333	-3.54622	-15.3046	7.12e-53	1.66e-51	1.56e-51	TRUE
Unigene101746_g1	303	842.75	-1.47579	-1.38868	-15.3039	7.2e-53	1.67e-51	1.58e-51	TRUE
Unigene107452_g1	8	229.33	-4.84128	-4.75418	-15.2536	1.56e-52	3.61e-51	3.39e-51	TRUE
Unigene108629_g7	1	244	-7.93074	-7.84363	-15.1976	3.67e-52	8.42e-51	7.93e-51	TRUE
Unigene107545_g1	27.45	285	-3.37608	-3.28898	-15.1641	6.11e-52	1.4e-50	1.31e-50	TRUE
Unigene109480_g1	494	1146.28	-1.21438	-1.12727	-15.16	6.51e-52	1.49e-50	1.4e-50	TRUE
Unigene81845_g1	55	355	-2.69032	-2.60321	-15.0858	2.01e-51	4.55e-50	4.28e-50	TRUE
Unigene113694_g7	281	793	-1.49675	-1.40964	-15.0148	5.88e-51	1.32e-49	1.24e-49	TRUE
Unigene73595_g1	14	241	-4.10553	-4.01843	-15.0142	5.93e-51	1.33e-49	1.25e-49	TRUE
Unigene112309_g2	598	1295	-1.11473	-1.02763	-14.945	1.68e-50	3.73e-49	3.51e-49	TRUE
Unigene114482_g9	334.34	879.5	-1.39537	-1.30826	-14.9353	1.94e-50	4.31e-49	4.05e-49	TRUE
Unigene100358_g1	43	319	-2.89115	-2.80404	-14.8768	4.66e-50	1.03e-48	9.66e-49	TRUE
Unigene111183_g3	61	361.48	-2.56703	-2.47993	-14.8151	1.17e-49	2.56e-48	2.41e-48	TRUE
Unigene110262_g1	10	223	-4.47897	-4.39187	-14.7957	1.56e-49	3.4e-48	3.2e-48	TRUE
Unigene107449_g2	115	478	-2.05538	-1.96827	-14.775	2.12e-49	4.61e-48	4.34e-48	TRUE
Unigene115128_g3	174	592.83	-1.76853	-1.68143	-14.7727	2.2e-49	4.77e-48	4.49e-48	TRUE
Unigene113801_g1	236	701.27	-1.57118	-1.48408	-14.6747	9.36e-49	2.01e-47	1.9e-47	TRUE
Unigene98435_g1	88	416	-2.24101	-2.1539	-14.606	2.57e-48	5.49e-47	5.17e-47	TRUE
Unigene100363_g1	20	248.41	-3.63465	-3.54755	-14.6012	2.76e-48	5.88e-47	5.54e-47	TRUE
Unigene107152_g1	601	1280.01	-1.09072	-1.00361	-14.5715	4.26e-48	9.07e-47	8.53e-47	TRUE
Unigene115860_g1	27	266	-3.30039	-3.21329	-14.5018	1.18e-47	2.49e-46	2.35e-46	TRUE
Unigene19011_g1	484	1097	-1.18048	-1.09338	-14.4694	1.89e-47	3.97e-46	3.74e-46	TRUE
Unigene139538_g1	216	655.99	-1.60264	-1.51554	-14.4151	4.16e-47	8.66e-46	8.15e-46	TRUE
Unigene114494_g4	183	595	-1.70105	-1.61394	-14.3728	7.66e-47	1.58e-45	1.49e-45	TRUE
Unigene36764_g1	285	769	-1.43202	-1.34492	-14.266	3.57e-46	7.26e-45	6.84e-45	TRUE
Unigene114715_g1	244.99	700.01	-1.51465	-1.42755	-14.2419	5.04e-46	1.02e-44	9.63e-45	TRUE
Unigene113056_g1	432	1002.62	-1.21467	-1.12757	-14.1812	1.2e-45	2.42e-44	2.28e-44	TRUE
Unigene114654_g8	85	396	-2.21997	-2.13286	-14.1629	1.55e-45	3.13e-44	2.95e-44	TRUE
Unigene105535_g1	317	817.11	-1.36605	-1.27894	-14.1449	2.01e-45	4.04e-44	3.8e-44	TRUE
Unigene109147_g1	14	217	-3.9542	-3.86709	-14.0748	5.43e-45	1.08e-43	1.02e-43	TRUE
Unigene113167_g1	27	253.96	-3.23357	-3.14646	-14.0367	9.29e-45	1.85e-43	1.74e-43	TRUE
Unigene115153_g2	116	456	-1.97491	-1.8878	-14.0354	9.47e-45	1.88e-43	1.77e-43	TRUE
Unigene113402_g3	433.63	997.97	-1.20253	-1.11543	-14.0254	1.09e-44	2.16e-43	2.03e-43	TRUE
Unigene113744_g2	9	200.4	-4.47681	-4.38971	-14.0243	1.11e-44	2.19e-43	2.07e-43	TRUE
Unigene103923_g1	359.04	878.73	-1.29128	-1.20417	-13.9911	1.77e-44	3.48e-43	3.28e-43	TRUE
Unigene102505_g1	34	271	-2.99469	-2.90758	-13.9654	2.53e-44	4.98e-43	4.69e-43	TRUE
Unigene110762_g1	2	187.97	-6.55436	-6.46725	-13.9608	2.71e-44	5.31e-43	5e-43	TRUE
Unigene109401_g2	88	396	-2.16993	-2.08282	-13.9511	3.1e-44	6.07e-43	5.71e-43	TRUE
Unigene107943_g2	328	824.97	-1.33065	-1.24354	-13.9044	5.96e-44	1.16e-42	1.09e-42	TRUE
Unigene113040_g4	7	191	-4.77007	-4.68297	-13.8824	8.1e-44	1.57e-42	1.48e-42	TRUE
Unigene112449_g1	35	271	-2.95287	-2.86576	-13.8647	1.04e-43	2.01e-42	1.89e-42	TRUE
Unigene106916_g1	188	584.99	-1.63768	-1.55057	-13.843	1.4e-43	2.7e-42	2.55e-42	TRUE
Unigene115594_g6	205	615.01	-1.58499	-1.49788	-13.8372	1.52e-43	2.93e-42	2.76e-42	TRUE
Unigene66386_g1	19	225	-3.56585	-3.47875	-13.7901	2.92e-43	5.61e-42	5.29e-42	TRUE
Unigene93578_g2	5	181.97	-5.18563	-5.09852	-13.7277	6.93e-43	1.32e-41	1.24e-41	TRUE
Unigene106862_g1	87	386.3	-2.15063	-2.06353	-13.6972	1.05e-42	2e-41	1.88e-41	TRUE
Unigene106606_g1	104	418	-2.00692	-1.91981	-13.5901	4.58e-42	8.59e-41	8.09e-41	TRUE
Unigene70538_g1	195	588	-1.59234	-1.50524	-13.5791	5.33e-42	9.96e-41	9.38e-41	TRUE
Unigene112487_g2	295.4	756.23	-1.35616	-1.26905	-13.5257	1.1e-41	2.05e-40	1.93e-40	TRUE
Unigene114615_g1	62	327	-2.39895	-2.31184	-13.524	1.13e-41	2.09e-40	1.97e-40	TRUE
Unigene96652_g3	59	319	-2.43477	-2.34766	-13.4805	2.04e-41	3.75e-40	3.53e-40	TRUE
Unigene115910_g1	48	291	-2.59991	-2.51281	-13.3922	6.71e-41	1.22e-39	1.15e-39	TRUE
Unigene106579_g2	125	452	-1.85439	-1.76729	-13.3577	1.07e-40	1.94e-39	1.82e-39	TRUE
Unigene100085_g2	47	286	-2.60528	-2.51818	-13.2927	2.55e-40	4.6e-39	4.33e-39	TRUE
Unigene113296_g1	391	895	-1.19472	-1.10761	-13.207	8e-40	1.42e-38	1.34e-38	TRUE
Unigene105367_g1	67	328	-2.29146	-2.20436	-13.1577	1.54e-39	2.72e-38	2.56e-38	TRUE
Unigene103291_g1	61	313	-2.35928	-2.27218	-13.094	3.57e-39	6.24e-38	5.88e-38	TRUE
Unigene112818_g1	9	177	-4.29768	-4.21057	-13.0408	7.17e-39	1.24e-37	1.17e-37	TRUE
Unigene105275_g1	236.71	637.91	-1.43023	-1.34313	-12.98	1.59e-38	2.73e-37	2.57e-37	TRUE
Unigene99310_g1	32	240	-2.90689	-2.81978	-12.941	2.64e-38	4.51e-37	4.25e-37	TRUE
Unigene113298_g2	331.9	788.06	-1.24756	-1.16045	-12.8657	7.02e-38	1.19e-36	1.12e-36	TRUE
Unigene108257_g4	0	185.75	-8.53722	-8.45011	-12.8602	7.54e-38	1.28e-36	1.2e-36	TRUE
Unigene100358_g2	95.5	379.01	-1.98866	-1.90156	-12.8583	7.72e-38	1.31e-36	1.23e-36	TRUE
Unigene82115_g2	265	679.37	-1.35821	-1.2711	-12.836	1.03e-37	1.74e-36	1.64e-36	TRUE
Unigene111409_g1	35	245	-2.80735	-2.72025	-12.833	1.07e-37	1.81e-36	1.7e-36	TRUE
Unigene113093_g1	99	385	-1.95936	-1.87225	-12.8248	1.19e-37	2.01e-36	1.89e-36	TRUE
Unigene100735_g1	356	822.99	-1.209	-1.12189	-12.7961	1.72e-37	2.9e-36	2.73e-36	TRUE
Unigene115008_g1	78	340.25	-2.12505	-2.03794	-12.7519	3.04e-37	5.07e-36	4.77e-36	TRUE
Unigene115302_g3	63	307.35	-2.28646	-2.19935	-12.7189	4.64e-37	7.7e-36	7.25e-36	TRUE
Unigene91691_g1	20	201	-3.32912	-3.24202	-12.6556	1.04e-36	1.71e-35	1.61e-35	TRUE
Unigene106167_g4	36	243	-2.75489	-2.66778	-12.6485	1.14e-36	1.87e-35	1.76e-35	TRUE
Unigene95471_g6	295	720.01	-1.2873	-1.2002	-12.6315	1.41e-36	2.31e-35	2.18e-35	TRUE
Unigene106918_g4	0	178	-8.47573	-8.38863	-12.6313	1.42e-36	2.32e-35	2.18e-35	TRUE
Unigene104528_g1	399	882	-1.14439	-1.05728	-12.6246	1.55e-36	2.52e-35	2.38e-35	TRUE
Unigene116256_g4	56	288.95	-2.36732	-2.28022	-12.6078	1.91e-36	3.11e-35	2.93e-35	TRUE
Unigene96652_g1	108	396	-1.87447	-1.78736	-12.601	2.09e-36	3.39e-35	3.19e-35	TRUE
Unigene106373_g3	282	695.16	-1.30165	-1.21454	-12.5288	5.19e-36	8.36e-35	7.87e-35	TRUE
Unigene95471_g1	20	198	-3.30743	-3.22032	-12.5237	5.54e-36	8.91e-35	8.39e-35	TRUE
Unigene106593_g1	50	272	-2.44361	-2.3565	-12.4756	1.01e-35	1.62e-34	1.53e-34	TRUE
Unigene115241_g2	377	840	-1.15582	-1.06872	-12.4289	1.82e-35	2.9e-34	2.73e-34	TRUE
Unigene114654_g11	23	204.05	-3.14922	-3.06211	-12.425	1.91e-35	3.04e-34	2.87e-34	TRUE
Unigene112043_g1	162.04	489.37	-1.59458	-1.50747	-12.4015	2.56e-35	4.06e-34	3.83e-34	TRUE
Unigene105034_g2	151	469	-1.63504	-1.54793	-12.3795	3.38e-35	5.34e-34	5.02e-34	TRUE
Unigene95989_g1	188	533	-1.5034	-1.4163	-12.3534	4.67e-35	7.34e-34	6.91e-34	TRUE
Unigene108975_g1	15	179	-3.57693	-3.48982	-12.3154	7.48e-35	1.17e-33	1.1e-33	TRUE
Unigene104844_g1	6	151	-4.65344	-4.56634	-12.2817	1.14e-34	1.77e-33	1.67e-33	TRUE
Unigene95035_g1	70	310.06	-2.14712	-2.06001	-12.2579	1.52e-34	2.37e-33	2.23e-33	TRUE
Unigene104349_g3	3	143	-5.57491	-5.4878	-12.244	1.81e-34	2.81e-33	2.64e-33	TRUE
Unigene83070_g1	81	332	-2.03519	-1.94808	-12.2299	2.15e-34	3.33e-33	3.13e-33	TRUE
Unigene115783_g1	267.92	660.99	-1.30283	-1.21572	-12.2264	2.25e-34	3.48e-33	3.27e-33	TRUE
Unigene69797_g1	344	778	-1.17736	-1.09026	-12.157	5.26e-34	8.07e-33	7.6e-33	TRUE
Unigene110863_g2	90	346	-1.94278	-1.85567	-12.0849	1.27e-33	1.93e-32	1.82e-32	TRUE
Unigene107710_g1	43.63	247	-2.50112	-2.41401	-12.0579	1.76e-33	2.67e-32	2.51e-32	TRUE
Unigene4431_g1	154.76	464.9	-1.58689	-1.49978	-12.0419	2.14e-33	3.23e-32	3.04e-32	TRUE
Unigene102342_g1	146	449	-1.62075	-1.53364	-12.0305	2.46e-33	3.7e-32	3.48e-32	TRUE
Unigene101927_g2	284	677.99	-1.25537	-1.16827	-11.9975	3.66e-33	5.49e-32	5.17e-32	TRUE
Unigene115910_g2	50	260	-2.37851	-2.29141	-11.9949	3.78e-33	5.67e-32	5.33e-32	TRUE
Unigene110746_g1	69.82	301.3	-2.10949	-2.02238	-11.9404	7.29e-33	1.09e-31	1.02e-31	TRUE
Unigene110987_g2	162	473	-1.54585	-1.45874	-11.8983	1.21e-32	1.79e-31	1.69e-31	TRUE
Unigene111030_g9	66	292	-2.14543	-2.05832	-11.8893	1.35e-32	1.99e-31	1.88e-31	TRUE
Unigene111445_g1	152	455	-1.5818	-1.49469	-11.883	1.45e-32	2.15e-31	2.02e-31	TRUE
Unigene114786_g2	23.08	192	-3.05639	-2.96929	-11.8767	1.56e-32	2.31e-31	2.18e-31	TRUE
Unigene86042_g1	8	148.19	-4.2113	-4.1242	-11.8639	1.82e-32	2.69e-31	2.53e-31	TRUE
Unigene112850_g1	11	156	-3.82597	-3.73886	-11.7972	4.04e-32	5.89e-31	5.55e-31	TRUE
Unigene108101_g2	121.32	396.52	-1.70858	-1.62147	-11.7725	5.41e-32	7.86e-31	7.4e-31	TRUE
Unigene103618_g1	34	215.74	-2.66569	-2.57858	-11.6989	1.29e-31	1.86e-30	1.75e-30	TRUE
Unigene108850_g5	4	133	-5.05528	-4.96818	-11.6973	1.32e-31	1.9e-30	1.78e-30	TRUE
Unigene109145_g1	0	147	-8.19967	-8.11257	-11.645	2.43e-31	3.48e-30	3.28e-30	TRUE
Unigene107620_g1	17	170	-3.32193	-3.23482	-11.6275	2.99e-31	4.26e-30	4.01e-30	TRUE
Unigene95113_g1	218	558.04	-1.35604	-1.26893	-11.618	3.34e-31	4.76e-30	4.48e-30	TRUE
Unigene110093_g1	10	149	-3.89724	-3.81013	-11.605	3.89e-31	5.52e-30	5.2e-30	TRUE
Unigene113602_g9	70	292	-2.06054	-1.97344	-11.5679	5.99e-31	8.48e-30	7.98e-30	TRUE
Unigene108979_g1	43	233	-2.43792	-2.35082	-11.5302	9.3e-31	1.31e-29	1.23e-29	TRUE
Unigene110917_g2	19	171	-3.16993	-3.08282	-11.4103	3.72e-30	5.14e-29	4.84e-29	TRUE
Unigene85370_g1	102	350	-1.77879	-1.69168	-11.3998	4.19e-30	5.79e-29	5.45e-29	TRUE
Unigene113532_g1	162	456	-1.49304	-1.40593	-11.3631	6.38e-30	8.77e-29	8.25e-29	TRUE
Unigene101340_g1	1	127	-6.98868	-6.90158	-11.3582	6.75e-30	9.27e-29	8.73e-29	TRUE
Unigene105153_g1	204	526.01	-1.36652	-1.27942	-11.3522	7.23e-30	9.92e-29	9.34e-29	TRUE
Unigene100712_g1	55	255	-2.21299	-2.12589	-11.3417	8.16e-30	1.12e-28	1.05e-28	TRUE
Unigene105958_g1	178.09	480	-1.43043	-1.34332	-11.2606	2.05e-29	2.77e-28	2.61e-28	TRUE
Unigene110776_g2	42	224	-2.41504	-2.32793	-11.2397	2.6e-29	3.5e-28	3.3e-28	TRUE
Unigene109442_g1	143	419.19	-1.55159	-1.46448	-11.234	2.78e-29	3.73e-28	3.52e-28	TRUE
Unigene114568_g1	23	177.24	-2.946	-2.85889	-11.199	4.12e-29	5.52e-28	5.2e-28	TRUE
Unigene113744_g1	0	133.6	-8.06178	-7.97467	-11.1768	5.3e-29	7.07e-28	6.65e-28	TRUE
Unigene110907_g2	239.72	577	-1.26722	-1.18012	-11.1573	6.6e-29	8.78e-28	8.26e-28	TRUE
Unigene111500_g3	18	163.03	-3.17907	-3.09196	-11.1565	6.65e-29	8.84e-28	8.32e-28	TRUE
Unigene90046_g2	12	145.89	-3.60377	-3.51667	-11.1517	7.02e-29	9.32e-28	8.78e-28	TRUE
Unigene99011_g1	17	160	-3.23447	-3.14736	-11.1429	7.75e-29	1.03e-27	9.68e-28	TRUE
Unigene112862_g1	4	121	-4.91886	-4.83176	-11.1103	1.12e-28	1.48e-27	1.39e-27	TRUE
Unigene112174_g2	1	120.52	-6.91313	-6.82602	-11.0877	1.44e-28	1.9e-27	1.78e-27	TRUE
Unigene113977_g1	156.23	436	-1.48066	-1.39355	-11.0369	2.54e-28	3.32e-27	3.13e-27	TRUE
Unigene115870_g5	11	140.45	-3.67448	-3.58738	-11.0259	2.87e-28	3.75e-27	3.53e-27	TRUE
Unigene113052_g6	82	301	-1.87607	-1.78896	-10.9928	4.14e-28	5.39e-27	5.08e-27	TRUE
Unigene108818_g1	1.29	116	-6.49061	-6.4035	-10.9797	4.79e-28	6.22e-27	5.86e-27	TRUE
Unigene68246_g1	287	644	-1.16601	-1.0789	-10.967	5.51e-28	7.15e-27	6.73e-27	TRUE
Unigene112043_g2	179	468	-1.38655	-1.29944	-10.8379	2.28e-27	2.9e-26	2.73e-26	TRUE
Unigene103730_g2	43	217	-2.33529	-2.24818	-10.8324	2.42e-27	3.08e-26	2.9e-26	TRUE
Unigene109441_g1	4	115	-4.84549	-4.75838	-10.8034	3.32e-27	4.21e-26	3.96e-26	TRUE
Unigene110414_g2	162	437	-1.43164	-1.34453	-10.7518	5.81e-27	7.32e-26	6.89e-26	TRUE
Unigene105954_g1	244	569	-1.22155	-1.13444	-10.7355	6.94e-27	8.72e-26	8.21e-26	TRUE
Unigene108825_g3	145	407	-1.48898	-1.40187	-10.7117	8.97e-27	1.12e-25	1.06e-25	TRUE
Unigene104633_g2	39	204.04	-2.38731	-2.3002	-10.6505	1.73e-26	2.15e-25	2.02e-25	TRUE
Unigene115090_g1	179	461.7	-1.367	-1.27989	-10.6387	1.97e-26	2.43e-25	2.29e-25	TRUE
Unigene109655_g1	124.11	368.1	-1.56848	-1.48137	-10.6174	2.47e-26	3.04e-25	2.86e-25	TRUE
Unigene106572_g1	0	118	-7.88264	-7.79554	-10.5918	3.25e-26	3.99e-25	3.75e-25	TRUE
Unigene104128_g4	7	120.01	-4.09966	-4.01255	-10.5903	3.3e-26	4.05e-25	3.81e-25	TRUE
Unigene106077_g1	4	110	-4.78136	-4.69425	-10.54	5.65e-26	6.87e-25	6.47e-25	TRUE
Unigene113451_g2	17	148	-3.12199	-3.03488	-10.5373	5.81e-26	7.06e-25	6.65e-25	TRUE
Unigene93297_g1	16	144	-3.16993	-3.08282	-10.4708	1.18e-25	1.42e-24	1.33e-24	TRUE
Unigene102432_g2	210.99	507.31	-1.26569	-1.17859	-10.451	1.45e-25	1.74e-24	1.64e-24	TRUE
Unigene108558_g1	46	213.3	-2.21318	-2.12607	-10.3735	3.27e-25	3.89e-24	3.66e-24	TRUE
Unigene129299_g1	268	593	-1.1458	-1.05869	-10.3629	3.66e-25	4.34e-24	4.08e-24	TRUE
Unigene113178_g1	1	104	-6.70044	-6.61333	-10.3535	4.03e-25	4.78e-24	4.5e-24	TRUE
Unigene114615_g2	37	193	-2.383	-2.2959	-10.3467	4.33e-25	5.12e-24	4.82e-24	TRUE
Unigene108799_g2	24	162	-2.75489	-2.66778	-10.3274	5.3e-25	6.26e-24	5.89e-24	TRUE
Unigene113602_g8	189.06	467.99	-1.30763	-1.22053	-10.3197	5.74e-25	6.77e-24	6.37e-24	TRUE
Unigene109218_g5	243	552	-1.18371	-1.09661	-10.2884	7.94e-25	9.33e-24	8.79e-24	TRUE
Unigene6744_g1	4	105	-4.71425	-4.62714	-10.2692	9.71e-25	1.14e-23	1.07e-23	TRUE
Unigene106167_g3	47	213	-2.18012	-2.09301	-10.2637	1.03e-24	1.2e-23	1.13e-23	TRUE
Unigene112800_g1	11	126	-3.51785	-3.43074	-10.2622	1.04e-24	1.22e-23	1.15e-23	TRUE
Unigene109445_g2	104	322.29	-1.63178	-1.54467	-10.2463	1.23e-24	1.43e-23	1.35e-23	TRUE
Unigene112043_g3	247	556.61	-1.17216	-1.08505	-10.2429	1.27e-24	1.48e-23	1.4e-23	TRUE
Unigene115744_g1	17	141	-3.05209	-2.96498	-10.1707	2.68e-24	3.09e-23	2.91e-23	TRUE
Unigene106941_g3	83	281	-1.75939	-1.67228	-10.1313	4.01e-24	4.6e-23	4.33e-23	TRUE
Unigene41990_g1	7	111	-3.98706	-3.89996	-10.0943	5.86e-24	6.68e-23	6.28e-23	TRUE
Unigene99608_g1	5	104.33	-4.38308	-4.29598	-10.0651	7.88e-24	8.95e-23	8.43e-23	TRUE
Unigene111530_g2	30	171	-2.51096	-2.42386	-10.0565	8.6e-24	9.75e-23	9.18e-23	TRUE
Unigene103719_g2	3	98.11	-5.03137	-4.94426	-10.0397	1.02e-23	1.15e-22	1.09e-22	TRUE
Unigene112775_g1	189	459	-1.28011	-1.193	-10.0374	1.04e-23	1.18e-22	1.11e-22	TRUE
Unigene108821_g1	3	98	-5.02975	-4.94264	-10.0336	1.09e-23	1.23e-22	1.15e-22	TRUE
Unigene110262_g2	2	96	-5.58496	-5.49786	-10.0329	1.09e-23	1.23e-22	1.16e-22	TRUE
Unigene74885_g1	0	103	-7.6865	-7.59939	-9.98022	1.86e-23	2.08e-22	1.96e-22	TRUE
Unigene111781_g1	43	197.97	-2.20287	-2.11577	-9.96311	2.21e-23	2.47e-22	2.32e-22	TRUE
Unigene114423_g2	23	152	-2.72437	-2.63726	-9.94159	2.74e-23	3.06e-22	2.88e-22	TRUE
Unigene107796_g4	83	276.05	-1.73375	-1.64664	-9.93176	3.03e-23	3.37e-22	3.17e-22	TRUE
Unigene115541_g2	41	192.66	-2.23236	-2.14526	-9.91478	3.59e-23	3.99e-22	3.75e-22	TRUE
Unigene115590_g2	118	337.35	-1.51546	-1.42835	-9.89094	4.56e-23	5.05e-22	4.75e-22	TRUE
Unigene111036_g3	2	93	-5.53916	-5.45205	-9.8707	5.58e-23	6.15e-22	5.79e-22	TRUE
Unigene48928_g1	98.93	303	-1.61484	-1.52773	-9.85487	6.53e-23	7.19e-22	6.77e-22	TRUE
Unigene114423_g1	17	135	-2.98935	-2.90225	-9.84781	7.01e-23	7.71e-22	7.26e-22	TRUE
Unigene112327_g1	26	157	-2.59418	-2.50708	-9.82416	8.86e-23	9.71e-22	9.14e-22	TRUE
Unigene111877_g1	1	92.95	-6.53838	-6.45128	-9.82014	9.22e-23	1.01e-21	9.51e-22	TRUE
Unigene110244_g5	5	100	-4.32193	-4.23482	-9.81719	9.5e-23	1.04e-21	9.79e-22	TRUE
Unigene112199_g1	244	537	-1.13804	-1.05093	-9.80234	1.1e-22	1.2e-21	1.13e-21	TRUE
Unigene112864_g1	0	98.09	-7.61603	-7.52893	-9.76768	1.55e-22	1.68e-21	1.58e-21	TRUE
Unigene110610_g2	270.99	576.3	-1.08858	-1.00147	-9.76008	1.67e-22	1.81e-21	1.7e-21	TRUE
Unigene107908_g1	247	539.38	-1.12679	-1.03969	-9.73784	2.08e-22	2.25e-21	2.12e-21	TRUE
Unigene111749_g7	38	182	-2.25987	-2.17276	-9.71373	2.64e-22	2.84e-21	2.67e-21	TRUE
Unigene100757_g1	20	140	-2.80735	-2.72025	-9.70081	2.99e-22	3.21e-21	3.02e-21	TRUE
Unigene110674_g1	5	98	-4.29278	-4.20568	-9.70051	3e-22	3.22e-21	3.03e-21	TRUE
Unigene114681_g1	67.96	242	-1.83225	-1.74514	-9.68855	3.37e-22	3.62e-21	3.41e-21	TRUE
Unigene77919_g2	3	91	-4.92283	-4.83573	-9.63634	5.62e-22	5.99e-21	5.64e-21	TRUE
Unigene116507_g2	8	106	-3.72792	-3.64081	-9.63179	5.87e-22	6.25e-21	5.88e-21	TRUE
Unigene96413_g1	122.92	338	-1.4593	-1.3722	-9.60424	7.67e-22	8.13e-21	7.65e-21	TRUE
Unigene102705_g1	189	445	-1.23542	-1.14831	-9.58689	9.08e-22	9.59e-21	9.03e-21	TRUE
Unigene78001_g1	65	234	-1.848	-1.76089	-9.58684	9.08e-22	9.6e-21	9.04e-21	TRUE
Unigene89884_g1	3	90	-4.90689	-4.81978	-9.57807	9.89e-22	1.04e-20	9.82e-21	TRUE
Unigene102413_g3	21	139.99	-2.73686	-2.64976	-9.56522	1.12e-21	1.18e-20	1.11e-20	TRUE
Unigene109880_g1	242.95	525.74	-1.11369	-1.02658	-9.51435	1.83e-21	1.91e-20	1.8e-20	TRUE
Unigene102269_g2	19	134	-2.81816	-2.73106	-9.51054	1.9e-21	1.98e-20	1.87e-20	TRUE
Unigene113757_g1	182.99	433	-1.2426	-1.1555	-9.50407	2.02e-21	2.11e-20	1.98e-20	TRUE
Unigene106371_g1	11	112	-3.34792	-3.26082	-9.47085	2.78e-21	2.88e-20	2.71e-20	TRUE
Unigene96495_g1	99	293.01	-1.56545	-1.47834	-9.45836	3.13e-21	3.24e-20	3.05e-20	TRUE
Unigene113183_g1	8	103	-3.6865	-3.59939	-9.45412	3.26e-21	3.37e-20	3.17e-20	TRUE
Unigene109830_g3	110.46	311.7	-1.49663	-1.40953	-9.41283	4.83e-21	4.96e-20	4.67e-20	TRUE
Unigene113053_g1	230.91	504	-1.12609	-1.03899	-9.40787	5.06e-21	5.2e-20	4.9e-20	TRUE
Unigene110112_g2	6	96	-4	-3.91289	-9.39752	5.59e-21	5.72e-20	5.39e-20	TRUE
Unigene106476_g1	28.02	152.38	-2.44314	-2.35604	-9.33666	9.94e-21	1.01e-19	9.52e-20	TRUE
Unigene97126_g2	28	151.98	-2.44038	-2.35328	-9.31792	1.19e-20	1.2e-19	1.13e-19	TRUE
Unigene115691_g2	35	167	-2.25442	-2.16732	-9.29027	1.54e-20	1.55e-19	1.46e-19	TRUE
Unigene90660_g4	9	103	-3.51658	-3.42947	-9.27698	1.74e-20	1.76e-19	1.65e-19	TRUE
Unigene111197_g2	15	119	-2.98793	-2.90082	-9.24358	2.38e-20	2.38e-19	2.25e-19	TRUE
Unigene106941_g1	121	325	-1.42543	-1.33833	-9.23933	2.48e-20	2.48e-19	2.33e-19	TRUE
Unigene115660_g2	210	465.01	-1.14687	-1.05977	-9.18423	4.14e-20	4.11e-19	3.87e-19	TRUE
Unigene107401_g4	201	451	-1.16593	-1.07883	-9.17713	4.43e-20	4.38e-19	4.12e-19	TRUE
Unigene103470_g1	38	171	-2.16993	-2.08282	-9.16762	4.84e-20	4.77e-19	4.49e-19	TRUE
Unigene110363_g1	9	101	-3.48829	-3.40118	-9.15546	5.41e-20	5.34e-19	5.02e-19	TRUE
Unigene110046_g1	7	95	-3.7625	-3.67539	-9.14996	5.7e-20	5.61e-19	5.28e-19	TRUE
Unigene115837_g2	129	335	-1.37679	-1.28968	-9.11598	7.8e-20	7.64e-19	7.19e-19	TRUE
Unigene104730_g3	95	277	-1.54389	-1.45678	-9.09612	9.36e-20	9.15e-19	8.62e-19	TRUE
Unigene105908_g2	9	100	-3.47393	-3.38683	-9.09417	9.53e-20	9.32e-19	8.77e-19	TRUE
Unigene82039_g1	30	152	-2.34104	-2.25393	-9.08013	1.08e-19	1.06e-18	9.97e-19	TRUE
Unigene110998_g2	24	138	-2.52356	-2.43646	-9.06131	1.29e-19	1.25e-18	1.18e-18	TRUE
Unigene98823_g1	50	192	-1.94111	-1.854	-8.9968	2.32e-19	2.24e-18	2.11e-18	TRUE
Unigene113270_g2	8	94.99	-3.5697	-3.4826	-8.96406	3.13e-19	3e-18	2.83e-18	TRUE
Unigene103080_g1	44.98	181.19	-2.01015	-1.92304	-8.95751	3.32e-19	3.18e-18	3e-18	TRUE
Unigene115048_g3	27	143	-2.40498	-2.31788	-8.95727	3.33e-19	3.19e-18	3e-18	TRUE
Unigene110666_g1	39	168.01	-2.107	-2.0199	-8.9092	5.14e-19	4.89e-18	4.61e-18	TRUE
Unigene112309_g1	75	237	-1.65992	-1.57282	-8.90311	5.43e-19	5.17e-18	4.86e-18	TRUE
Unigene114142_g1	42	174	-2.05063	-1.96352	-8.90011	5.58e-19	5.3e-18	4.99e-18	TRUE
Unigene90142_g1	84	253	-1.59068	-1.50357	-8.89989	5.59e-19	5.31e-18	5e-18	TRUE
Unigene106572_g2	0	79	-7.30378	-7.21667	-8.86943	7.35e-19	6.95e-18	6.54e-18	TRUE
Unigene95989_g2	63.01	214	-1.76396	-1.67685	-8.85852	8.11e-19	7.65e-18	7.2e-18	TRUE
Unigene116139_g2	13	106.88	-3.03941	-2.9523	-8.83651	9.88e-19	9.28e-18	8.74e-18	TRUE
Unigene94938_g1	52	192	-1.88452	-1.79742	-8.80816	1.27e-18	1.19e-17	1.12e-17	TRUE
[truncated: 611 more rows]

## Sheet: 80vs140DAF down regulated
Table S6. DEG_FPKM comparison of up and down regulated unigenes (80vs140DAF down regulated)
[truncated: 7,732 more rows]

[truncated: 2 more sheets: 140vs170 DAF up regulated, 140vs170 DAF down regulated]
