# Supplementary material for: Transcriptome analysis revealed the dynamic oil accumulation in Symplocos paniculata fruit
Source: BMC Genomics. 2016 Nov 16;17:929. doi: 10.1186/s12864-016-3275-0 (PMC5112726; doi:10.1186/s12864-016-3275-0)
Supplement: Additional file 11: Table S7. — GO annotation of up and down regulated unigenes by DEGs. (XLS 54 kb) [file 12864_2016_3275_MOESM11_ESM.xls]

## Sheet: 10vs80DAF up regulated
Table S7. DEG_GO annotation of up and down regulated unigenes (10vs80DAF up regulated)
## Total annotated genes: 1574			Over represented p-Value	Corrected p-Value
#GO ID (Lev2)	GO Term (Lev2)	GO Term (Lev1)			DEG item
GO:0005576	extracellular region	Cellular Component	0.000214195	0.000571186	35
GO:0043226	organelle	Cellular Component	0.0154121	0.023711	348
GO:0044464	cell part	Cellular Component	2.70676e-27	2.70676e-26	717
GO:0031975	envelope	Cellular Component	0.0111865	0.0181811	35
GO:0044422	organelle part	Cellular Component	0.0006764	0.001691	137
GO:0005623	cell	Cellular Component	2.85399e-28	3.80531e-27	722
GO:0044421	extracellular region part	Cellular Component	0.0734276	0.0839173	3
GO:0032991	macromolecular complex	Cellular Component	1.06683e-24	8.53466e-24	64
GO:0031974	membrane-enclosed lumen	Cellular Component	0.00264161	0.00587025	28
GO:0055044	symplast	Cellular Component	0.00639629	0.0116296	48
GO:0060089	molecular transducer activity	Molecular Function	0.0537346	0.0651329	22
GO:0003824	catalytic activity	Molecular Function	5.55866e-63	2.22346e-61	855
GO:0030234	enzyme regulator activity	Molecular Function	0.00608298	0.0115866	5
GO:0030528	transcription regulator activity	Molecular Function	0.0399269	0.0499086	30
GO:0005198	structural molecule activity	Molecular Function	2.5467e-12	1.13187e-11	20
GO:0045182	translation regulator activity	Molecular Function	1.26978e-07	4.61739e-07	5
GO:0005488	binding	Molecular Function	6.62802e-21	3.78744e-20	686
GO:0005215	transporter activity	Molecular Function	0.0079892	0.0138943	116
GO:0016209	antioxidant activity	Molecular Function	0.0255242	0.0352058	6
GO:0016265	death	Biological Process	0.117972	0.124181	9
GO:0050896	response to stimulus	Biological Process	1.20059e-23	8.00391e-23	278
GO:0010926	anatomical structure formation	Biological Process	0.0192118	0.0274454	28
GO:0022610	biological adhesion	Biological Process	0.270468	0.270468	2
GO:0000003	reproduction	Biological Process	0.0113632	0.0181811	56
GO:0048519	negative regulation of biological process	Biological Process	0.0911918	0.101324	20
GO:0051234	establishment of localization	Biological Process	0.0310765	0.0400988	178
GO:0022414	reproductive process	Biological Process	0.0048625	0.00972499	56
GO:0048511	rhythmic process	Biological Process	0.00296029	0.00623219	8
GO:0001906	cell killing	Biological Process	0.201449	0.206615	1
GO:0065007	biological regulation	Biological Process	1.34253e-05	3.83579e-05	216
GO:0051179	localization	Biological Process	0.0277335	0.036978	184
GO:0050789	regulation of biological process	Biological Process	0.000956987	0.00225173	173
GO:0040007	growth	Biological Process	0.0189215	0.0274454	25
GO:0032501	multicellular organismal process	Biological Process	2.97879e-06	9.16551e-06	110
GO:0032502	developmental process	Biological Process	1.04728e-06	3.49095e-06	126
GO:0051704	multi-organism process	Biological Process	9.60366e-08	3.84147e-07	67
GO:0009987	cellular process	Biological Process	9.2336e-21	4.6168e-20	739
GO:0002376	immune system process	Biological Process	0.0954223	0.103159	12
GO:0008152	metabolic process	Biological Process	5.80681e-30	1.16136e-28	786
GO:0048518	positive regulation of biological process	Biological Process	0.0704	0.0828235	21

## Sheet: 10vs80DAF down regulated
Table S7. DEG_GO annotation of up and down regulated unigenes (10vs80DAF down regulated)
## Total annotated genes: 1925			Over represented p-Value	Corrected p-Value
#GO ID (Lev2)	GO Term (Lev2)	GO Term (Lev1)			DEG item
GO:0022414	reproductive process	Biological Process	0.000190636	0.000524249	75
GO:0051704	multi-organism process	Biological Process	0.00436472	0.00960239	57
GO:0032501	multicellular organismal process	Biological Process	6.03598e-05	0.000189702	122
GO:0050789	regulation of biological process	Biological Process	9.7761e-06	3.30884e-05	225
GO:0048518	positive regulation of biological process	Biological Process	0.0679267	0.0879052	25
GO:0009987	cellular process	Biological Process	5.12334e-67	5.63567e-66	1053
GO:0040007	growth	Biological Process	0.0217172	0.0382223	29
GO:0040011	locomotion	Biological Process	0.197852	0.207274	1
GO:0000003	reproduction	Biological Process	0.000256512	0.000663913	78
GO:0051179	localization	Biological Process	0.0297359	0.0486374	217
GO:0002376	immune system process	Biological Process	0.0391109	0.0593407	17
GO:0051234	establishment of localization	Biological Process	0.0298457	0.0486374	214
GO:0008152	metabolic process	Biological Process	3.21069e-79	1.4127e-77	1095
GO:0048511	rhythmic process	Biological Process	0.185186	0.201859	4
GO:0016032	viral reproduction	Biological Process	0.235349	0.240823	2
GO:0065007	biological regulation	Biological Process	6.95572e-08	3.40057e-07	274
GO:0022610	biological adhesion	Biological Process	0.188096	0.201859	3
GO:0010926	anatomical structure formation	Biological Process	2.26896e-06	9.07586e-06	77
GO:0016265	death	Biological Process	0.052975	0.0731153	5
GO:0043473	pigmentation	Biological Process	0.327388	0.327388	1
GO:0032502	developmental process	Biological Process	0.000561987	0.00137375	131
GO:0048519	negative regulation of biological process	Biological Process	0.0856967	0.107733	23
GO:0050896	response to stimulus	Biological Process	8.71357e-18	4.79246e-17	302
GO:0019012	virion	Cellular Component	0.158998	0.179382	6
GO:0031974	membrane-enclosed lumen	Cellular Component	0.0575975	0.0767966	53
GO:0032991	macromolecular complex	Cellular Component	8.4324e-05	0.00024735	259
GO:0044422	organelle part	Cellular Component	2.12936e-06	9.07586e-06	267
GO:0044421	extracellular region part	Cellular Component	0.100728	0.119785	5
GO:0055044	symplast	Cellular Component	3.4481e-06	1.2643e-05	73
GO:0044464	cell part	Cellular Component	1.40131e-67	2.05525e-66	991
GO:0005623	cell	Cellular Component	3.44623e-68	7.5817e-67	994
GO:0031975	envelope	Cellular Component	0.0354964	0.0557801	64
GO:0043226	organelle	Cellular Component	3.14997e-21	1.97998e-20	575
GO:0005576	extracellular region	Cellular Component	0.00164757	0.00381542	37
GO:0044423	virion part	Cellular Component	0.158998	0.179382	6
GO:0005215	transporter activity	Molecular Function	0.00693801	0.0132727	140
GO:0003824	catalytic activity	Molecular Function	1.37748e-45	1.21218e-44	951
GO:0060089	molecular transducer activity	Molecular Function	0.0884439	0.108098	22
GO:0005198	structural molecule activity	Molecular Function	0.00580174	0.0116035	99
GO:0016209	antioxidant activity	Molecular Function	0.00479775	0.0100524	24
GO:0045182	translation regulator activity	Molecular Function	0.0519841	0.0731153	37
GO:0030234	enzyme regulator activity	Molecular Function	0.0117964	0.0216267	24
GO:0005488	binding	Molecular Function	1.72653e-45	1.26612e-44	919
GO:0030528	transcription regulator activity	Molecular Function	0.0531747	0.0731153	34

## Sheet: 80vs140DAF up regulated
Table S7. DEG_GO annotation of up and down regulated unigenes (80vs140DAF up regulated)
## Total annotated genes: 397			Over represented p-Value	Corrected p-Value
#GO ID (Lev2)	GO Term (Lev2)	GO Term (Lev1)			DEG item
GO:0044422	organelle part	Cellular Component	0.00456725	0.00953701	29
GO:0005576	extracellular region	Cellular Component	0.142216	0.163764	6
GO:0043226	organelle	Cellular Component	0.0484001	0.0735682	82
GO:0055044	symplast	Cellular Component	0.0047685	0.00953701	17
GO:0032991	macromolecular complex	Cellular Component	4.34976e-12	5.30788e-11	8
GO:0044464	cell part	Cellular Component	5.58725e-12	5.30788e-11	195
GO:0005623	cell	Cellular Component	3.35517e-12	5.30788e-11	196
GO:0031974	membrane-enclosed lumen	Cellular Component	0.000905773	0.00229462	2
GO:0031975	envelope	Cellular Component	0.116912	0.143311	12
GO:0022414	reproductive process	Biological Process	0.000576433	0.00182537	22
GO:0051234	establishment of localization	Biological Process	0.00182278	0.00407446	61
GO:0009987	cellular process	Biological Process	0.000493815	0.00182537	171
GO:0032502	developmental process	Biological Process	0.000183118	0.000773165	38
GO:0008152	metabolic process	Biological Process	7.43909e-08	4.71143e-07	194
GO:0050896	response to stimulus	Biological Process	3.77275e-14	1.43364e-12	89
GO:0016265	death	Biological Process	0.285536	0.285536	1
GO:0048519	negative regulation of biological process	Biological Process	0.0890363	0.120835	2
GO:0048511	rhythmic process	Biological Process	0.11243	0.142411	2
GO:0002376	immune system process	Biological Process	0.134495	0.159713	4
GO:0032501	multicellular organismal process	Biological Process	2.29978e-05	0.00010924	37
GO:0000003	reproduction	Biological Process	0.000534292	0.00182537	23
GO:0022610	biological adhesion	Biological Process	0.277067	0.284556	1
GO:0048518	positive regulation of biological process	Biological Process	0.0847331	0.119254	7
GO:0010926	anatomical structure formation	Biological Process	0.025067	0.0432976	4
GO:0065007	biological regulation	Biological Process	0.00125689	0.00298511	60
GO:0040007	growth	Biological Process	0.193148	0.209704	4
GO:0050789	regulation of biological process	Biological Process	0.0314858	0.0498525	43
GO:0051179	localization	Biological Process	0.000772408	0.00224978	64
GO:0051704	multi-organism process	Biological Process	0.000828867	0.00224978	19
GO:0016209	antioxidant activity	Molecular Function	0.168948	0.188824	4
GO:0005215	transporter activity	Molecular Function	0.0200522	0.0362849	33
GO:0030528	transcription regulator activity	Molecular Function	0.0744346	0.108789	9
GO:0005488	binding	Molecular Function	0.031067	0.0498525	137
GO:0060089	molecular transducer activity	Molecular Function	0.111869	0.142411	2
GO:0005198	structural molecule activity	Molecular Function	4.88045e-06	2.64939e-05	2
GO:0003824	catalytic activity	Molecular Function	4.94535e-09	3.75846e-08	190
GO:0030234	enzyme regulator activity	Molecular Function	0.203528	0.214835	2
GO:0045182	translation regulator activity	Molecular Function	0.007206	0.0136914	1

## Sheet: 80vs140DAF down regulated
Table S7. DEG_GO annotation of up and down regulated unigenes (80vs140DAF down regulated)
## Total annotated genes: 2495			Over represented p-Value	Corrected p-Value
#GO ID (Lev2)	GO Term (Lev2)	GO Term (Lev1)			DEG item
GO:0003824	catalytic activity	Molecular Function	6.42517e-103	2.76282e-101	1360
GO:0060089	molecular transducer activity	Molecular Function	0.00572637	0.00882266	40
GO:0030528	transcription regulator activity	Molecular Function	0.00574499	0.00882266	52
GO:0016209	antioxidant activity	Molecular Function	0.0534416	0.0638331	23
GO:0045182	translation regulator activity	Molecular Function	1.14111e-05	3.14074e-05	19
GO:0030234	enzyme regulator activity	Molecular Function	0.0817416	0.0901254	18
GO:0005488	binding	Molecular Function	8.70792e-60	6.24068e-59	1193
GO:0005198	structural molecule activity	Molecular Function	0.00308833	0.00577384	84
GO:0005215	transporter activity	Molecular Function	0.029669	0.039213	150
GO:0019012	virion	Cellular Component	0.00468754	0.00806257	2
GO:0055044	symplast	Cellular Component	1.82568e-09	7.13674e-09	101
GO:0044423	virion part	Cellular Component	0.00468754	0.00806257	2
GO:0044421	extracellular region part	Cellular Component	0.130681	0.130681	9
GO:0044422	organelle part	Cellular Component	0.0117507	0.0162993	250
GO:0031974	membrane-enclosed lumen	Cellular Component	0.010662	0.0152821	55
GO:0043226	organelle	Cellular Component	1.06758e-13	5.10068e-13	672
GO:0005576	extracellular region	Cellular Component	2.54459e-06	7.81554e-06	56
GO:0044464	cell part	Cellular Component	1.77801e-63	1.52909e-62	1210
GO:0032991	macromolecular complex	Cellular Component	7.68612e-07	2.54233e-06	209
GO:0005623	cell	Cellular Component	1.9727e-65	2.12065e-64	1218
GO:0031975	envelope	Cellular Component	0.000227464	0.00046576	49
GO:0002376	immune system process	Biological Process	0.0676277	0.0765261	19
GO:0000003	reproduction	Biological Process	4.2036e-05	0.000100419	101
GO:0009987	cellular process	Biological Process	9.42881e-85	1.35146e-83	1357
GO:0050789	regulation of biological process	Biological Process	0.000105094	0.000237843	273
GO:0050896	response to stimulus	Biological Process	2.56779e-32	1.57736e-31	424
GO:0016265	death	Biological Process	0.120652	0.123525	11
GO:0051234	establishment of localization	Biological Process	0.000127934	0.000275058	228
GO:0032502	developmental process	Biological Process	7.29182e-13	3.13548e-12	213
GO:0022414	reproductive process	Biological Process	1.16865e-05	3.14074e-05	99
GO:0010926	anatomical structure formation	Biological Process	0.0300937	0.039213	67
GO:0043473	pigmentation	Biological Process	0.117435	0.123164	2
GO:0051179	localization	Biological Process	0.000494903	0.00096731	239
GO:0022610	biological adhesion	Biological Process	0.00895508	0.0132782	7
GO:0051704	multi-organism process	Biological Process	2.23529e-05	5.65396e-05	84
GO:0048518	positive regulation of biological process	Biological Process	0.0337355	0.0426655	35
GO:0048519	negative regulation of biological process	Biological Process	0.0430622	0.052905	36
GO:0008152	metabolic process	Biological Process	1.40542e-89	3.02166e-88	1382
GO:0048511	rhythmic process	Biological Process	0.0643842	0.0748248	7
GO:0065007	biological regulation	Biological Process	2.00447e-09	7.18268e-09	353
GO:0040011	locomotion	Biological Process	0.115956	0.123164	1
GO:0032501	multicellular organismal process	Biological Process	9.23713e-15	4.96496e-14	197
GO:0040007	growth	Biological Process	0.00499435	0.00825988	40

## Sheet: 140vs170DAF up regulated
Table S7. DEG_GO annotation of up and down regulated unigenes (140vs170DAF up regulated)
## Total annotated genes: 965			Over represented p-Value	Corrected p-Value
#GO ID (Lev2)	GO Term (Lev2)	GO Term (Lev1)			DEG item
GO:0005623	cell	Cellular Component	3.94493e-47	1.73577e-45	532
GO:0031975	envelope	Cellular Component	0.000192433	0.000573022	48
GO:0044422	organelle part	Cellular Component	1.35738e-08	5.97247e-08	159
GO:0044421	extracellular region part	Cellular Component	0.153498	0.173178	5
GO:0032991	macromolecular complex	Cellular Component	3.47658e-08	1.39063e-07	160
GO:0031974	membrane-enclosed lumen	Cellular Component	0.0777974	0.106971	25
GO:0043226	organelle	Cellular Component	2.16155e-26	2.37771e-25	344
GO:0005576	extracellular region	Cellular Component	0.000195349	0.000573022	25
GO:0055044	symplast	Cellular Component	1.5662e-07	5.74275e-07	48
GO:0044464	cell part	Cellular Component	9.12784e-46	2.00812e-44	528
GO:0005215	transporter activity	Molecular Function	0.0490382	0.0829877	57
GO:0030234	enzyme regulator activity	Molecular Function	0.0710463	0.104201	11
GO:0060089	molecular transducer activity	Molecular Function	0.122307	0.145446	11
GO:0045182	translation regulator activity	Molecular Function	0.0628	0.100685	20
GO:0005488	binding	Molecular Function	9.56134e-10	4.67443e-09	401
GO:0005198	structural molecule activity	Molecular Function	1.09861e-12	6.04234e-12	90
GO:0016209	antioxidant activity	Molecular Function	0.0163291	0.035924	13
GO:0003824	catalytic activity	Molecular Function	5.68696e-21	4.17044e-20	468
GO:0030528	transcription regulator activity	Molecular Function	0.0975344	0.126221	13
GO:0015457	auxiliary transport protein activity	Molecular Function	0.00138736	0.00381524	2
GO:0032501	multicellular organismal process	Biological Process	0.0294426	0.053978	52
GO:0022610	biological adhesion	Biological Process	0.188524	0.202318	2
GO:0032502	developmental process	Biological Process	0.0209688	0.0439346	61
GO:0009987	cellular process	Biological Process	1.35065e-25	1.18857e-24	502
GO:0040011	locomotion	Biological Process	0.231046	0.236419	2
GO:0048518	positive regulation of biological process	Biological Process	0.013976	0.0323655	18
GO:0051704	multi-organism process	Biological Process	2.70016e-05	9.13902e-05	41
GO:0016032	viral reproduction	Biological Process	0.120272	0.145446	3
GO:0022414	reproductive process	Biological Process	0.0742064	0.105325	23
GO:0043473	pigmentation	Biological Process	0.207718	0.217609	1
GO:0001906	cell killing	Biological Process	0.133018	0.15402	1
GO:0050789	regulation of biological process	Biological Process	0.0275619	0.0527271	96
GO:0040007	growth	Biological Process	0.109793	0.138026	12
GO:0048519	negative regulation of biological process	Biological Process	0.0906966	0.120929	9
GO:0016265	death	Biological Process	0.176419	0.194061	5
GO:0048511	rhythmic process	Biological Process	0.26436	0.26436	2
GO:0051234	establishment of localization	Biological Process	0.025352	0.050704	97
GO:0065007	biological regulation	Biological Process	0.00433615	0.0105995	123
GO:0000003	reproduction	Biological Process	0.068684	0.104201	24
GO:0051179	localization	Biological Process	0.0331842	0.0584042	102
GO:0010926	anatomical structure formation	Biological Process	0.0640722	0.100685	19
GO:0002376	immune system process	Biological Process	0.00204121	0.00528313	14
GO:0050896	response to stimulus	Biological Process	4.67669e-18	2.93963e-17	180
GO:0008152	metabolic process	Biological Process	8.716e-35	1.27835e-33	535

## Sheet: 140vs170DAF down regulated
Table S7. DEG_GO annotation of up and down regulated unigenes (140vs170DAF down regulated)
## Total annotated genes: 948			Over represented p-Value	Corrected p-Value
#GO ID (Lev2)	GO Term (Lev2)	GO Term (Lev1)			DEG item
GO:0048511	rhythmic process	Biological Process	0.0514961	0.0738111	4
GO:0022610	biological adhesion	Biological Process	0.37501	0.37501	1
GO:0032502	developmental process	Biological Process	1.21766e-11	5.81773e-11	101
GO:0051179	localization	Biological Process	0.028157	0.04843	115
GO:0040007	growth	Biological Process	0.0453064	0.0671785	15
GO:0022414	reproductive process	Biological Process	0.000119903	0.000368274	44
GO:0016265	death	Biological Process	0.174989	0.188113	5
GO:0043473	pigmentation	Biological Process	0.204895	0.21489	1
GO:0065007	biological regulation	Biological Process	8.778e-06	3.14545e-05	141
GO:0002376	immune system process	Biological Process	0.0675896	0.0937533	9
GO:0009987	cellular process	Biological Process	1.12128e-23	9.64302e-23	488
GO:0000003	reproduction	Biological Process	0.000380303	0.00102206	44
GO:0051704	multi-organism process	Biological Process	3.84325e-05	0.000127123	40
GO:0032501	multicellular organismal process	Biological Process	7.87717e-11	3.38718e-10	89
GO:0050789	regulation of biological process	Biological Process	0.00017066	0.000489227	116
GO:0010926	anatomical structure formation	Biological Process	0.0334449	0.0550793	16
GO:0048519	negative regulation of biological process	Biological Process	0.00678311	0.0121531	20
GO:0050896	response to stimulus	Biological Process	1.78489e-12	9.59376e-12	160
GO:0040011	locomotion	Biological Process	0.363835	0.372497	1
GO:0051234	establishment of localization	Biological Process	0.0376714	0.0578525	109
GO:0008152	metabolic process	Biological Process	5.65567e-30	1.21597e-28	513
GO:0048518	positive regulation of biological process	Biological Process	0.12222	0.134755	11
GO:0031974	membrane-enclosed lumen	Cellular Component	0.00155716	0.00371988	13
GO:0044421	extracellular region part	Cellular Component	0.0823436	0.10414	1
GO:0044423	virion part	Cellular Component	0.116792	0.13216	1
GO:0055044	symplast	Cellular Component	0.0794991	0.10359	23
GO:0044422	organelle part	Cellular Component	0.0345847	0.0550793	108
GO:0005623	cell	Cellular Component	7.89285e-26	1.13131e-24	465
GO:0005576	extracellular region	Cellular Component	0.00320389	0.00656035	21
GO:0043226	organelle	Cellular Component	0.00516715	0.00966033	224
GO:0031975	envelope	Cellular Component	0.0725173	0.0974451	26
GO:0032991	macromolecular complex	Cellular Component	1.09441e-08	4.27816e-08	56
GO:0019012	virion	Cellular Component	0.116792	0.13216	1
GO:0044464	cell part	Cellular Component	7.97975e-25	8.57823e-24	461
GO:0016209	antioxidant activity	Molecular Function	0.0849332	0.104346	4
GO:0060089	molecular transducer activity	Molecular Function	0.00310988	0.00656035	20
GO:0005198	structural molecule activity	Molecular Function	9.49006e-13	5.82961e-12	5
GO:0003824	catalytic activity	Molecular Function	2.76502e-39	1.18896e-37	518
GO:0045182	translation regulator activity	Molecular Function	0.00201202	0.00455352	6
GO:0030234	enzyme regulator activity	Molecular Function	0.0974778	0.116432	5
GO:0030528	transcription regulator activity	Molecular Function	0.00350548	0.00685163	25
GO:0005488	binding	Molecular Function	2.57029e-23	1.84204e-22	454
GO:0005215	transporter activity	Molecular Function	0.000469894	0.00118855	83
