# Supplementary material for: Transcriptome analysis revealed the dynamic oil accumulation in Symplocos paniculata fruit
Source: BMC Genomics. 2016 Nov 16;17:929. doi: 10.1186/s12864-016-3275-0 (PMC5112726; doi:10.1186/s12864-016-3275-0)
Supplement: Additional file 12: Table S8. — KEGG annotation of up and down regulated unigenes by DEGs. (XLS 1411 kb) [file 12864_2016_3275_MOESM12_ESM.xls]

## Sheet: 10vs80 DAF up regulated
Table S8. DEG_KEGG annotation of up and down regulated unigenes (10vs80 DAF up regulated)
GeneID	KEGG pathway	Pathway ID	Enzyme	Enzyme Name	EC Number	Hyperlink
Unigene86568_g1_i1	Tyrosine metabolism;Glycolysis / Gluconeogenesis;Fatty acid degradation;Retinol metabolism;Degradation of aromatic compounds;Chloroalkane and chloroalkene degradation;Drug metabolism - cytochrome P450;Metabolism of xenobiotics by cytochrome P450;Naphthalene degradation;	K00001	E1.1.1.1, adh	alcohol dehydrogenase	[EC:1.1.1.1]	http://www.genome.jp/dbget-bin/www_bget?ko:K00001
Unigene95635_g1_i1	Tyrosine metabolism;Glycolysis / Gluconeogenesis;Fatty acid degradation;Retinol metabolism;Degradation of aromatic compounds;Chloroalkane and chloroalkene degradation;Drug metabolism - cytochrome P450;Metabolism of xenobiotics by cytochrome P450;Naphthalene degradation;	K00001	E1.1.1.1, adh	alcohol dehydrogenase	[EC:1.1.1.1]	http://www.genome.jp/dbget-bin/www_bget?ko:K00001
Unigene105346_g1_i1	Fructose and mannose metabolism;	K00008	SORD, gutB	L-iditol 2-dehydrogenase	[EC:1.1.1.14]	http://www.genome.jp/dbget-bin/www_bget?ko:K00008
Unigene104617_g1_i1	Fructose and mannose metabolism;	K00008	SORD, gutB	L-iditol 2-dehydrogenase	[EC:1.1.1.14]	http://www.genome.jp/dbget-bin/www_bget?ko:K00008
Unigene109796_g1_i1	Fructose and mannose metabolism;Galactose metabolism;Pentose and glucuronate interconversions;Pyruvate metabolism;Glycerolipid metabolism;	K00011	E1.1.1.21, AKR1	aldehyde reductase	[EC:1.1.1.21]	http://www.genome.jp/dbget-bin/www_bget?ko:K00011
Unigene108860_g1_i1	Amino sugar and nucleotide sugar metabolism;Ascorbate and aldarate metabolism;Pentose and glucuronate interconversions;Starch and sucrose metabolism;	K00012	UGDH, ugd	UDPglucose 6-dehydrogenase	[EC:1.1.1.22]	http://www.genome.jp/dbget-bin/www_bget?ko:K00012
Unigene108860_g2_i1	Amino sugar and nucleotide sugar metabolism;Ascorbate and aldarate metabolism;Pentose and glucuronate interconversions;Starch and sucrose metabolism;	K00012	UGDH, ugd	UDPglucose 6-dehydrogenase	[EC:1.1.1.22]	http://www.genome.jp/dbget-bin/www_bget?ko:K00012
Unigene106857_g1_i1	Cysteine and methionine metabolism;Citrate cycle (TCA cycle);Glyoxylate and dicarboxylate metabolism;Pyruvate metabolism;Carbon fixation in photosynthetic organisms;Carbon metabolism;	K00026	MDH2	malate dehydrogenase	[EC:1.1.1.37]	http://www.genome.jp/dbget-bin/www_bget?ko:K00026
Unigene106857_g2_i1	Cysteine and methionine metabolism;Citrate cycle (TCA cycle);Glyoxylate and dicarboxylate metabolism;Pyruvate metabolism;Carbon fixation in photosynthetic organisms;Carbon metabolism;	K00026	MDH2	malate dehydrogenase	[EC:1.1.1.37]	http://www.genome.jp/dbget-bin/www_bget?ko:K00026
Unigene111863_g1_i1	Pentose phosphate pathway;Glutathione metabolism;Carbon metabolism;	K00033	PGD, gnd	6-phosphogluconate dehydrogenase	[EC:1.1.1.44 1.1.1.343]	http://www.genome.jp/dbget-bin/www_bget?ko:K00033
Unigene100993_g4_i1	Pentose phosphate pathway;Glutathione metabolism;Carbon metabolism;	K00036	G6PD, zwf	glucose-6-phosphate 1-dehydrogenase	[EC:1.1.1.49]	http://www.genome.jp/dbget-bin/www_bget?ko:K00036
Unigene113453_g2_i1	Pentose phosphate pathway;Glutathione metabolism;Carbon metabolism;	K00036	G6PD, zwf	glucose-6-phosphate 1-dehydrogenase	[EC:1.1.1.49]	http://www.genome.jp/dbget-bin/www_bget?ko:K00036
Unigene112495_g4_i3	Glycine, serine and threonine metabolism;Methane metabolism;Biosynthesis of amino acids;Carbon metabolism;	K00058	serA, PHGDH	D-3-phosphoglycerate dehydrogenase	[EC:1.1.1.95]	http://www.genome.jp/dbget-bin/www_bget?ko:K00058
Unigene102601_g1_i1	Biosynthesis of unsaturated fatty acids;Fatty acid biosynthesis;Biotin metabolism;Fatty acid metabolism;	K00059	KAR	3-oxoacyl-[acyl-carrier protein] reductase	[EC:1.1.1.100]	http://www.genome.jp/dbget-bin/www_bget?ko:K00059
Unigene106007_g3_i1	Phenylalanine metabolism;Butanoate metabolism;Benzoate degradation;	K00074	paaH, hbd, fadB, mmgB	3-hydroxybutyryl-CoA dehydrogenase	[EC:1.1.1.157]	http://www.genome.jp/dbget-bin/www_bget?ko:K00074
Unigene114644_g5_i1	Phenylpropanoid biosynthesis;	K00083	E1.1.1.195	cinnamyl-alcohol dehydrogenase	[EC:1.1.1.195]	http://www.genome.jp/dbget-bin/www_bget?ko:K00083
Unigene106220_g2_i1	Phenylpropanoid biosynthesis;	K00083	E1.1.1.195	cinnamyl-alcohol dehydrogenase	[EC:1.1.1.195]	http://www.genome.jp/dbget-bin/www_bget?ko:K00083
Unigene106220_g1_i1	Phenylpropanoid biosynthesis;	K00083	E1.1.1.195	cinnamyl-alcohol dehydrogenase	[EC:1.1.1.195]	http://www.genome.jp/dbget-bin/www_bget?ko:K00083
Unigene106882_g2_i1	Glycerophospholipid metabolism;	K00111	glpA, glpD	glycerol-3-phosphate dehydrogenase	[EC:1.1.5.3]	http://www.genome.jp/dbget-bin/www_bget?ko:K00111
Unigene114172_g1_i2	Tyrosine metabolism;Glycolysis / Gluconeogenesis;Methane metabolism;Fatty acid degradation;Retinol metabolism;Carbon metabolism;Degradation of aromatic compounds;Chloroalkane and chloroalkene degradation;Drug metabolism - cytochrome P450;Metabolism of xenobiotics by cytochrome P450;Naphthalene degradation;	K00121	frmA, ADH5, adhC	S-(hydroxymethyl)glutathione dehydrogenase / alcohol dehydrogenase	[EC:1.1.1.284 1.1.1.1]	http://www.genome.jp/dbget-bin/www_bget?ko:K00121
Unigene114636_g3_i2	Arginine and proline metabolism;Histidine metabolism;Lysine degradation;Tryptophan metabolism;Valine, leucine and isoleucine degradation;Ascorbate and aldarate metabolism;Glycolysis / Gluconeogenesis;Pentose and glucuronate interconversions;Propanoate metabolism;Pyruvate metabolism;Fatty acid degradation;Glycerolipid metabolism;beta-Alanine metabolism;Limonene and pinene degradation;Chloroalkane …	K00128	E1.2.1.3	aldehyde dehydrogenase (NAD+)	[EC:1.2.1.3]	http://www.genome.jp/dbget-bin/www_bget?ko:K00128
Unigene107720_g1_i1	Arginine and proline metabolism;Histidine metabolism;Lysine degradation;Tryptophan metabolism;Valine, leucine and isoleucine degradation;Ascorbate and aldarate metabolism;Glycolysis / Gluconeogenesis;Pentose and glucuronate interconversions;Propanoate metabolism;Pyruvate metabolism;Fatty acid degradation;Glycerolipid metabolism;beta-Alanine metabolism;Limonene and pinene degradation;Chloroalkane …	K00128	E1.2.1.3	aldehyde dehydrogenase (NAD+)	[EC:1.2.1.3]	http://www.genome.jp/dbget-bin/www_bget?ko:K00128
Unigene91382_g1_i1	Arginine and proline metabolism;Histidine metabolism;Lysine degradation;Tryptophan metabolism;Valine, leucine and isoleucine degradation;Ascorbate and aldarate metabolism;Glycolysis / Gluconeogenesis;Pentose and glucuronate interconversions;Propanoate metabolism;Pyruvate metabolism;Fatty acid degradation;Glycerolipid metabolism;beta-Alanine metabolism;Limonene and pinene degradation;Chloroalkane …	K00128	E1.2.1.3	aldehyde dehydrogenase (NAD+)	[EC:1.2.1.3]	http://www.genome.jp/dbget-bin/www_bget?ko:K00128
Unigene44231_g1_i1	Glycolysis / Gluconeogenesis;Pentose phosphate pathway;	K00131	gapN	glyceraldehyde-3-phosphate dehydrogenase (NADP+)	[EC:1.2.1.9]	http://www.genome.jp/dbget-bin/www_bget?ko:K00131
Unigene111716_g2_i1	HIF-1 signaling pathway;Glycolysis / Gluconeogenesis;Carbon fixation in photosynthetic organisms;Biosynthesis of amino acids;Carbon metabolism;	K00134	GAPDH, gapA	glyceraldehyde 3-phosphate dehydrogenase	[EC:1.2.1.12]	http://www.genome.jp/dbget-bin/www_bget?ko:K00134
Unigene112330_g1_i1	HIF-1 signaling pathway;Citrate cycle (TCA cycle);Glycolysis / Gluconeogenesis;Pyruvate metabolism;Carbon metabolism;	K00162	PDHB, pdhB	pyruvate dehydrogenase E1 component beta subunit	[EC:1.2.4.1]	http://www.genome.jp/dbget-bin/www_bget?ko:K00162
Unigene111500_g3_i2	Fatty acid biosynthesis;Biotin metabolism;Fatty acid metabolism;	K00208	EAR	enoyl-[acyl-carrier protein] reductase I	[EC:1.3.1.9Â 1.3.1.10]	http://www.genome.jp/dbget-bin/www_bget?ko:K00208
Unigene102401_g1_i1	Peroxisome;Biosynthesis of unsaturated fatty acids;Fatty acid degradation;alpha-Linolenic acid metabolism;Fatty acid metabolism;PPAR signaling pathway;	K00232	E1.3.3.6, ACOX1, ACOX3	acyl-CoA oxidase	[EC:1.3.3.6]	http://www.genome.jp/dbget-bin/www_bget?ko:K00232
Unigene60919_g1_i1	Valine, leucine and isoleucine degradation;Propanoate metabolism;Fatty acid degradation;beta-Alanine metabolism;Carbon metabolism;Fatty acid metabolism;PPAR signaling pathway;	K00249	ACADM, acd	acyl-CoA dehydrogenase	[EC:1.3.8.7]	http://www.genome.jp/dbget-bin/www_bget?ko:K00249
Unigene22768_g1_i1	Valine, leucine and isoleucine degradation;	K00253	IVD, ivd	isovaleryl-CoA dehydrogenase	[EC:1.3.8.4]	http://www.genome.jp/dbget-bin/www_bget?ko:K00253
Unigene104445_g1_i2	Alanine, aspartate and glutamate metabolism;Nicotinate and nicotinamide metabolism;	K00278	nadB	L-aspartate oxidase	[EC:1.4.3.16]	http://www.genome.jp/dbget-bin/www_bget?ko:K00278
Unigene103741_g1_i1	Zeatin biosynthesis;	K00279	CKX	cytokinin dehydrogenase	[EC:1.5.99.12]	http://www.genome.jp/dbget-bin/www_bget?ko:K00279
Unigene115452_g2_i1	Glycine, serine and threonine metabolism;Carbon metabolism;	K00281	GLDC, gcvP	glycine dehydrogenase	[EC:1.4.4.2]	http://www.genome.jp/dbget-bin/www_bget?ko:K00281
Unigene103292_g3_i1	Glycine, serine and threonine metabolism;Carbon metabolism;	K00281	GLDC, gcvP	glycine dehydrogenase	[EC:1.4.4.2]	http://www.genome.jp/dbget-bin/www_bget?ko:K00281
Unigene104561_g1_i2	Glyoxylate and dicarboxylate metabolism;Nitrogen metabolism;	K00284	E1.4.7.1	glutamate synthase (ferredoxin)	[EC:1.4.7.1]	http://www.genome.jp/dbget-bin/www_bget?ko:K00284
Unigene111865_g1_i1	Arginine and proline metabolism;	K00318	PRODH	proline dehydrogenase	[EC:1.5.-.-]	http://www.genome.jp/dbget-bin/www_bget?ko:K00318
Unigene91725_g1_i1	Arginine and proline metabolism;	K00318	PRODH	proline dehydrogenase	[EC:1.5.-.-]	http://www.genome.jp/dbget-bin/www_bget?ko:K00318
Unigene107726_g1_i3	Amino sugar and nucleotide sugar metabolism;	K00326	E1.6.2.2	cytochrome-b5 reductase	[EC:1.6.2.2]	http://www.genome.jp/dbget-bin/www_bget?ko:K00326
Unigene105945_g2_i1	-	K00327	E1.6.2.4	NADPH-ferrihemoprotein reductase	[EC:1.6.2.4]	http://www.genome.jp/dbget-bin/www_bget?ko:K00327
Unigene106594_g5_i1	Caffeine metabolism;Purine metabolism;	K00365	uaZ	urate oxidase	[EC:1.7.3.3]	http://www.genome.jp/dbget-bin/www_bget?ko:K00365
Unigene111885_g1_i1	Nitrogen metabolism;	K00366	nirA	ferredoxin-nitrite reductase	[EC:1.7.7.1]	http://www.genome.jp/dbget-bin/www_bget?ko:K00366
Unigene69217_g1_i1	Sulfur metabolism;	K00390	cysH	phosphoadenosine phosphosulfate reductase	[EC:1.8.4.8]	http://www.genome.jp/dbget-bin/www_bget?ko:K00390
Unigene150939_g1_i1	Two-component system;Oxidative phosphorylation;Cardiac muscle contraction;	K00412	CYTB, petB	ubiquinol-cytochrome c reductase cytochrome b subunit	-	http://www.genome.jp/dbget-bin/www_bget?ko:K00412
Unigene142720_g1_i1	Phenylalanine metabolism;Phenylpropanoid biosynthesis;	K00430	E1.11.1.7	peroxidase	[EC:1.11.1.7]	http://www.genome.jp/dbget-bin/www_bget?ko:K00430
Unigene104351_g1_i1	Phenylalanine metabolism;Phenylpropanoid biosynthesis;	K00430	E1.11.1.7	peroxidase	[EC:1.11.1.7]	http://www.genome.jp/dbget-bin/www_bget?ko:K00430
Unigene103943_g1_i1	Phenylalanine metabolism;Phenylpropanoid biosynthesis;	K00430	E1.11.1.7	peroxidase	[EC:1.11.1.7]	http://www.genome.jp/dbget-bin/www_bget?ko:K00430
Unigene96707_g1_i1	Phenylalanine metabolism;Phenylpropanoid biosynthesis;	K00430	E1.11.1.7	peroxidase	[EC:1.11.1.7]	http://www.genome.jp/dbget-bin/www_bget?ko:K00430
Unigene139119_g1_i1	Phenylalanine metabolism;Phenylpropanoid biosynthesis;	K00430	E1.11.1.7	peroxidase	[EC:1.11.1.7]	http://www.genome.jp/dbget-bin/www_bget?ko:K00430
Unigene108783_g1_i3	Phenylalanine metabolism;Phenylpropanoid biosynthesis;	K00430	E1.11.1.7	peroxidase	[EC:1.11.1.7]	http://www.genome.jp/dbget-bin/www_bget?ko:K00430
Unigene90801_g2_i1	Phenylalanine metabolism;Phenylpropanoid biosynthesis;	K00430	E1.11.1.7	peroxidase	[EC:1.11.1.7]	http://www.genome.jp/dbget-bin/www_bget?ko:K00430
Unigene69923_g1_i1	Phenylalanine metabolism;Phenylpropanoid biosynthesis;	K00430	E1.11.1.7	peroxidase	[EC:1.11.1.7]	http://www.genome.jp/dbget-bin/www_bget?ko:K00430
Unigene91548_g1_i1	Phenylalanine metabolism;Phenylpropanoid biosynthesis;	K00430	E1.11.1.7	peroxidase	[EC:1.11.1.7]	http://www.genome.jp/dbget-bin/www_bget?ko:K00430
Unigene109752_g1_i1	Phenylalanine metabolism;Phenylpropanoid biosynthesis;	K00430	E1.11.1.7	peroxidase	[EC:1.11.1.7]	http://www.genome.jp/dbget-bin/www_bget?ko:K00430
Unigene90801_g3_i1	Phenylalanine metabolism;Phenylpropanoid biosynthesis;	K00430	E1.11.1.7	peroxidase	[EC:1.11.1.7]	http://www.genome.jp/dbget-bin/www_bget?ko:K00430
Unigene70579_g1_i1	Ascorbate and aldarate metabolism;Glutathione metabolism;	K00434	E1.11.1.11	L-ascorbate peroxidase	[EC:1.11.1.11]	http://www.genome.jp/dbget-bin/www_bget?ko:K00434
Unigene108174_g1_i1	Tyrosine metabolism;Styrene degradation;	K00451	HGD, hmgA	homogentisate 1,2-dioxygenase	[EC:1.13.11.5]	http://www.genome.jp/dbget-bin/www_bget?ko:K00451
Unigene112797_g1_i8	Linoleic acid metabolism;alpha-Linolenic acid metabolism;	K00454	LOX2S	lipoxygenase	[EC:1.13.11.12]	http://www.genome.jp/dbget-bin/www_bget?ko:K00454
Unigene34466_g1_i1	Phenylalanine metabolism;Tyrosine metabolism;Ubiquinone and other terpenoid-quinone biosynthesis;	K00457	HPD, hppD	4-hydroxyphenylpyruvate dioxygenase	[EC:1.13.11.27]	http://www.genome.jp/dbget-bin/www_bget?ko:K00457
Unigene106159_g1_i1	Ascorbate and aldarate metabolism;Inositol phosphate metabolism;	K00469	MIOX	inositol oxygenase	[EC:1.13.99.1]	http://www.genome.jp/dbget-bin/www_bget?ko:K00469
Unigene109169_g1_i1	Methane metabolism;Drug metabolism - cytochrome P450;	K00485	FMO	dimethylaniline monooxygenase (N-oxide forming)	[EC:1.14.13.8]	http://www.genome.jp/dbget-bin/www_bget?ko:K00485
Unigene108782_g1_i1	Biosynthesis of unsaturated fatty acids;Fatty acid metabolism;PPAR signaling pathway;	K00507	SCD, desC	stearoyl-CoA desaturase (delta-9 desaturase)	[EC:1.14.19.1]	http://www.genome.jp/dbget-bin/www_bget?ko:K00507
Unigene107139_g2_i1	Stilbenoid, diarylheptanoid and gingerol biosynthesis;Limonene and pinene degradation;Aminobenzoate degradation;Bisphenol degradation;Polycyclic aromatic hydrocarbon degradation;	K00517	E1.14.-.-	no	-	http://www.genome.jp/dbget-bin/www_bget?ko:K00517
Unigene112012_g1_i1	Stilbenoid, diarylheptanoid and gingerol biosynthesis;Limonene and pinene degradation;Aminobenzoate degradation;Bisphenol degradation;Polycyclic aromatic hydrocarbon degradation;	K00517	E1.14.-.-	no	-	http://www.genome.jp/dbget-bin/www_bget?ko:K00517
Unigene111574_g2_i2	Porphyrin and chlorophyll metabolism;Mineral absorption;	K00522	FTH1	ferritin heavy chain	[EC:1.16.3.2]	http://www.genome.jp/dbget-bin/www_bget?ko:K00522
Unigene114134_g2_i2	Porphyrin and chlorophyll metabolism;Mineral absorption;	K00522	FTH1	ferritin heavy chain	[EC:1.16.3.2]	http://www.genome.jp/dbget-bin/www_bget?ko:K00522
Unigene112679_g1_i6	-	K00528	E1.18.1.2, fpr	ferredoxin--NADP+ reductase	[EC:1.18.1.2]	http://www.genome.jp/dbget-bin/www_bget?ko:K00528
Unigene119568_g1_i1	-	K00540	E1.-.-.-	no	-	http://www.genome.jp/dbget-bin/www_bget?ko:K00540
Unigene103138_g1_i1	Cysteine and methionine metabolism;	K00547	mmuM	homocysteine S-methyltransferase	[EC:2.1.1.10]	http://www.genome.jp/dbget-bin/www_bget?ko:K00547
Unigene113260_g2_i1	Cysteine and methionine metabolism;Selenocompound metabolism;Biosynthesis of amino acids;	K00549	metE	5-methyltetrahydropteroyltriglutamate--homocysteine methyltransferase	[EC:2.1.1.14]	http://www.genome.jp/dbget-bin/www_bget?ko:K00549
Unigene97148_g1_i1	Glycine, serine and threonine metabolism;Glyoxylate and dicarboxylate metabolism;Methane metabolism;One carbon pool by folate;Cyanoamino acid metabolism;Biosynthesis of amino acids;Carbon metabolism;	K00600	glyA, SHMT	glycine hydroxymethyltransferase	[EC:2.1.2.1]	http://www.genome.jp/dbget-bin/www_bget?ko:K00600
Unigene111967_g4_i1	Glycine, serine and threonine metabolism;Glyoxylate and dicarboxylate metabolism;Methane metabolism;One carbon pool by folate;Cyanoamino acid metabolism;Biosynthesis of amino acids;Carbon metabolism;	K00600	glyA, SHMT	glycine hydroxymethyltransferase	[EC:2.1.2.1]	http://www.genome.jp/dbget-bin/www_bget?ko:K00600
Unigene115370_g4_i1	Glycine, serine and threonine metabolism;Glyoxylate and dicarboxylate metabolism;Methane metabolism;One carbon pool by folate;Cyanoamino acid metabolism;Biosynthesis of amino acids;Carbon metabolism;	K00600	glyA, SHMT	glycine hydroxymethyltransferase	[EC:2.1.2.1]	http://www.genome.jp/dbget-bin/www_bget?ko:K00600
Unigene96295_g1_i1	Glycine, serine and threonine metabolism;Glyoxylate and dicarboxylate metabolism;Methane metabolism;One carbon pool by folate;Cyanoamino acid metabolism;Biosynthesis of amino acids;Carbon metabolism;	K00600	glyA, SHMT	glycine hydroxymethyltransferase	[EC:2.1.2.1]	http://www.genome.jp/dbget-bin/www_bget?ko:K00600
Unigene80626_g2_i1	Glycine, serine and threonine metabolism;Glyoxylate and dicarboxylate metabolism;Methane metabolism;One carbon pool by folate;Cyanoamino acid metabolism;Biosynthesis of amino acids;Carbon metabolism;	K00600	glyA, SHMT	glycine hydroxymethyltransferase	[EC:2.1.2.1]	http://www.genome.jp/dbget-bin/www_bget?ko:K00600
Unigene102766_g1_i1	Cysteine and methionine metabolism;Sulfur metabolism;Biosynthesis of amino acids;Carbon metabolism;	K00640	cysE	serine O-acetyltransferase	[EC:2.3.1.30]	http://www.genome.jp/dbget-bin/www_bget?ko:K00640
Unigene111774_g10_i1	Glycerolipid metabolism;	K00679	E2.3.1.158	phospholipid:diacylglycerol acyltransferase	[EC:2.3.1.158]	http://www.genome.jp/dbget-bin/www_bget?ko:K00679
Unigene111774_g13_i3	Glycerolipid metabolism;	K00679	E2.3.1.158	phospholipid:diacylglycerol acyltransferase	[EC:2.3.1.158]	http://www.genome.jp/dbget-bin/www_bget?ko:K00679
Unigene102144_g1_i1	Starch and sucrose metabolism;	K00695	E2.4.1.13	sucrose synthase	[EC:2.4.1.13]	http://www.genome.jp/dbget-bin/www_bget?ko:K00695
Unigene106132_g1_i2	Starch and sucrose metabolism;	K00696	E2.4.1.14	sucrose-phosphate synthase	[EC:2.4.1.14]	http://www.genome.jp/dbget-bin/www_bget?ko:K00696
Unigene86784_g2_i1	Starch and sucrose metabolism;	K00696	E2.4.1.14	sucrose-phosphate synthase	[EC:2.4.1.14]	http://www.genome.jp/dbget-bin/www_bget?ko:K00696
Unigene89083_g3_i1	Starch and sucrose metabolism;	K00696	E2.4.1.14	sucrose-phosphate synthase	[EC:2.4.1.14]	http://www.genome.jp/dbget-bin/www_bget?ko:K00696
Unigene75728_g2_i1	Starch and sucrose metabolism;	K00700	glgB	1,4-alpha-glucan branching enzyme	[EC:2.4.1.18]	http://www.genome.jp/dbget-bin/www_bget?ko:K00700
Unigene84750_g1_i1	Starch and sucrose metabolism;	K00700	glgB	1,4-alpha-glucan branching enzyme	[EC:2.4.1.18]	http://www.genome.jp/dbget-bin/www_bget?ko:K00700
Unigene109798_g2_i1	Starch and sucrose metabolism;	K00703	E2.4.1.21, glgA	starch synthase	[EC:2.4.1.21]	http://www.genome.jp/dbget-bin/www_bget?ko:K00703
Unigene115051_g3_i1	Various types of N-glycan biosynthesis;	K00753	E2.4.1.214	glycoprotein 3-alpha-L-fucosyltransferase	[EC:2.4.1.214]	http://www.genome.jp/dbget-bin/www_bget?ko:K00753
Unigene114692_g1_i2	Zeatin biosynthesis;	K00791	miaA, TRIT1	tRNA dimethylallyltransferase	[EC:2.5.1.75]	http://www.genome.jp/dbget-bin/www_bget?ko:K00791
Unigene104222_g1_i1	Arginine and proline metabolism;Cysteine and methionine metabolism;Glutathione metabolism;beta-Alanine metabolism;	K00797	speE, SRM	spermidine synthase	[EC:2.5.1.16]	http://www.genome.jp/dbget-bin/www_bget?ko:K00797
Unigene113090_g1_i1	Glutathione metabolism;Drug metabolism - cytochrome P450;Metabolism of xenobiotics by cytochrome P450;	K00799	GST, gst	glutathione S-transferase	[EC:2.5.1.18]	http://www.genome.jp/dbget-bin/www_bget?ko:K00799
Unigene81878_g1_i1	Glutathione metabolism;Drug metabolism - cytochrome P450;Metabolism of xenobiotics by cytochrome P450;	K00799	GST, gst	glutathione S-transferase	[EC:2.5.1.18]	http://www.genome.jp/dbget-bin/www_bget?ko:K00799
Unigene103526_g3_i1	Glutathione metabolism;Drug metabolism - cytochrome P450;Metabolism of xenobiotics by cytochrome P450;	K00799	GST, gst	glutathione S-transferase	[EC:2.5.1.18]	http://www.genome.jp/dbget-bin/www_bget?ko:K00799
Unigene112184_g1_i1	Glutathione metabolism;Drug metabolism - cytochrome P450;Metabolism of xenobiotics by cytochrome P450;	K00799	GST, gst	glutathione S-transferase	[EC:2.5.1.18]	http://www.genome.jp/dbget-bin/www_bget?ko:K00799
Unigene95604_g2_i1	Glutathione metabolism;Drug metabolism - cytochrome P450;Metabolism of xenobiotics by cytochrome P450;	K00799	GST, gst	glutathione S-transferase	[EC:2.5.1.18]	http://www.genome.jp/dbget-bin/www_bget?ko:K00799
Unigene95152_g1_i1	Glutathione metabolism;Drug metabolism - cytochrome P450;Metabolism of xenobiotics by cytochrome P450;	K00799	GST, gst	glutathione S-transferase	[EC:2.5.1.18]	http://www.genome.jp/dbget-bin/www_bget?ko:K00799
Unigene108373_g1_i1	Glutathione metabolism;Drug metabolism - cytochrome P450;Metabolism of xenobiotics by cytochrome P450;	K00799	GST, gst	glutathione S-transferase	[EC:2.5.1.18]	http://www.genome.jp/dbget-bin/www_bget?ko:K00799
Unigene110304_g3_i2	Glutathione metabolism;Drug metabolism - cytochrome P450;Metabolism of xenobiotics by cytochrome P450;	K00799	GST, gst	glutathione S-transferase	[EC:2.5.1.18]	http://www.genome.jp/dbget-bin/www_bget?ko:K00799
Unigene34005_g2_i1	Glutathione metabolism;Drug metabolism - cytochrome P450;Metabolism of xenobiotics by cytochrome P450;	K00799	GST, gst	glutathione S-transferase	[EC:2.5.1.18]	http://www.genome.jp/dbget-bin/www_bget?ko:K00799
Unigene110304_g1_i1	Glutathione metabolism;Drug metabolism - cytochrome P450;Metabolism of xenobiotics by cytochrome P450;	K00799	GST, gst	glutathione S-transferase	[EC:2.5.1.18]	http://www.genome.jp/dbget-bin/www_bget?ko:K00799
Unigene103079_g1_i1	Glutathione metabolism;Drug metabolism - cytochrome P450;Metabolism of xenobiotics by cytochrome P450;	K00799	GST, gst	glutathione S-transferase	[EC:2.5.1.18]	http://www.genome.jp/dbget-bin/www_bget?ko:K00799
Unigene113666_g2_i1	-	K00809	E2.5.1.46, dys1	deoxyhypusine synthase	[EC:2.5.1.46]	http://www.genome.jp/dbget-bin/www_bget?ko:K00809
Unigene112068_g2_i1	Alanine, aspartate and glutamate metabolism;Carbon fixation in photosynthetic organisms;2-Oxocarboxylic acid metabolism;Biosynthesis of amino acids;Carbon metabolism;	K00814	GPT, ALT	alanine transaminase	[EC:2.6.1.2]	http://www.genome.jp/dbget-bin/www_bget?ko:K00814
Unigene100837_g1_i1	Valine, leucine and isoleucine biosynthesis;Valine, leucine and isoleucine degradation;Pantothenate and CoA biosynthesis;2-Oxocarboxylic acid metabolism;Biosynthesis of amino acids;	K00826	E2.6.1.42, ilvE	branched-chain amino acid aminotransferase	[EC:2.6.1.42]	http://www.genome.jp/dbget-bin/www_bget?ko:K00826
Unigene107360_g1_i1	Valine, leucine and isoleucine biosynthesis;Valine, leucine and isoleucine degradation;Pantothenate and CoA biosynthesis;2-Oxocarboxylic acid metabolism;Biosynthesis of amino acids;	K00826	E2.6.1.42, ilvE	branched-chain amino acid aminotransferase	[EC:2.6.1.42]	http://www.genome.jp/dbget-bin/www_bget?ko:K00826
Unigene109273_g1_i1	Alanine, aspartate and glutamate metabolism;Glycine, serine and threonine metabolism;	K00827	AGXT2	alanine-glyoxylate transaminase / (R)-3-amino-2-methylpropionate-pyruvate transaminase	[EC:2.6.1.44 2.6.1.40]	http://www.genome.jp/dbget-bin/www_bget?ko:K00827
Unigene84258_g1_i1	Alanine, aspartate and glutamate metabolism;Glycine, serine and threonine metabolism;	K00827	AGXT2	alanine-glyoxylate transaminase / (R)-3-amino-2-methylpropionate-pyruvate transaminase	[EC:2.6.1.44 2.6.1.40]	http://www.genome.jp/dbget-bin/www_bget?ko:K00827
Unigene95490_g1_i1	Peroxisome;Alanine, aspartate and glutamate metabolism;Glycine, serine and threonine metabolism;Glyoxylate and dicarboxylate metabolism;Methane metabolism;Carbon metabolism;	K00830	AGXT	alanine-glyoxylate transaminase / serine-glyoxylate transaminase / serine-pyruvate transaminase	[EC:2.6.1.44Â 2.6.1.45Â 2.6.1.51]	http://www.genome.jp/dbget-bin/www_bget?ko:K00830
Unigene76076_g2_i1	Amino sugar and nucleotide sugar metabolism;Fructose and mannose metabolism;Starch and sucrose metabolism;	K00847	E2.7.1.4, scrK	fructokinase	[EC:2.7.1.4]	http://www.genome.jp/dbget-bin/www_bget?ko:K00847
Unigene93074_g2_i1	Amino sugar and nucleotide sugar metabolism;Fructose and mannose metabolism;Starch and sucrose metabolism;	K00847	E2.7.1.4, scrK	fructokinase	[EC:2.7.1.4]	http://www.genome.jp/dbget-bin/www_bget?ko:K00847
Unigene108936_g1_i1	Amino sugar and nucleotide sugar metabolism;Galactose metabolism;	K00849	galK	galactokinase	[EC:2.7.1.6]	http://www.genome.jp/dbget-bin/www_bget?ko:K00849
Unigene106968_g1_i1	Carbon fixation in photosynthetic organisms;Carbon metabolism;	K00855	PRK, prkB	phosphoribulokinase	[EC:2.7.1.19]	http://www.genome.jp/dbget-bin/www_bget?ko:K00855
Unigene11854_g1_i1	Riboflavin metabolism;	K00861	RFK, FMN1	riboflavin kinase	[EC:2.7.1.26]	http://www.genome.jp/dbget-bin/www_bget?ko:K00861
Unigene113135_g2_i1	Glycolysis / Gluconeogenesis;Pyruvate metabolism;Purine metabolism;Biosynthesis of amino acids;Carbon metabolism;	K00873	PK, pyk	pyruvate kinase	[EC:2.7.1.40]	http://www.genome.jp/dbget-bin/www_bget?ko:K00873
Unigene115426_g1_i3	Glycolysis / Gluconeogenesis;Pyruvate metabolism;Purine metabolism;Biosynthesis of amino acids;Carbon metabolism;	K00873	PK, pyk	pyruvate kinase	[EC:2.7.1.40]	http://www.genome.jp/dbget-bin/www_bget?ko:K00873
Unigene100986_g1_i1	Pyrimidine metabolism;Drug metabolism - other enzymes;	K00876	udk, UCK	uridine kinase	[EC:2.7.1.48]	http://www.genome.jp/dbget-bin/www_bget?ko:K00876
Unigene115022_g2_i3	Fructose and mannose metabolism;	K00895	E2.7.1.90, pfk	pyrophosphate--fructose-6-phosphate 1-phosphotransferase	[EC:2.7.1.90]	http://www.genome.jp/dbget-bin/www_bget?ko:K00895
Unigene101972_g2_i1	Fructose and mannose metabolism;	K00895	E2.7.1.90, pfk	pyrophosphate--fructose-6-phosphate 1-phosphotransferase	[EC:2.7.1.90]	http://www.genome.jp/dbget-bin/www_bget?ko:K00895
Unigene116116_g2_i2	Regulation of actin cytoskeleton;Phagosome;Phosphatidylinositol signaling system;Inositol phosphate metabolism;	K00921	PIKFYVE, FAB1	1-phosphatidylinositol-3-phosphate 5-kinase	[EC:2.7.1.150]	http://www.genome.jp/dbget-bin/www_bget?ko:K00921
Unigene111329_g3_i1	Regulation of actin cytoskeleton;Phagosome;Phosphatidylinositol signaling system;Inositol phosphate metabolism;	K00921	PIKFYVE, FAB1	1-phosphatidylinositol-3-phosphate 5-kinase	[EC:2.7.1.150]	http://www.genome.jp/dbget-bin/www_bget?ko:K00921
Unigene100970_g1_i1	Regulation of actin cytoskeleton;Phagosome;Phosphatidylinositol signaling system;Inositol phosphate metabolism;	K00921	PIKFYVE, FAB1	1-phosphatidylinositol-3-phosphate 5-kinase	[EC:2.7.1.150]	http://www.genome.jp/dbget-bin/www_bget?ko:K00921
Unigene113129_g3_i1	-	K00924	E2.7.1.-	no	-	http://www.genome.jp/dbget-bin/www_bget?ko:K00924
Unigene113677_g2_i2	-	K00924	E2.7.1.-	no	-	http://www.genome.jp/dbget-bin/www_bget?ko:K00924
Unigene105481_g1_i1	-	K00924	E2.7.1.-	no	-	http://www.genome.jp/dbget-bin/www_bget?ko:K00924
Unigene49474_g2_i1	-	K00924	E2.7.1.-	no	-	http://www.genome.jp/dbget-bin/www_bget?ko:K00924
Unigene112963_g9_i1	-	K00924	E2.7.1.-	no	-	http://www.genome.jp/dbget-bin/www_bget?ko:K00924
Unigene113676_g1_i1	-	K00924	E2.7.1.-	no	-	http://www.genome.jp/dbget-bin/www_bget?ko:K00924
Unigene113677_g1_i2	-	K00924	E2.7.1.-	no	-	http://www.genome.jp/dbget-bin/www_bget?ko:K00924
Unigene104696_g1_i1	-	K00924	E2.7.1.-	no	-	http://www.genome.jp/dbget-bin/www_bget?ko:K00924
Unigene49474_g1_i1	-	K00924	E2.7.1.-	no	-	http://www.genome.jp/dbget-bin/www_bget?ko:K00924
Unigene141362_g1_i1	-	K00924	E2.7.1.-	no	-	http://www.genome.jp/dbget-bin/www_bget?ko:K00924
Unigene112963_g4_i1	-	K00924	E2.7.1.-	no	-	http://www.genome.jp/dbget-bin/www_bget?ko:K00924
Unigene109037_g2_i7	Glycolysis / Gluconeogenesis;Carbon fixation in photosynthetic organisms;Biosynthesis of amino acids;Carbon metabolism;	K00927	PGK, pgk	phosphoglycerate kinase	[EC:2.7.2.3]	http://www.genome.jp/dbget-bin/www_bget?ko:K00927
Unigene113902_g2_i1	Purine metabolism;	K00939	adk, AK	adenylate kinase	[EC:2.7.4.3]	http://www.genome.jp/dbget-bin/www_bget?ko:K00939
Unigene111409_g1_i6	Purine metabolism;	K00942	E2.7.4.8, gmk	guanylate kinase	[EC:2.7.4.8]	http://www.genome.jp/dbget-bin/www_bget?ko:K00942
Unigene106348_g1_i1	Amino sugar and nucleotide sugar metabolism;Starch and sucrose metabolism;	K00975	glgC	glucose-1-phosphate adenylyltransferase	[EC:2.7.7.27]	http://www.genome.jp/dbget-bin/www_bget?ko:K00975
Unigene97496_g1_i1	Pyruvate metabolism;Carbon fixation in photosynthetic organisms;Carbon fixation pathways in prokaryotes;Carbon metabolism;	K01006	ppdK	pyruvate, orthophosphate dikinase	[EC:2.7.9.1]	http://www.genome.jp/dbget-bin/www_bget?ko:K01006
Unigene115201_g1_i2	Pyruvate metabolism;Carbon fixation in photosynthetic organisms;Carbon fixation pathways in prokaryotes;Carbon metabolism;	K01006	ppdK	pyruvate, orthophosphate dikinase	[EC:2.7.9.1]	http://www.genome.jp/dbget-bin/www_bget?ko:K01006
Unigene99684_g1_i1	-	K01025	E2.8.2.-	no	-	http://www.genome.jp/dbget-bin/www_bget?ko:K01025
Unigene111587_g1_i2	-	K01025	E2.8.2.-	no	-	http://www.genome.jp/dbget-bin/www_bget?ko:K01025
Unigene106246_g1_i1	Pentose and glucuronate interconversions;Starch and sucrose metabolism;	K01051	E3.1.1.11	pectinesterase	[EC:3.1.1.11]	http://www.genome.jp/dbget-bin/www_bget?ko:K01051
Unigene108965_g2_i1	Pentose and glucuronate interconversions;Starch and sucrose metabolism;	K01051	E3.1.1.11	pectinesterase	[EC:3.1.1.11]	http://www.genome.jp/dbget-bin/www_bget?ko:K01051
Unigene90005_g1_i1	Pentose and glucuronate interconversions;Starch and sucrose metabolism;	K01051	E3.1.1.11	pectinesterase	[EC:3.1.1.11]	http://www.genome.jp/dbget-bin/www_bget?ko:K01051
Unigene110917_g2_i1	Pentose and glucuronate interconversions;Starch and sucrose metabolism;	K01051	E3.1.1.11	pectinesterase	[EC:3.1.1.11]	http://www.genome.jp/dbget-bin/www_bget?ko:K01051
Unigene101668_g1_i1	Pentose and glucuronate interconversions;Starch and sucrose metabolism;	K01051	E3.1.1.11	pectinesterase	[EC:3.1.1.11]	http://www.genome.jp/dbget-bin/www_bget?ko:K01051
Unigene44818_g1_i1	Lysosome;Steroid biosynthesis;	K01052	LIPA	lysosomal acid lipase/cholesteryl ester hydrolase	[EC:3.1.1.13]	http://www.genome.jp/dbget-bin/www_bget?ko:K01052
Unigene114465_g8_i2	Lysosome;Steroid biosynthesis;	K01052	LIPA	lysosomal acid lipase/cholesteryl ester hydrolase	[EC:3.1.1.13]	http://www.genome.jp/dbget-bin/www_bget?ko:K01052
Unigene33891_g1_i1	-	K01056	PTH1, pth, spoVC	peptidyl-tRNA hydrolase, PTH1 family	[EC:3.1.1.29]	http://www.genome.jp/dbget-bin/www_bget?ko:K01056
Unigene113696_g5_i2	Pentose phosphate pathway;Carbon metabolism;	K01057	PGLS, pgl, devB	6-phosphogluconolactonase	[EC:3.1.1.31]	http://www.genome.jp/dbget-bin/www_bget?ko:K01057
Unigene107645_g1_i1	Chlorocyclohexane and chlorobenzene degradation;Fluorobenzoate degradation;Toluene degradation;	K01061	E3.1.1.45	carboxymethylenebutenolidase	[EC:3.1.1.45]	http://www.genome.jp/dbget-bin/www_bget?ko:K01061
Unigene114560_g2_i1	Starch and sucrose metabolism;	K01087	otsB	trehalose 6-phosphate phosphatase	[EC:3.1.3.12]	http://www.genome.jp/dbget-bin/www_bget?ko:K01087
Unigene111892_g1_i2	Starch and sucrose metabolism;	K01087	otsB	trehalose 6-phosphate phosphatase	[EC:3.1.3.12]	http://www.genome.jp/dbget-bin/www_bget?ko:K01087
Unigene108848_g2_i1	-	K01090	E3.1.3.16	protein phosphatase	[EC:3.1.3.16]	http://www.genome.jp/dbget-bin/www_bget?ko:K01090
Unigene109956_g3_i1	Carbon fixation in photosynthetic organisms;Carbon metabolism;	K01100	E3.1.3.37	sedoheptulose-bisphosphatase	[EC:3.1.3.37]	http://www.genome.jp/dbget-bin/www_bget?ko:K01100
Unigene111649_g7_i1	-	K01102	PDP	pyruvate dehydrogenase phosphatase	[EC:3.1.3.43]	http://www.genome.jp/dbget-bin/www_bget?ko:K01102
Unigene77020_g1_i1	-	K01102	PDP	pyruvate dehydrogenase phosphatase	[EC:3.1.3.43]	http://www.genome.jp/dbget-bin/www_bget?ko:K01102
Unigene106541_g1_i1	-	K01102	PDP	pyruvate dehydrogenase phosphatase	[EC:3.1.3.43]	http://www.genome.jp/dbget-bin/www_bget?ko:K01102
Unigene92813_g2_i1	Inositol phosphate metabolism;Ether lipid metabolism;Glycerophospholipid metabolism;Thyroid hormone signaling pathway;	K01114	plcC	phospholipase C	[EC:3.1.4.3]	http://www.genome.jp/dbget-bin/www_bget?ko:K01114
Unigene107401_g4_i1	Inositol phosphate metabolism;Ether lipid metabolism;Glycerophospholipid metabolism;Thyroid hormone signaling pathway;	K01114	plcC	phospholipase C	[EC:3.1.4.3]	http://www.genome.jp/dbget-bin/www_bget?ko:K01114
Unigene92813_g1_i1	Inositol phosphate metabolism;Ether lipid metabolism;Glycerophospholipid metabolism;Thyroid hormone signaling pathway;	K01114	plcC	phospholipase C	[EC:3.1.4.3]	http://www.genome.jp/dbget-bin/www_bget?ko:K01114
Unigene113682_g1_i1	Endocytosis;Ras signaling pathway;Ether lipid metabolism;Glycerophospholipid metabolism;GnRH signaling pathway;Fc gamma R-mediated phagocytosis;Glutamatergic synapse;	K01115	PLD1_2	phospholipase D1/2	[EC:3.1.4.4]	http://www.genome.jp/dbget-bin/www_bget?ko:K01115
Unigene95141_g2_i1	Endocytosis;Ras signaling pathway;Ether lipid metabolism;Glycerophospholipid metabolism;GnRH signaling pathway;Fc gamma R-mediated phagocytosis;Glutamatergic synapse;	K01115	PLD1_2	phospholipase D1/2	[EC:3.1.4.4]	http://www.genome.jp/dbget-bin/www_bget?ko:K01115
Unigene109026_g1_i1	Endocytosis;Ras signaling pathway;Ether lipid metabolism;Glycerophospholipid metabolism;GnRH signaling pathway;Fc gamma R-mediated phagocytosis;Glutamatergic synapse;	K01115	PLD1_2	phospholipase D1/2	[EC:3.1.4.4]	http://www.genome.jp/dbget-bin/www_bget?ko:K01115
Unigene113682_g4_i2	Endocytosis;Ras signaling pathway;Ether lipid metabolism;Glycerophospholipid metabolism;GnRH signaling pathway;Fc gamma R-mediated phagocytosis;Glutamatergic synapse;	K01115	PLD1_2	phospholipase D1/2	[EC:3.1.4.4]	http://www.genome.jp/dbget-bin/www_bget?ko:K01115
Unigene71787_g1_i3	-	K01166	E3.1.27.1	ribonuclease T2	[EC:3.1.27.1]	http://www.genome.jp/dbget-bin/www_bget?ko:K01166
Unigene85960_g1_i1	-	K01166	E3.1.27.1	ribonuclease T2	[EC:3.1.27.1]	http://www.genome.jp/dbget-bin/www_bget?ko:K01166
Unigene110389_g2_i1	Starch and sucrose metabolism;Carbohydrate digestion and absorption;	K01176	E3.2.1.1, amyA, malS	alpha-amylase	[EC:3.2.1.1]	http://www.genome.jp/dbget-bin/www_bget?ko:K01176
Unigene111492_g1_i1	Starch and sucrose metabolism;Carbohydrate digestion and absorption;	K01176	E3.2.1.1, amyA, malS	alpha-amylase	[EC:3.2.1.1]	http://www.genome.jp/dbget-bin/www_bget?ko:K01176
Unigene114609_g4_i1	Starch and sucrose metabolism;	K01177	E3.2.1.2	beta-amylase	[EC:3.2.1.2]	http://www.genome.jp/dbget-bin/www_bget?ko:K01177
Unigene116313_g2_i1	Starch and sucrose metabolism;	K01177	E3.2.1.2	beta-amylase	[EC:3.2.1.2]	http://www.genome.jp/dbget-bin/www_bget?ko:K01177
Unigene102791_g1_i1	Starch and sucrose metabolism;	K01179	E3.2.1.4	endoglucanase	[EC:3.2.1.4]	http://www.genome.jp/dbget-bin/www_bget?ko:K01179
Unigene109888_g1_i1	Amino sugar and nucleotide sugar metabolism;	K01183	E3.2.1.14	chitinase	[EC:3.2.1.14]	http://www.genome.jp/dbget-bin/www_bget?ko:K01183
Unigene112251_g1_i1	Amino sugar and nucleotide sugar metabolism;	K01183	E3.2.1.14	chitinase	[EC:3.2.1.14]	http://www.genome.jp/dbget-bin/www_bget?ko:K01183
Unigene113964_g10_i1	Amino sugar and nucleotide sugar metabolism;	K01183	E3.2.1.14	chitinase	[EC:3.2.1.14]	http://www.genome.jp/dbget-bin/www_bget?ko:K01183
Unigene47277_g1_i1	Amino sugar and nucleotide sugar metabolism;	K01183	E3.2.1.14	chitinase	[EC:3.2.1.14]	http://www.genome.jp/dbget-bin/www_bget?ko:K01183
Unigene127972_g1_i1	Amino sugar and nucleotide sugar metabolism;	K01183	E3.2.1.14	chitinase	[EC:3.2.1.14]	http://www.genome.jp/dbget-bin/www_bget?ko:K01183
Unigene108105_g1_i1	Amino sugar and nucleotide sugar metabolism;	K01183	E3.2.1.14	chitinase	[EC:3.2.1.14]	http://www.genome.jp/dbget-bin/www_bget?ko:K01183
Unigene102641_g1_i1	Pentose and glucuronate interconversions;Starch and sucrose metabolism;	K01184	E3.2.1.15	polygalacturonase	[EC:3.2.1.15]	http://www.genome.jp/dbget-bin/www_bget?ko:K01184
Unigene87979_g1_i1	Galactose metabolism;Starch and sucrose metabolism;	K01187	malZ	alpha-glucosidase	[EC:3.2.1.20]	http://www.genome.jp/dbget-bin/www_bget?ko:K01187
Unigene115624_g5_i2	Galactose metabolism;Starch and sucrose metabolism;	K01187	malZ	alpha-glucosidase	[EC:3.2.1.20]	http://www.genome.jp/dbget-bin/www_bget?ko:K01187
Unigene44531_g1_i1	Galactose metabolism;Starch and sucrose metabolism;	K01187	malZ	alpha-glucosidase	[EC:3.2.1.20]	http://www.genome.jp/dbget-bin/www_bget?ko:K01187
Unigene98517_g2_i1	Phenylpropanoid biosynthesis;Starch and sucrose metabolism;Cyanoamino acid metabolism;	K01188	E3.2.1.21	beta-glucosidase	[EC:3.2.1.21]	http://www.genome.jp/dbget-bin/www_bget?ko:K01188
Unigene106814_g1_i1	Phenylpropanoid biosynthesis;Starch and sucrose metabolism;Cyanoamino acid metabolism;	K01188	E3.2.1.21	beta-glucosidase	[EC:3.2.1.21]	http://www.genome.jp/dbget-bin/www_bget?ko:K01188
Unigene109326_g1_i1	Phenylpropanoid biosynthesis;Starch and sucrose metabolism;Cyanoamino acid metabolism;	K01188	E3.2.1.21	beta-glucosidase	[EC:3.2.1.21]	http://www.genome.jp/dbget-bin/www_bget?ko:K01188
Unigene106814_g3_i1	Phenylpropanoid biosynthesis;Starch and sucrose metabolism;Cyanoamino acid metabolism;	K01188	E3.2.1.21	beta-glucosidase	[EC:3.2.1.21]	http://www.genome.jp/dbget-bin/www_bget?ko:K01188
Unigene110184_g1_i2	Phenylpropanoid biosynthesis;Starch and sucrose metabolism;Cyanoamino acid metabolism;	K01188	E3.2.1.21	beta-glucosidase	[EC:3.2.1.21]	http://www.genome.jp/dbget-bin/www_bget?ko:K01188
Unigene84757_g1_i1	Phenylpropanoid biosynthesis;Starch and sucrose metabolism;Cyanoamino acid metabolism;	K01188	E3.2.1.21	beta-glucosidase	[EC:3.2.1.21]	http://www.genome.jp/dbget-bin/www_bget?ko:K01188
Unigene107325_g2_i1	Phenylpropanoid biosynthesis;Starch and sucrose metabolism;Cyanoamino acid metabolism;	K01188	E3.2.1.21	beta-glucosidase	[EC:3.2.1.21]	http://www.genome.jp/dbget-bin/www_bget?ko:K01188
Unigene116186_g1_i1	Galactose metabolism;Other glycan degradation;Sphingolipid metabolism;	K01190	lacZ	beta-galactosidase	[EC:3.2.1.23]	http://www.genome.jp/dbget-bin/www_bget?ko:K01190
Unigene110820_g4_i1	Other glycan degradation;	K01191	E3.2.1.24	alpha-mannosidase	[EC:3.2.1.24]	http://www.genome.jp/dbget-bin/www_bget?ko:K01191
Unigene110820_g10_i1	Other glycan degradation;	K01191	E3.2.1.24	alpha-mannosidase	[EC:3.2.1.24]	http://www.genome.jp/dbget-bin/www_bget?ko:K01191
Unigene110820_g3_i1	Other glycan degradation;	K01191	E3.2.1.24	alpha-mannosidase	[EC:3.2.1.24]	http://www.genome.jp/dbget-bin/www_bget?ko:K01191
Unigene114377_g1_i1	Galactose metabolism;Starch and sucrose metabolism;	K01193	E3.2.1.26, sacA	beta-fructofuranosidase	[EC:3.2.1.26]	http://www.genome.jp/dbget-bin/www_bget?ko:K01193
Unigene114377_g5_i1	Galactose metabolism;Starch and sucrose metabolism;	K01193	E3.2.1.26, sacA	beta-fructofuranosidase	[EC:3.2.1.26]	http://www.genome.jp/dbget-bin/www_bget?ko:K01193
Unigene111348_g2_i2	Galactose metabolism;Starch and sucrose metabolism;	K01193	E3.2.1.26, sacA	beta-fructofuranosidase	[EC:3.2.1.26]	http://www.genome.jp/dbget-bin/www_bget?ko:K01193
Unigene107261_g2_i1	Galactose metabolism;Starch and sucrose metabolism;	K01193	E3.2.1.26, sacA	beta-fructofuranosidase	[EC:3.2.1.26]	http://www.genome.jp/dbget-bin/www_bget?ko:K01193
Unigene114377_g6_i2	Galactose metabolism;Starch and sucrose metabolism;	K01193	E3.2.1.26, sacA	beta-fructofuranosidase	[EC:3.2.1.26]	http://www.genome.jp/dbget-bin/www_bget?ko:K01193
Unigene99467_g4_i1	Galactose metabolism;Starch and sucrose metabolism;	K01193	E3.2.1.26, sacA	beta-fructofuranosidase	[EC:3.2.1.26]	http://www.genome.jp/dbget-bin/www_bget?ko:K01193
Unigene111348_g1_i1	Galactose metabolism;Starch and sucrose metabolism;	K01193	E3.2.1.26, sacA	beta-fructofuranosidase	[EC:3.2.1.26]	http://www.genome.jp/dbget-bin/www_bget?ko:K01193
Unigene114573_g2_i3	Lysosome;Glycosaminoglycan degradation;	K01205	NAGLU	alpha-N-acetylglucosaminidase	[EC:3.2.1.50]	http://www.genome.jp/dbget-bin/www_bget?ko:K01205
Unigene109027_g1_i1	Amino sugar and nucleotide sugar metabolism;	K01209	E3.2.1.55, abfA	alpha-N-arabinofuranosidase	[EC:3.2.1.55]	http://www.genome.jp/dbget-bin/www_bget?ko:K01209
Unigene108585_g1_i2	-	K01214	E3.2.1.68	isoamylase	[EC:3.2.1.68]	http://www.genome.jp/dbget-bin/www_bget?ko:K01214
Unigene79725_g1_i1	Protein processing in endoplasmic reticulum;N-Glycan biosynthesis;Various types of N-glycan biosynthesis;	K01230	MAN1	mannosyl-oligosaccharide alpha-1,2-mannosidase	[EC:3.2.1.113]	http://www.genome.jp/dbget-bin/www_bget?ko:K01230
Unigene102322_g1_i1	N-Glycan biosynthesis;Various types of N-glycan biosynthesis;	K01231	MAN2	alpha-mannosidase II	[EC:3.2.1.114]	http://www.genome.jp/dbget-bin/www_bget?ko:K01231
Unigene96306_g1_i1	Base excision repair;	K01246	tag	DNA-3-methyladenine glycosylase I	[EC:3.2.2.20]	http://www.genome.jp/dbget-bin/www_bget?ko:K01246
Unigene118220_g1_i1	Cysteine and methionine metabolism;	K01251	E3.3.1.1, ahcY	adenosylhomocysteinase	[EC:3.3.1.1]	http://www.genome.jp/dbget-bin/www_bget?ko:K01251
Unigene97313_g1_i1	Glutathione metabolism;	K01256	pepN	aminopeptidase N	[EC:3.4.11.2]	http://www.genome.jp/dbget-bin/www_bget?ko:K01256
Unigene94301_g1_i1	-	K01267	E3.4.11.21, DNPEP	aspartyl aminopeptidase	[EC:3.4.11.21]	http://www.genome.jp/dbget-bin/www_bget?ko:K01267
Unigene116637_g1_i1	Protein digestion and absorption;	K01285	PRCP	lysosomal Pro-X carboxypeptidase	[EC:3.4.16.2]	http://www.genome.jp/dbget-bin/www_bget?ko:K01285
Unigene4641_g1_i1	Protein digestion and absorption;	K01285	PRCP	lysosomal Pro-X carboxypeptidase	[EC:3.4.16.2]	http://www.genome.jp/dbget-bin/www_bget?ko:K01285
Unigene116199_g2_i1	-	K01301	E3.4.17.21	N-acetylated-alpha-linked acidic dipeptidase	[EC:3.4.17.21]	http://www.genome.jp/dbget-bin/www_bget?ko:K01301
Unigene112664_g1_i1	Cell cycle - Caulobacter;	K01338	lon	ATP-dependent Lon protease	[EC:3.4.21.53]	http://www.genome.jp/dbget-bin/www_bget?ko:K01338
Unigene104637_g1_i1	-	K01362	E3.4.21.-	no	-	http://www.genome.jp/dbget-bin/www_bget?ko:K01362
Unigene107547_g1_i1	Lysosome;Antigen processing and presentation;	K01363	CTSB	cathepsin B	[EC:3.4.22.1]	http://www.genome.jp/dbget-bin/www_bget?ko:K01363
Unigene131260_g1_i1	Lysosome;Phagosome;Antigen processing and presentation;	K01365	CTSL	cathepsin L	[EC:3.4.22.15]	http://www.genome.jp/dbget-bin/www_bget?ko:K01365
Unigene112760_g2_i1	Lysosome;Antigen processing and presentation;	K01369	LGMN	legumain	[EC:3.4.22.34]	http://www.genome.jp/dbget-bin/www_bget?ko:K01369
Unigene112760_g1_i1	Lysosome;Antigen processing and presentation;	K01369	LGMN	legumain	[EC:3.4.22.34]	http://www.genome.jp/dbget-bin/www_bget?ko:K01369
Unigene95748_g1_i1	Lysosome;Antigen processing and presentation;	K01369	LGMN	legumain	[EC:3.4.22.34]	http://www.genome.jp/dbget-bin/www_bget?ko:K01369
Unigene95748_g2_i1	Lysosome;Antigen processing and presentation;	K01369	LGMN	legumain	[EC:3.4.22.34]	http://www.genome.jp/dbget-bin/www_bget?ko:K01369
Unigene106263_g1_i1	Lysosome;Antigen processing and presentation;	K01369	LGMN	legumain	[EC:3.4.22.34]	http://www.genome.jp/dbget-bin/www_bget?ko:K01369
Unigene110956_g1_i1	Lysosome;Antigen processing and presentation;	K01369	LGMN	legumain	[EC:3.4.22.34]	http://www.genome.jp/dbget-bin/www_bget?ko:K01369
Unigene109032_g1_i1	Lysosome;	K01373	CTSF	cathepsin F	[EC:3.4.22.41]	http://www.genome.jp/dbget-bin/www_bget?ko:K01373
Unigene105775_g5_i1	-	K01376	E3.4.22.-	no	-	http://www.genome.jp/dbget-bin/www_bget?ko:K01376
Unigene115014_g8_i1	-	K01414	prlC	oligopeptidase A	[EC:3.4.24.70]	http://www.genome.jp/dbget-bin/www_bget?ko:K01414
Unigene111682_g2_i1	Pantothenate and CoA biosynthesis;beta-Alanine metabolism;Pyrimidine metabolism;Drug metabolism - other enzymes;	K01431	UPB1	beta-ureidopropionase	[EC:3.5.1.6]	http://www.genome.jp/dbget-bin/www_bget?ko:K01431
Unigene71356_g1_i1	Arginine and proline metabolism;2-Oxocarboxylic acid metabolism;Biosynthesis of amino acids;	K01438	argE	acetylornithine deacetylase	[EC:3.5.1.16]	http://www.genome.jp/dbget-bin/www_bget?ko:K01438
Unigene100503_g3_i1	Glyoxylate and dicarboxylate metabolism;Nitrogen metabolism;Carbon metabolism;	K01455	E3.5.1.49	formamidase	[EC:3.5.1.49]	http://www.genome.jp/dbget-bin/www_bget?ko:K01455
Unigene98492_g1_i1	Glyoxylate and dicarboxylate metabolism;Nitrogen metabolism;Carbon metabolism;	K01455	E3.5.1.49	formamidase	[EC:3.5.1.49]	http://www.genome.jp/dbget-bin/www_bget?ko:K01455
Unigene87106_g1_i1	Pantothenate and CoA biosynthesis;beta-Alanine metabolism;Pyrimidine metabolism;Drug metabolism - other enzymes;	K01464	DPYS, dht, hydA	dihydropyrimidinase	[EC:3.5.2.2]	http://www.genome.jp/dbget-bin/www_bget?ko:K01464
Unigene113310_g1_i1	Purine metabolism;	K01490	AMPD	AMP deaminase	[EC:3.5.4.6]	http://www.genome.jp/dbget-bin/www_bget?ko:K01490
Unigene113310_g2_i2	Purine metabolism;	K01490	AMPD	AMP deaminase	[EC:3.5.4.6]	http://www.genome.jp/dbget-bin/www_bget?ko:K01490
Unigene105724_g5_i1	Folate biosynthesis;	K01495	GCH1, folE	GTP cyclohydrolase I	[EC:3.5.4.16]	http://www.genome.jp/dbget-bin/www_bget?ko:K01495
Unigene115487_g3_i1	Oxidative phosphorylation;	K01507	ppa	inorganic pyrophosphatase	[EC:3.6.1.1]	http://www.genome.jp/dbget-bin/www_bget?ko:K01507
Unigene116141_g1_i2	-	K01529	E3.6.1.-	no	-	http://www.genome.jp/dbget-bin/www_bget?ko:K01529
Unigene112411_g4_i1	-	K01534	zntA	Cd2+/Zn2+-exporting ATPase	[EC:3.6.3.3 3.6.3.5]	http://www.genome.jp/dbget-bin/www_bget?ko:K01534
Unigene112411_g1_i1	-	K01534	zntA	Cd2+/Zn2+-exporting ATPase	[EC:3.6.3.3 3.6.3.5]	http://www.genome.jp/dbget-bin/www_bget?ko:K01534
Unigene109593_g1_i1	Oxidative phosphorylation;	K01535	E3.6.3.6	H+-transporting ATPase	[EC:3.6.3.6]	http://www.genome.jp/dbget-bin/www_bget?ko:K01535
Unigene107905_g1_i1	Oxidative phosphorylation;	K01535	E3.6.3.6	H+-transporting ATPase	[EC:3.6.3.6]	http://www.genome.jp/dbget-bin/www_bget?ko:K01535
Unigene100093_g3_i1	Oxidative phosphorylation;	K01535	E3.6.3.6	H+-transporting ATPase	[EC:3.6.3.6]	http://www.genome.jp/dbget-bin/www_bget?ko:K01535
Unigene100093_g2_i1	Oxidative phosphorylation;	K01535	E3.6.3.6	H+-transporting ATPase	[EC:3.6.3.6]	http://www.genome.jp/dbget-bin/www_bget?ko:K01535
Unigene116301_g2_i1	-	K01537	E3.6.3.8	Ca2+-transporting ATPase	[EC:3.6.3.8]	http://www.genome.jp/dbget-bin/www_bget?ko:K01537
Unigene116205_g2_i1	-	K01537	E3.6.3.8	Ca2+-transporting ATPase	[EC:3.6.3.8]	http://www.genome.jp/dbget-bin/www_bget?ko:K01537
Unigene110533_g1_i1	-	K01537	E3.6.3.8	Ca2+-transporting ATPase	[EC:3.6.3.8]	http://www.genome.jp/dbget-bin/www_bget?ko:K01537
Unigene91925_g1_i2	-	K01537	E3.6.3.8	Ca2+-transporting ATPase	[EC:3.6.3.8]	http://www.genome.jp/dbget-bin/www_bget?ko:K01537
Unigene91925_g2_i1	-	K01537	E3.6.3.8	Ca2+-transporting ATPase	[EC:3.6.3.8]	http://www.genome.jp/dbget-bin/www_bget?ko:K01537
Unigene107254_g4_i1	-	K01537	E3.6.3.8	Ca2+-transporting ATPase	[EC:3.6.3.8]	http://www.genome.jp/dbget-bin/www_bget?ko:K01537
Unigene43615_g2_i1	Glycolysis / Gluconeogenesis;	K01568	E4.1.1.1, pdc	pyruvate decarboxylase	[EC:4.1.1.1]	http://www.genome.jp/dbget-bin/www_bget?ko:K01568
Unigene114213_g2_i1	Pyruvate metabolism;Carbon fixation in photosynthetic organisms;Carbon fixation pathways in prokaryotes;Methane metabolism;Carbon metabolism;	K01595	ppc	phosphoenolpyruvate carboxylase	[EC:4.1.1.31]	http://www.genome.jp/dbget-bin/www_bget?ko:K01595
Unigene84334_g2_i1	Pyruvate metabolism;Carbon fixation in photosynthetic organisms;Carbon fixation pathways in prokaryotes;Methane metabolism;Carbon metabolism;	K01595	ppc	phosphoenolpyruvate carboxylase	[EC:4.1.1.31]	http://www.genome.jp/dbget-bin/www_bget?ko:K01595
Unigene107664_g4_i2	Glyoxylate and dicarboxylate metabolism;Carbon fixation in photosynthetic organisms;Carbon metabolism;	K01602	rbcS	ribulose-bisphosphate carboxylase small chain	[EC:4.1.1.39]	http://www.genome.jp/dbget-bin/www_bget?ko:K01602
Unigene104530_g1_i1	Citrate cycle (TCA cycle);Glycolysis / Gluconeogenesis;Pyruvate metabolism;Carbon fixation in photosynthetic organisms;Carbon metabolism;	K01610	E4.1.1.49, pckA	phosphoenolpyruvate carboxykinase (ATP)	[EC:4.1.1.49]	http://www.genome.jp/dbget-bin/www_bget?ko:K01610
Unigene107208_g3_i1	Arginine and proline metabolism;Cysteine and methionine metabolism;	K01611	speD, AMD1	S-adenosylmethionine decarboxylase	[EC:4.1.1.50]	http://www.genome.jp/dbget-bin/www_bget?ko:K01611
Unigene112927_g1_i2	Arginine and proline metabolism;Cysteine and methionine metabolism;	K01611	speD, AMD1	S-adenosylmethionine decarboxylase	[EC:4.1.1.50]	http://www.genome.jp/dbget-bin/www_bget?ko:K01611
Unigene111359_g1_i1	Arginine and proline metabolism;Cysteine and methionine metabolism;	K01611	speD, AMD1	S-adenosylmethionine decarboxylase	[EC:4.1.1.50]	http://www.genome.jp/dbget-bin/www_bget?ko:K01611
Unigene113295_g1_i2	-	K01618	E4.1.1.-	no	-	http://www.genome.jp/dbget-bin/www_bget?ko:K01618
Unigene85356_g1_i1	Fructose and mannose metabolism;Glycolysis / Gluconeogenesis;Pentose phosphate pathway;Carbon fixation in photosynthetic organisms;Methane metabolism;Biosynthesis of amino acids;Carbon metabolism;	K01623	ALDO	fructose-bisphosphate aldolase, class I	[EC:4.1.2.13]	http://www.genome.jp/dbget-bin/www_bget?ko:K01623
Unigene95164_g1_i1	Glyoxylate and dicarboxylate metabolism;Pyruvate metabolism;Carbon metabolism;	K01638	E2.3.3.9, aceB, glcB	malate synthase	[EC:2.3.3.9]	http://www.genome.jp/dbget-bin/www_bget?ko:K01638
Unigene114850_g2_i2	Citrate cycle (TCA cycle);Carbon fixation pathways in prokaryotes;	K01648	ACLY	ATP citrate (pro-S)-lyase	[EC:2.3.3.8]	http://www.genome.jp/dbget-bin/www_bget?ko:K01648
Unigene111805_g2_i1	Valine, leucine and isoleucine biosynthesis;Butanoate metabolism;C5-Branched dibasic acid metabolism;Pantothenate and CoA biosynthesis;2-Oxocarboxylic acid metabolism;Biosynthesis of amino acids;	K01652	E2.2.1.6L, ilvB, ilvG, ilvI	acetolactate synthase I/II/III large subunit	[EC:2.2.1.6]	http://www.genome.jp/dbget-bin/www_bget?ko:K01652
Unigene114187_g10_i1	Phenylalanine, tyrosine and tryptophan biosynthesis;Biosynthesis of amino acids;	K01657	trpE	anthranilate synthase component I	[EC:4.1.3.27]	http://www.genome.jp/dbget-bin/www_bget?ko:K01657
Unigene112147_g1_i1	Thiamine metabolism;Terpenoid backbone biosynthesis;	K01662	dxs	1-deoxy-D-xylulose-5-phosphate synthase	[EC:2.2.1.7]	http://www.genome.jp/dbget-bin/www_bget?ko:K01662
Unigene105660_g1_i1	-	K01669	E4.1.99.3, phrB	deoxyribodipyrimidine photo-lyase	[EC:4.1.99.3]	http://www.genome.jp/dbget-bin/www_bget?ko:K01669
Unigene105660_g2_i1	-	K01669	E4.1.99.3, phrB	deoxyribodipyrimidine photo-lyase	[EC:4.1.99.3]	http://www.genome.jp/dbget-bin/www_bget?ko:K01669
Unigene108769_g1_i1	alpha-Linolenic acid metabolism;	K01723	AOS	hydroperoxide dehydratase	[EC:4.2.1.92]	http://www.genome.jp/dbget-bin/www_bget?ko:K01723
Unigene108769_g2_i1	alpha-Linolenic acid metabolism;	K01723	AOS	hydroperoxide dehydratase	[EC:4.2.1.92]	http://www.genome.jp/dbget-bin/www_bget?ko:K01723
Unigene110170_g4_i1	Pentose and glucuronate interconversions;	K01728	E4.2.2.2, pel	pectate lyase	[EC:4.2.2.2]	http://www.genome.jp/dbget-bin/www_bget?ko:K01728
Unigene111391_g1_i1	Cysteine and methionine metabolism;Sulfur metabolism;Biosynthesis of amino acids;Carbon metabolism;	K01738	cysK	cysteine synthase A	[EC:2.5.1.47]	http://www.genome.jp/dbget-bin/www_bget?ko:K01738
Unigene101612_g3_i1	Cysteine and methionine metabolism;Selenocompound metabolism;	K01761	E4.4.1.11	methionine-gamma-lyase	[EC:4.4.1.11]	http://www.genome.jp/dbget-bin/www_bget?ko:K01761
Unigene70266_g1_i1	Terpenoid backbone biosynthesis;	K01770	ispF	2-C-methyl-D-erythritol 2,4-cyclodiphosphate synthase	[EC:4.6.1.12]	http://www.genome.jp/dbget-bin/www_bget?ko:K01770
Unigene109024_g1_i1	Galactose metabolism;Glycolysis / Gluconeogenesis;	K01785	galM, GALM	aldose 1-epimerase	[EC:5.1.3.3]	http://www.genome.jp/dbget-bin/www_bget?ko:K01785
Unigene173746_g1_i1	Galactose metabolism;Glycolysis / Gluconeogenesis;	K01785	galM, GALM	aldose 1-epimerase	[EC:5.1.3.3]	http://www.genome.jp/dbget-bin/www_bget?ko:K01785
Unigene107419_g1_i4	Glycolysis / Gluconeogenesis;	K01792	E5.1.3.15	glucose-6-phosphate 1-epimerase	[EC:5.1.3.15]	http://www.genome.jp/dbget-bin/www_bget?ko:K01792
Unigene109099_g1_i1	Tyrosine metabolism;Styrene degradation;	K01800	maiA, GSTZ1	maleylacetoacetate isomerase	[EC:5.2.1.2]	http://www.genome.jp/dbget-bin/www_bget?ko:K01800
Unigene112565_g2_i1	Tyrosine metabolism;Styrene degradation;	K01800	maiA, GSTZ1	maleylacetoacetate isomerase	[EC:5.2.1.2]	http://www.genome.jp/dbget-bin/www_bget?ko:K01800
Unigene108198_g1_i2	Steroid biosynthesis;	K01853	E5.4.99.8	cycloartenol synthase	[EC:5.4.99.8]	http://www.genome.jp/dbget-bin/www_bget?ko:K01853
Unigene107521_g1_i2	Aminoacyl-tRNA biosynthesis;	K01868	TARS, thrS	threonyl-tRNA synthetase	[EC:6.1.1.3]	http://www.genome.jp/dbget-bin/www_bget?ko:K01868
Unigene115148_g1_i1	Aminoacyl-tRNA biosynthesis;	K01869	LARS, leuS	leucyl-tRNA synthetase	[EC:6.1.1.4]	http://www.genome.jp/dbget-bin/www_bget?ko:K01869
Unigene111691_g1_i1	Aminoacyl-tRNA biosynthesis;	K01872	AARS, alaS	alanyl-tRNA synthetase	[EC:6.1.1.7]	http://www.genome.jp/dbget-bin/www_bget?ko:K01872
Unigene103970_g1_i1	Aminoacyl-tRNA biosynthesis;Selenocompound metabolism;	K01874	MARS, metG	methionyl-tRNA synthetase	[EC:6.1.1.10]	http://www.genome.jp/dbget-bin/www_bget?ko:K01874
Unigene115045_g1_i2	Aminoacyl-tRNA biosynthesis;	K01875	SARS, serS	seryl-tRNA synthetase	[EC:6.1.1.11]	http://www.genome.jp/dbget-bin/www_bget?ko:K01875
Unigene107692_g1_i1	Aminoacyl-tRNA biosynthesis;	K01893	NARS, asnS	asparaginyl-tRNA synthetase	[EC:6.1.1.22]	http://www.genome.jp/dbget-bin/www_bget?ko:K01893
Unigene98423_g1_i2	Peroxisome;Fatty acid degradation;Fatty acid metabolism;Adipocytokine signaling pathway;PPAR signaling pathway;	K01897	ACSL, fadD	long-chain acyl-CoA synthetase	[EC:6.2.1.3]	http://www.genome.jp/dbget-bin/www_bget?ko:K01897
Unigene111273_g1_i1	Peroxisome;Fatty acid degradation;Fatty acid metabolism;Adipocytokine signaling pathway;PPAR signaling pathway;	K01897	ACSL, fadD	long-chain acyl-CoA synthetase	[EC:6.2.1.3]	http://www.genome.jp/dbget-bin/www_bget?ko:K01897
Unigene81063_g2_i1	Phenylalanine metabolism;Phenylpropanoid biosynthesis;Ubiquinone and other terpenoid-quinone biosynthesis;	K01904	4CL	4-coumarate--CoA ligase	[EC:6.2.1.12]	http://www.genome.jp/dbget-bin/www_bget?ko:K01904
Unigene100389_g1_i1	Two-component system;Alanine, aspartate and glutamate metabolism;Arginine and proline metabolism;Glyoxylate and dicarboxylate metabolism;Nitrogen metabolism;Biosynthesis of amino acids;GABAergic synapse;Glutamatergic synapse;	K01915	glnA, GLUL	glutamine synthetase	[EC:6.3.1.2]	http://www.genome.jp/dbget-bin/www_bget?ko:K01915
Unigene109943_g4_i1	Two-component system;Alanine, aspartate and glutamate metabolism;Arginine and proline metabolism;Glyoxylate and dicarboxylate metabolism;Nitrogen metabolism;Biosynthesis of amino acids;GABAergic synapse;Glutamatergic synapse;	K01915	glnA, GLUL	glutamine synthetase	[EC:6.3.1.2]	http://www.genome.jp/dbget-bin/www_bget?ko:K01915
Unigene106769_g1_i1	Glutathione metabolism;	K01919	gshA	glutamate--cysteine ligase	[EC:6.3.2.2]	http://www.genome.jp/dbget-bin/www_bget?ko:K01919
Unigene110988_g1_i1	Glutathione metabolism;	K01920	gshB, GSS	glutathione synthase	[EC:6.3.2.3]	http://www.genome.jp/dbget-bin/www_bget?ko:K01920
Unigene101017_g1_i1	Pantothenate and CoA biosynthesis;	K01922	PPCS, coaB	phosphopantothenate-cysteine ligase	[EC:6.3.2.5]	http://www.genome.jp/dbget-bin/www_bget?ko:K01922
Unigene111101_g1_i5	Peptidoglycan biosynthesis;D-Glutamine and D-glutamate metabolism;	K01924	murC	UDP-N-acetylmuramate--alanine ligase	[EC:6.3.2.8]	http://www.genome.jp/dbget-bin/www_bget?ko:K01924
Unigene113306_g2_i3	Folate biosynthesis;	K01930	FPGS	folylpolyglutamate synthase	[EC:6.3.2.17]	http://www.genome.jp/dbget-bin/www_bget?ko:K01930
Unigene106897_g2_i1	Purine metabolism;	K01952	purL, PFAS	phosphoribosylformylglycinamidine synthase	[EC:6.3.5.3]	http://www.genome.jp/dbget-bin/www_bget?ko:K01952
Unigene115484_g1_i1	Valine, leucine and isoleucine degradation;	K01968	E6.4.1.4A	3-methylcrotonyl-CoA carboxylase alpha subunit	[EC:6.4.1.4]	http://www.genome.jp/dbget-bin/www_bget?ko:K01968
Unigene111968_g2_i1	-	K02021	ABC.MR	putative ABC transport system ATP-binding protein	-	http://www.genome.jp/dbget-bin/www_bget?ko:K02021
Unigene113304_g6_i1	Oxidative phosphorylation;Photosynthesis;	K02111	ATPF1A, atpA	F-type H+-transporting ATPase subunit alpha	[EC:3.6.3.14]	http://www.genome.jp/dbget-bin/www_bget?ko:K02111
Unigene100141_g2_i1	Oxidative phosphorylation;	K02126	ATPeF0A, MTATP6, ATP6	F-type H+-transporting ATPase subunit a	-	http://www.genome.jp/dbget-bin/www_bget?ko:K02126
Unigene69068_g2_i1	Oxidative phosphorylation;	K02128	ATPeF0C, ATP5G, ATP9	F-type H+-transporting ATPase subunit c	-	http://www.genome.jp/dbget-bin/www_bget?ko:K02128
Unigene115515_g3_i3	Oxidative phosphorylation;	K02132	ATPeF1A, ATP5A1, ATP1	F-type H+-transporting ATPase subunit alpha	-	http://www.genome.jp/dbget-bin/www_bget?ko:K02132
Unigene166887_g1_i1	Oxidative phosphorylation;	K02133	ATPeF1B, ATP5B, ATP2	F-type H+-transporting ATPase subunit beta	[EC:3.6.3.14]	http://www.genome.jp/dbget-bin/www_bget?ko:K02133
Unigene110746_g1_i1	Phagosome;Oxidative phosphorylation;Collecting duct acid secretion;Synaptic vesicle cycle;	K02149	ATPeV1D, ATP6M	V-type H+-transporting ATPase subunit D	-	http://www.genome.jp/dbget-bin/www_bget?ko:K02149
Unigene106997_g2_i2	Lysosome;Phagosome;Oxidative phosphorylation;Collecting duct acid secretion;Synaptic vesicle cycle;	K02154	ATPeV0A, ATP6N	V-type H+-transporting ATPase subunit a	-	http://www.genome.jp/dbget-bin/www_bget?ko:K02154
Unigene104345_g1_i1	Oocyte meiosis;Calcium signaling pathway;Phosphatidylinositol signaling system;Rap1 signaling pathway;Ras signaling pathway;Adrenergic signaling in cardiomyocytes;Vascular smooth muscle contraction;Gastric acid secretion;Salivary secretion;Estrogen signaling pathway;GnRH signaling pathway;Insulin signaling pathway;Melanogenesis;Oxytocin signaling pathway;Circadian entrainment;Plant-pathogen inter…	K02183	CALM	calmodulin	-	http://www.genome.jp/dbget-bin/www_bget?ko:K02183
Unigene23098_g1_i1	Oocyte meiosis;Calcium signaling pathway;Phosphatidylinositol signaling system;Rap1 signaling pathway;Ras signaling pathway;Adrenergic signaling in cardiomyocytes;Vascular smooth muscle contraction;Gastric acid secretion;Salivary secretion;Estrogen signaling pathway;GnRH signaling pathway;Insulin signaling pathway;Melanogenesis;Oxytocin signaling pathway;Circadian entrainment;Plant-pathogen inter…	K02183	CALM	calmodulin	-	http://www.genome.jp/dbget-bin/www_bget?ko:K02183
Unigene103359_g2_i1	Pantothenate and CoA biosynthesis;	K02201	E2.7.7.3B	pantetheine-phosphate adenylyltransferase	[EC:2.7.7.3]	http://www.genome.jp/dbget-bin/www_bget?ko:K02201
Unigene111677_g3_i3	Cell cycle;Oocyte meiosis;p53 signaling pathway;FoxO signaling pathway;PI3K-Akt signaling pathway;Progesterone-mediated oocyte maturation;	K02206	CDK2	cyclin-dependent kinase 2	[EC:2.7.11.22]	http://www.genome.jp/dbget-bin/www_bget?ko:K02206
Unigene111038_g5_i1	Hedgehog signaling pathway;	K02218	CSNK1, CK1	casein kinase 1	[EC:2.7.11.1]	http://www.genome.jp/dbget-bin/www_bget?ko:K02218
Unigene105096_g1_i1	Oxidative phosphorylation;Cardiac muscle contraction;	K02256	COX1	cytochrome c oxidase subunit 1	[EC:1.9.3.1]	http://www.genome.jp/dbget-bin/www_bget?ko:K02256
Unigene174909_g1_i1	Oxidative phosphorylation;Cardiac muscle contraction;	K02261	COX2	cytochrome c oxidase subunit 2	-	http://www.genome.jp/dbget-bin/www_bget?ko:K02261
Unigene90623_g1_i1	Oxidative phosphorylation;Cardiac muscle contraction;	K02261	COX2	cytochrome c oxidase subunit 2	-	http://www.genome.jp/dbget-bin/www_bget?ko:K02261
Unigene83280_g1_i1	Oxidative phosphorylation;Cardiac muscle contraction;	K02262	COX3	cytochrome c oxidase subunit 3	-	http://www.genome.jp/dbget-bin/www_bget?ko:K02262
Unigene90930_g1_i1	Oxidative phosphorylation;Cardiac muscle contraction;	K02262	COX3	cytochrome c oxidase subunit 3	-	http://www.genome.jp/dbget-bin/www_bget?ko:K02262
Unigene114674_g7_i2	Circadian rhythm;	K02295	CRY	cryptochrome	-	http://www.genome.jp/dbget-bin/www_bget?ko:K02295
Unigene115628_g2_i1	Base excision repair;DNA replication;Homologous recombination;Nucleotide excision repair;Purine metabolism;Pyrimidine metabolism;	K02335	DPO1, polA	DNA polymerase I	[EC:2.7.7.7]	http://www.genome.jp/dbget-bin/www_bget?ko:K02335
Unigene116300_g6_i1	Fanconi anemia pathway;	K02350	POLZ1, rev3	DNA polymerase zeta	[EC:2.7.7.7]	http://www.genome.jp/dbget-bin/www_bget?ko:K02350
Unigene111627_g1_i3	Fanconi anemia pathway;	K02350	POLZ1, rev3	DNA polymerase zeta	[EC:2.7.7.7]	http://www.genome.jp/dbget-bin/www_bget?ko:K02350
Unigene99078_g2_i2	-	K02429	fucP	MFS transporter, FHS family, L-fucose permease	-	http://www.genome.jp/dbget-bin/www_bget?ko:K02429
Unigene116153_g1_i1	-	K02519	infB, MTIF2	translation initiation factor IF-2	-	http://www.genome.jp/dbget-bin/www_bget?ko:K02519
Unigene114823_g1_i8	Lipopolysaccharide biosynthesis;	K02527	kdtA, waaA	3-deoxy-D-manno-octulosonic-acid transferase	[EC:2.4.99.12Â 2.4.99.13Â 2.4.99.142.4.99.15]	http://www.genome.jp/dbget-bin/www_bget?ko:K02527
Unigene84397_g1_i1	Photosynthesis;	K02639	petF	ferredoxin	-	http://www.genome.jp/dbget-bin/www_bget?ko:K02639
Unigene115061_g7_i1	Photosynthesis;	K02703	psbA	photosystem II P680 reaction center D1 protein	-	http://www.genome.jp/dbget-bin/www_bget?ko:K02703
Unigene68639_g1_i2	Ribosome;	K02866	RP-L10e, RPL10	large subunit ribosomal protein L10e	-	http://www.genome.jp/dbget-bin/www_bget?ko:K02866
Unigene48400_g1_i1	Ribosome;	K02872	RP-L13Ae, RPL13A	large subunit ribosomal protein L13Ae	-	http://www.genome.jp/dbget-bin/www_bget?ko:K02872
Unigene45528_g1_i1	Ribosome;	K02873	RP-L13e, RPL13	large subunit ribosomal protein L13e	-	http://www.genome.jp/dbget-bin/www_bget?ko:K02873
Unigene119826_g1_i1	Ribosome;	K02885	RP-L19e, RPL19	large subunit ribosomal protein L19e	-	http://www.genome.jp/dbget-bin/www_bget?ko:K02885
Unigene131347_g1_i1	Ribosome;	K02892	RP-L23, MRPL23, rplW	large subunit ribosomal protein L23	-	http://www.genome.jp/dbget-bin/www_bget?ko:K02892
Unigene154862_g1_i1	Ribosome;	K02893	RP-L23Ae, RPL23A	large subunit ribosomal protein L23Ae	-	http://www.genome.jp/dbget-bin/www_bget?ko:K02893
Unigene99604_g2_i1	Ribosome;	K02913	RP-L33, MRPL33, rpmG	large subunit ribosomal protein L33	-	http://www.genome.jp/dbget-bin/www_bget?ko:K02913
Unigene92971_g1_i1	Ribosome;	K02925	RP-L3e, RPL3	large subunit ribosomal protein L3e	-	http://www.genome.jp/dbget-bin/www_bget?ko:K02925
Unigene140090_g1_i1	Ribosome;	K02930	RP-L4e, RPL4	large subunit ribosomal protein L4e	-	http://www.genome.jp/dbget-bin/www_bget?ko:K02930
Unigene145245_g1_i1	Ribosome;	K02932	RP-L5e, RPL5	large subunit ribosomal protein L5e	-	http://www.genome.jp/dbget-bin/www_bget?ko:K02932
Unigene69116_g1_i1	Ribosome;	K02932	RP-L5e, RPL5	large subunit ribosomal protein L5e	-	http://www.genome.jp/dbget-bin/www_bget?ko:K02932
Unigene84860_g1_i1	Ribosome;	K02936	RP-L7Ae, RPL7A	large subunit ribosomal protein L7Ae	-	http://www.genome.jp/dbget-bin/www_bget?ko:K02936
Unigene94904_g2_i1	Ribosome;	K02941	RP-LP0, RPLP0	large subunit ribosomal protein LP0	-	http://www.genome.jp/dbget-bin/www_bget?ko:K02941
Unigene102710_g1_i2	Ribosome;	K02955	RP-S14e, RPS14	small subunit ribosomal protein S14e	-	http://www.genome.jp/dbget-bin/www_bget?ko:K02955
Unigene177749_g1_i1	Ribosome;	K02964	RP-S18e, RPS18	small subunit ribosomal protein S18e	-	http://www.genome.jp/dbget-bin/www_bget?ko:K02964
Unigene155342_g1_i1	Ribosome;	K02978	RP-S27e, RPS27	small subunit ribosomal protein S27e	-	http://www.genome.jp/dbget-bin/www_bget?ko:K02978
Unigene46704_g1_i1	Ribosome;	K02987	RP-S4e, RPS4	small subunit ribosomal protein S4e	-	http://www.genome.jp/dbget-bin/www_bget?ko:K02987
Unigene76153_g1_i1	HIF-1 signaling pathway;PI3K-Akt signaling pathway;mTOR signaling pathway;Ribosome;Insulin signaling pathway;	K02991	RP-S6e, RPS6	small subunit ribosomal protein S6e	-	http://www.genome.jp/dbget-bin/www_bget?ko:K02991
Unigene48955_g1_i1	Ribosome;	K02992	RP-S7, MRPS7, rpsG	small subunit ribosomal protein S7	-	http://www.genome.jp/dbget-bin/www_bget?ko:K02992
Unigene101927_g1_i1	Ribosome;	K02995	RP-S8e, RPS8	small subunit ribosomal protein S8e	-	http://www.genome.jp/dbget-bin/www_bget?ko:K02995
Unigene57267_g1_i1	Ribosome;	K02995	RP-S8e, RPS8	small subunit ribosomal protein S8e	-	http://www.genome.jp/dbget-bin/www_bget?ko:K02995
Unigene96411_g2_i1	Ribosome;	K02998	RP-SAe, RPSA	small subunit ribosomal protein SAe	-	http://www.genome.jp/dbget-bin/www_bget?ko:K02998
Unigene99089_g1_i1	RNA polymerase;Purine metabolism;Pyrimidine metabolism;	K03006	RPB1, POLR2A	DNA-directed RNA polymerase II subunit RPB1	[EC:2.7.7.6]	http://www.genome.jp/dbget-bin/www_bget?ko:K03006
Unigene110021_g4_i1	RNA polymerase;Purine metabolism;Pyrimidine metabolism;	K03010	RPB2, POLR2B	DNA-directed RNA polymerase II subunit RPB2	[EC:2.7.7.6]	http://www.genome.jp/dbget-bin/www_bget?ko:K03010
Unigene110021_g3_i1	RNA polymerase;Purine metabolism;Pyrimidine metabolism;	K03010	RPB2, POLR2B	DNA-directed RNA polymerase II subunit RPB2	[EC:2.7.7.6]	http://www.genome.jp/dbget-bin/www_bget?ko:K03010
Unigene92501_g1_i1	RNA polymerase;Purine metabolism;Pyrimidine metabolism;	K03010	RPB2, POLR2B	DNA-directed RNA polymerase II subunit RPB2	[EC:2.7.7.6]	http://www.genome.jp/dbget-bin/www_bget?ko:K03010
Unigene108868_g5_i2	RNA polymerase;Purine metabolism;Pyrimidine metabolism;Cytosolic DNA-sensing pathway;	K03024	RPC31, POLR3G	DNA-directed RNA polymerase III subunit RPC7	-	http://www.genome.jp/dbget-bin/www_bget?ko:K03024
Unigene87725_g1_i1	RNA polymerase;Purine metabolism;Pyrimidine metabolism;Cytosolic DNA-sensing pathway;	K03025	RPC34, POLR3F	DNA-directed RNA polymerase III subunit RPC6	-	http://www.genome.jp/dbget-bin/www_bget?ko:K03025
Unigene100132_g2_i1	Proteasome;	K03033	PSMD3, RPN3	26S proteasome regulatory subunit N3	-	http://www.genome.jp/dbget-bin/www_bget?ko:K03033
Unigene90289_g1_i1	Bacterial secretion system;Protein export;	K03070	secA	preprotein translocase subunit SecA	-	http://www.genome.jp/dbget-bin/www_bget?ko:K03070
Unigene114336_g1_i1	-	K03093	SIGMA70	RNA polymerase sigma factor	-	http://www.genome.jp/dbget-bin/www_bget?ko:K03093
Unigene88342_g1_i1	Cell cycle;Cell cycle - yeast;Oocyte meiosis;TGF-beta signaling pathway;Wnt signaling pathway;Protein processing in endoplasmic reticulum;Ubiquitin mediated proteolysis;Circadian rhythm;	K03094	SKP1, CBF3D	S-phase kinase-associated protein 1	-	http://www.genome.jp/dbget-bin/www_bget?ko:K03094
Unigene2933_g1_i1	-	K03098	APOD	apolipoprotein D and lipocalin family protein	-	http://www.genome.jp/dbget-bin/www_bget?ko:K03098
Unigene129320_g1_i1	Dorso-ventral axis formation;	K03102	SQD	squid	-	http://www.genome.jp/dbget-bin/www_bget?ko:K03102
Unigene99917_g1_i1	Basal transcription factors;	K03124	TFIIB, GTF2B, SUA7, tfb	transcription initiation factor TFIIB	-	http://www.genome.jp/dbget-bin/www_bget?ko:K03124
Unigene99451_g1_i1	Basal transcription factors;	K03138	TFIIF1, GTF2F1, TFG1	transcription initiation factor TFIIF subunit alpha	-	http://www.genome.jp/dbget-bin/www_bget?ko:K03138
Unigene111157_g3_i1	Ubiquitin mediated proteolysis;	K03178	UBE1, UBA1	ubiquitin-activating enzyme E1	[EC:6.3.2.19]	http://www.genome.jp/dbget-bin/www_bget?ko:K03178
Unigene110501_g6_i3	RNA transport;	K03231	EEF1A	elongation factor 1-alpha	-	http://www.genome.jp/dbget-bin/www_bget?ko:K03231
Unigene114646_g4_i1	RNA transport;	K03231	EEF1A	elongation factor 1-alpha	-	http://www.genome.jp/dbget-bin/www_bget?ko:K03231
Unigene115359_g2_i3	RNA transport;	K03231	EEF1A	elongation factor 1-alpha	-	http://www.genome.jp/dbget-bin/www_bget?ko:K03231
Unigene85365_g2_i1	Oxytocin signaling pathway;	K03234	EEF2	elongation factor 2	-	http://www.genome.jp/dbget-bin/www_bget?ko:K03234
Unigene115638_g3_i1	RNA transport;	K03253	EIF3B	translation initiation factor 3 subunit B	-	http://www.genome.jp/dbget-bin/www_bget?ko:K03253
Unigene115972_g3_i1	-	K03255	TIF31, CLU1	protein TIF31	-	http://www.genome.jp/dbget-bin/www_bget?ko:K03255
Unigene115972_g2_i4	-	K03255	TIF31, CLU1	protein TIF31	-	http://www.genome.jp/dbget-bin/www_bget?ko:K03255
Unigene115972_g4_i1	-	K03255	TIF31, CLU1	protein TIF31	-	http://www.genome.jp/dbget-bin/www_bget?ko:K03255
Unigene103863_g6_i1	-	K03255	TIF31, CLU1	protein TIF31	-	http://www.genome.jp/dbget-bin/www_bget?ko:K03255
Unigene98795_g3_i1	RNA transport;	K03257	EIF4A	translation initiation factor 4A	-	http://www.genome.jp/dbget-bin/www_bget?ko:K03257
Unigene111899_g3_i1	RNA transport;	K03260	EIF4G	translation initiation factor 4G	-	http://www.genome.jp/dbget-bin/www_bget?ko:K03260
Unigene113507_g2_i1	RNA transport;	K03260	EIF4G	translation initiation factor 4G	-	http://www.genome.jp/dbget-bin/www_bget?ko:K03260
Unigene108629_g9_i4	RNA transport;	K03262	EIF5	translation initiation factor 5	-	http://www.genome.jp/dbget-bin/www_bget?ko:K03262
Unigene113278_g1_i4	mRNA surveillance pathway;	K03265	ETF1, ERF1	peptide chain release factor subunit 1	-	http://www.genome.jp/dbget-bin/www_bget?ko:K03265
Unigene115475_g2_i1	Endocytosis;MAPK signaling pathway;Protein processing in endoplasmic reticulum;Spliceosome;Estrogen signaling pathway;Antigen processing and presentation;	K03283	HSPA1_8	heat shock 70kDa protein 1/8	-	http://www.genome.jp/dbget-bin/www_bget?ko:K03283
Unigene115475_g3_i1	Endocytosis;MAPK signaling pathway;Protein processing in endoplasmic reticulum;Spliceosome;Estrogen signaling pathway;Antigen processing and presentation;	K03283	HSPA1_8	heat shock 70kDa protein 1/8	-	http://www.genome.jp/dbget-bin/www_bget?ko:K03283
Unigene115475_g1_i1	Endocytosis;MAPK signaling pathway;Protein processing in endoplasmic reticulum;Spliceosome;Estrogen signaling pathway;Antigen processing and presentation;	K03283	HSPA1_8	heat shock 70kDa protein 1/8	-	http://www.genome.jp/dbget-bin/www_bget?ko:K03283
Unigene93901_g1_i1	Endocytosis;MAPK signaling pathway;Protein processing in endoplasmic reticulum;Spliceosome;Estrogen signaling pathway;Antigen processing and presentation;	K03283	HSPA1_8	heat shock 70kDa protein 1/8	-	http://www.genome.jp/dbget-bin/www_bget?ko:K03283
Unigene95080_g1_i1	-	K03320	amt, AMT, MEP	ammonium transporter, Amt family	-	http://www.genome.jp/dbget-bin/www_bget?ko:K03320
Unigene96496_g1_i1	-	K03320	amt, AMT, MEP	ammonium transporter, Amt family	-	http://www.genome.jp/dbget-bin/www_bget?ko:K03320
Unigene106764_g1_i1	-	K03320	amt, AMT, MEP	ammonium transporter, Amt family	-	http://www.genome.jp/dbget-bin/www_bget?ko:K03320
Unigene98696_g1_i1	-	K03320	amt, AMT, MEP	ammonium transporter, Amt family	-	http://www.genome.jp/dbget-bin/www_bget?ko:K03320
Unigene101343_g1_i1	-	K03322	mntH	manganese transport protein	-	http://www.genome.jp/dbget-bin/www_bget?ko:K03322
Unigene107031_g1_i1	-	K03327	TC.MATE, SLC47A, norM, mdtK, dinF	multidrug resistance protein, MATE family	-	http://www.genome.jp/dbget-bin/www_bget?ko:K03327
Unigene92991_g1_i1	-	K03327	TC.MATE, SLC47A, norM, mdtK, dinF	multidrug resistance protein, MATE family	-	http://www.genome.jp/dbget-bin/www_bget?ko:K03327
Unigene112199_g1_i1	-	K03327	TC.MATE, SLC47A, norM, mdtK, dinF	multidrug resistance protein, MATE family	-	http://www.genome.jp/dbget-bin/www_bget?ko:K03327
Unigene112309_g2_i1	-	K03327	TC.MATE, SLC47A, norM, mdtK, dinF	multidrug resistance protein, MATE family	-	http://www.genome.jp/dbget-bin/www_bget?ko:K03327
Unigene112309_g1_i1	-	K03327	TC.MATE, SLC47A, norM, mdtK, dinF	multidrug resistance protein, MATE family	-	http://www.genome.jp/dbget-bin/www_bget?ko:K03327
Unigene111674_g2_i1	-	K03327	TC.MATE, SLC47A, norM, mdtK, dinF	multidrug resistance protein, MATE family	-	http://www.genome.jp/dbget-bin/www_bget?ko:K03327
Unigene107711_g1_i1	-	K03327	TC.MATE, SLC47A, norM, mdtK, dinF	multidrug resistance protein, MATE family	-	http://www.genome.jp/dbget-bin/www_bget?ko:K03327
Unigene115302_g3_i1	-	K03327	TC.MATE, SLC47A, norM, mdtK, dinF	multidrug resistance protein, MATE family	-	http://www.genome.jp/dbget-bin/www_bget?ko:K03327
Unigene115144_g3_i2	-	K03327	TC.MATE, SLC47A, norM, mdtK, dinF	multidrug resistance protein, MATE family	-	http://www.genome.jp/dbget-bin/www_bget?ko:K03327
Unigene115920_g2_i2	-	K03327	TC.MATE, SLC47A, norM, mdtK, dinF	multidrug resistance protein, MATE family	-	http://www.genome.jp/dbget-bin/www_bget?ko:K03327
Unigene115570_g1_i1	-	K03327	TC.MATE, SLC47A, norM, mdtK, dinF	multidrug resistance protein, MATE family	-	http://www.genome.jp/dbget-bin/www_bget?ko:K03327
Unigene110957_g2_i2	-	K03327	TC.MATE, SLC47A, norM, mdtK, dinF	multidrug resistance protein, MATE family	-	http://www.genome.jp/dbget-bin/www_bget?ko:K03327
Unigene111164_g1_i2	-	K03327	TC.MATE, SLC47A, norM, mdtK, dinF	multidrug resistance protein, MATE family	-	http://www.genome.jp/dbget-bin/www_bget?ko:K03327
Unigene113259_g1_i1	-	K03327	TC.MATE, SLC47A, norM, mdtK, dinF	multidrug resistance protein, MATE family	-	http://www.genome.jp/dbget-bin/www_bget?ko:K03327
Unigene103234_g1_i4	-	K03327	TC.MATE, SLC47A, norM, mdtK, dinF	multidrug resistance protein, MATE family	-	http://www.genome.jp/dbget-bin/www_bget?ko:K03327
Unigene103594_g1_i1	-	K03327	TC.MATE, SLC47A, norM, mdtK, dinF	multidrug resistance protein, MATE family	-	http://www.genome.jp/dbget-bin/www_bget?ko:K03327
Unigene115302_g2_i2	-	K03327	TC.MATE, SLC47A, norM, mdtK, dinF	multidrug resistance protein, MATE family	-	http://www.genome.jp/dbget-bin/www_bget?ko:K03327
Unigene86640_g1_i2	-	K03327	TC.MATE, SLC47A, norM, mdtK, dinF	multidrug resistance protein, MATE family	-	http://www.genome.jp/dbget-bin/www_bget?ko:K03327
Unigene92991_g2_i1	-	K03327	TC.MATE, SLC47A, norM, mdtK, dinF	multidrug resistance protein, MATE family	-	http://www.genome.jp/dbget-bin/www_bget?ko:K03327
Unigene111209_g5_i1	Cell cycle;Cell cycle - yeast;Oocyte meiosis;TGF-beta signaling pathway;Wnt signaling pathway;Protein processing in endoplasmic reticulum;Ubiquitin mediated proteolysis;Circadian rhythm;	K03347	CUL1, CDC53	cullin 1	-	http://www.genome.jp/dbget-bin/www_bget?ko:K03347
Unigene111088_g1_i2	Cell cycle;Cell cycle - yeast;Oocyte meiosis;TGF-beta signaling pathway;Wnt signaling pathway;Protein processing in endoplasmic reticulum;Ubiquitin mediated proteolysis;Circadian rhythm;	K03347	CUL1, CDC53	cullin 1	-	http://www.genome.jp/dbget-bin/www_bget?ko:K03347
Unigene112649_g4_i1	Cell cycle;Cell cycle - yeast;Oocyte meiosis;TGF-beta signaling pathway;Wnt signaling pathway;Protein processing in endoplasmic reticulum;Ubiquitin mediated proteolysis;Circadian rhythm;	K03347	CUL1, CDC53	cullin 1	-	http://www.genome.jp/dbget-bin/www_bget?ko:K03347
Unigene111209_g4_i2	Cell cycle;Cell cycle - yeast;Oocyte meiosis;TGF-beta signaling pathway;Wnt signaling pathway;Protein processing in endoplasmic reticulum;Ubiquitin mediated proteolysis;Circadian rhythm;	K03347	CUL1, CDC53	cullin 1	-	http://www.genome.jp/dbget-bin/www_bget?ko:K03347
Unigene95229_g1_i1	-	K03437	spoU	RNA methyltransferase, TrmH family	-	http://www.genome.jp/dbget-bin/www_bget?ko:K03437
Unigene100228_g1_i1	-	K03439	trmB, METTL1	tRNA (guanine-N7-)-methyltransferase	[EC:2.1.1.33]	http://www.genome.jp/dbget-bin/www_bget?ko:K03439
Unigene115128_g1_i1	-	K03453	TC.BASS	bile acid:Na+ symporter, BASS family	-	http://www.genome.jp/dbget-bin/www_bget?ko:K03453
Unigene111977_g1_i2	Tight junction;Cell cycle - yeast;Meiosis - yeast;Oocyte meiosis;Hippo signaling pathway;Hippo signaling pathway -fly;PI3K-Akt signaling pathway;TGF-beta signaling pathway;mRNA surveillance pathway;Adrenergic signaling in cardiomyocytes;Dopaminergic synapse;Long-term depression;	K03456	PPP2R1	serine/threonine-protein phosphatase 2A regulatory subunit A	-	http://www.genome.jp/dbget-bin/www_bget?ko:K03456
Unigene115940_g3_i1	-	K03457	TC.NCS1	nucleobase:cation symporter-1, NCS1 family	-	http://www.genome.jp/dbget-bin/www_bget?ko:K03457
Unigene116378_g3_i1	Fanconi anemia pathway;	K03515	REV1	DNA repair protein REV1	[EC:2.7.7.-]	http://www.genome.jp/dbget-bin/www_bget?ko:K03515
Unigene115549_g3_i1	Nicotinate and nicotinamide metabolism;	K03517	nadA	quinolinate synthase	[EC:2.5.1.72]	http://www.genome.jp/dbget-bin/www_bget?ko:K03517
Unigene104635_g1_i1	Terpenoid backbone biosynthesis;	K03526	E1.17.7.1, gcpE, ispG	(E)-4-hydroxy-3-methylbut-2-enyl-diphosphate synthase	[EC:1.17.7.1 1.17.7.3]	http://www.genome.jp/dbget-bin/www_bget?ko:K03526
Unigene111430_g4_i1	Terpenoid backbone biosynthesis;	K03527	ispH, lytB	4-hydroxy-3-methylbut-2-enyl diphosphate reductase	[EC:1.17.1.2]	http://www.genome.jp/dbget-bin/www_bget?ko:K03527
Unigene111430_g3_i1	Terpenoid backbone biosynthesis;	K03527	ispH, lytB	4-hydroxy-3-methylbut-2-enyl diphosphate reductase	[EC:1.17.1.2]	http://www.genome.jp/dbget-bin/www_bget?ko:K03527
Unigene111343_g1_i6	Cell cycle - Caulobacter;	K03544	clpX, CLPX	ATP-dependent Clp protease ATP-binding subunit ClpX	-	http://www.genome.jp/dbget-bin/www_bget?ko:K03544
Unigene114393_g3_i3	-	K03549	kup	KUP system potassium uptake protein	-	http://www.genome.jp/dbget-bin/www_bget?ko:K03549
Unigene115203_g1_i2	-	K03549	kup	KUP system potassium uptake protein	-	http://www.genome.jp/dbget-bin/www_bget?ko:K03549
Unigene114627_g4_i1	-	K03549	kup	KUP system potassium uptake protein	-	http://www.genome.jp/dbget-bin/www_bget?ko:K03549
Unigene114627_g7_i1	-	K03549	kup	KUP system potassium uptake protein	-	http://www.genome.jp/dbget-bin/www_bget?ko:K03549
Unigene110287_g5_i1	Homologous recombination;	K03553	recA	recombination protein RecA	-	http://www.genome.jp/dbget-bin/www_bget?ko:K03553
Unigene95631_g1_i1	Homologous recombination;	K03553	recA	recombination protein RecA	-	http://www.genome.jp/dbget-bin/www_bget?ko:K03553
Unigene105470_g1_i2	-	K03574	mutT, NUDT15, MTH2	8-oxo-dGTP diphosphatase	[EC:3.6.1.55]	http://www.genome.jp/dbget-bin/www_bget?ko:K03574
Unigene93119_g1_i2	-	K03671	trxA	thioredoxin 1	-	http://www.genome.jp/dbget-bin/www_bget?ko:K03671
Unigene90142_g1_i1	-	K03671	trxA	thioredoxin 1	-	http://www.genome.jp/dbget-bin/www_bget?ko:K03671
Unigene86775_g1_i1	-	K03671	trxA	thioredoxin 1	-	http://www.genome.jp/dbget-bin/www_bget?ko:K03671
Unigene62296_g1_i1	-	K03671	trxA	thioredoxin 1	-	http://www.genome.jp/dbget-bin/www_bget?ko:K03671
Unigene91251_g1_i1	-	K03671	trxA	thioredoxin 1	-	http://www.genome.jp/dbget-bin/www_bget?ko:K03671
Unigene111358_g1_i2	-	K03671	trxA	thioredoxin 1	-	http://www.genome.jp/dbget-bin/www_bget?ko:K03671
Unigene19731_g1_i1	-	K03671	trxA	thioredoxin 1	-	http://www.genome.jp/dbget-bin/www_bget?ko:K03671
Unigene3749_g1_i1	-	K03676	grxC, GLRX, GLRX2	glutaredoxin 3	-	http://www.genome.jp/dbget-bin/www_bget?ko:K03676
Unigene100875_g1_i2	-	K03695	clpB	ATP-dependent Clp protease ATP-binding subunit ClpB	-	http://www.genome.jp/dbget-bin/www_bget?ko:K03695
Unigene114876_g1_i2	-	K03695	clpB	ATP-dependent Clp protease ATP-binding subunit ClpB	-	http://www.genome.jp/dbget-bin/www_bget?ko:K03695
Unigene43502_g1_i1	-	K03696	clpC	ATP-dependent Clp protease ATP-binding subunit ClpC	-	http://www.genome.jp/dbget-bin/www_bget?ko:K03696
Unigene94218_g1_i1	-	K03696	clpC	ATP-dependent Clp protease ATP-binding subunit ClpC	-	http://www.genome.jp/dbget-bin/www_bget?ko:K03696
Unigene87637_g1_i1	Peroxisome;FoxO signaling pathway;Tryptophan metabolism;Glyoxylate and dicarboxylate metabolism;	K03781	katE, CAT, catB, srpA	catalase	[EC:1.11.1.6]	http://www.genome.jp/dbget-bin/www_bget?ko:K03781
Unigene4392_g2_i1	-	K03798	ftsH, hflB	cell division protease FtsH	[EC:3.4.24.-]	http://www.genome.jp/dbget-bin/www_bget?ko:K03798
Unigene4392_g1_i1	-	K03798	ftsH, hflB	cell division protease FtsH	[EC:3.4.24.-]	http://www.genome.jp/dbget-bin/www_bget?ko:K03798
Unigene104574_g1_i3	-	K03809	wrbA	NAD(P)H dehydrogenase (quinone)	[EC:1.6.5.2]	http://www.genome.jp/dbget-bin/www_bget?ko:K03809
Unigene113613_g9_i1	Oxidative phosphorylation;	K03879	ND2	NADH-ubiquinone oxidoreductase chain 2	[EC:1.6.5.3]	http://www.genome.jp/dbget-bin/www_bget?ko:K03879
Unigene104528_g1_i1	Biosynthesis of unsaturated fatty acids;Fatty acid biosynthesis;Fatty acid metabolism;	K03921	DESA1	acyl-[acyl-carrier-protein] desaturase	[EC:1.14.19.2]	http://www.genome.jp/dbget-bin/www_bget?ko:K03921
Unigene109952_g2_i1	Oxidative phosphorylation;	K03937	NDUFS4	NADH dehydrogenase (ubiquinone) Fe-S protein 4	-	http://www.genome.jp/dbget-bin/www_bget?ko:K03937
Unigene107532_g3_i1	-	K03969	pspA	phage shock protein A	-	http://www.genome.jp/dbget-bin/www_bget?ko:K03969
Unigene113798_g2_i1	RNA degradation;	K04077	groEL, HSPD1	chaperonin GroEL	-	http://www.genome.jp/dbget-bin/www_bget?ko:K04077
Unigene108940_g4_i1	RNA degradation;	K04077	groEL, HSPD1	chaperonin GroEL	-	http://www.genome.jp/dbget-bin/www_bget?ko:K04077
Unigene97545_g1_i2	Diterpenoid biosynthesis;	K04121	E4.2.3.19	ent-kaurene synthase	[EC:4.2.3.19]	http://www.genome.jp/dbget-bin/www_bget?ko:K04121
Unigene97545_g2_i1	Diterpenoid biosynthesis;	K04121	E4.2.3.19	ent-kaurene synthase	[EC:4.2.3.19]	http://www.genome.jp/dbget-bin/www_bget?ko:K04121
Unigene85335_g1_i1	Diterpenoid biosynthesis;	K04122	GA3, CYP701	ent-kaurene oxidase	[EC:1.14.13.78]	http://www.genome.jp/dbget-bin/www_bget?ko:K04122
Unigene109313_g1_i1	Diterpenoid biosynthesis;	K04123	KAO	ent-kaurenoic acid hydroxylase	[EC:1.14.13.79]	http://www.genome.jp/dbget-bin/www_bget?ko:K04123
Unigene106616_g2_i1	Diterpenoid biosynthesis;	K04123	KAO	ent-kaurenoic acid hydroxylase	[EC:1.14.13.79]	http://www.genome.jp/dbget-bin/www_bget?ko:K04123
Unigene105564_g1_i4	Diterpenoid biosynthesis;	K04123	KAO	ent-kaurenoic acid hydroxylase	[EC:1.14.13.79]	http://www.genome.jp/dbget-bin/www_bget?ko:K04123
Unigene111030_g9_i1	Diterpenoid biosynthesis;	K04124	E1.14.11.15	gibberellin 3-beta-dioxygenase	[EC:1.14.11.15]	http://www.genome.jp/dbget-bin/www_bget?ko:K04124
Unigene96495_g1_i1	Diterpenoid biosynthesis;	K04124	E1.14.11.15	gibberellin 3-beta-dioxygenase	[EC:1.14.11.15]	http://www.genome.jp/dbget-bin/www_bget?ko:K04124
Unigene100281_g3_i1	Diterpenoid biosynthesis;	K04125	E1.14.11.13	gibberellin 2-oxidase	[EC:1.14.11.13]	http://www.genome.jp/dbget-bin/www_bget?ko:K04125
Unigene82815_g1_i1	Diterpenoid biosynthesis;	K04125	E1.14.11.13	gibberellin 2-oxidase	[EC:1.14.11.13]	http://www.genome.jp/dbget-bin/www_bget?ko:K04125
Unigene90361_g2_i1	Tight junction;Cell cycle - yeast;Meiosis - yeast;Oocyte meiosis;Hippo signaling pathway;Hippo signaling pathway -fly;PI3K-Akt signaling pathway;TGF-beta signaling pathway;mRNA surveillance pathway;Adrenergic signaling in cardiomyocytes;Dopaminergic synapse;Long-term depression;	K04382	PPP2C	serine/threonine-protein phosphatase 2A catalytic subunit	[EC:3.1.3.16]	http://www.genome.jp/dbget-bin/www_bget?ko:K04382
Unigene114945_g1_i1	Sulfur relay system;Thiamine metabolism;	K04487	iscS, NFS1	cysteine desulfurase	[EC:2.8.1.7]	http://www.genome.jp/dbget-bin/www_bget?ko:K04487
Unigene112039_g2_i2	Adherens junction;Cell cycle;FoxO signaling pathway;HIF-1 signaling pathway;Jak-STAT signaling pathway;Notch signaling pathway;TGF-beta signaling pathway;Wnt signaling pathway;Melanogenesis;Thyroid hormone signaling pathway;Long-term potentiation;	K04498	EP300, CREBBP, KAT3	E1A/CREB-binding protein	[EC:2.3.1.48]	http://www.genome.jp/dbget-bin/www_bget?ko:K04498
Unigene173647_g1_i1	Peroxisome;	K04565	SOD1	superoxide dismutase, Cu-Zn family	[EC:1.15.1.1]	http://www.genome.jp/dbget-bin/www_bget?ko:K04565
Unigene98539_g1_i1	ErbB signaling pathway;HIF-1 signaling pathway;PI3K-Akt signaling pathway;TGF-beta signaling pathway;mTOR signaling pathway;Insulin signaling pathway;Fc gamma R-mediated phagocytosis;	K04688	RPS6KB	p70 ribosomal S6 kinase	[EC:2.7.11.1]	http://www.genome.jp/dbget-bin/www_bget?ko:K04688
Unigene109786_g3_i1	Apoptosis;NF-kappa B signaling pathway;Toll-like receptor signaling pathway;Neurotrophin signaling pathway;	K04733	IRAK4	interleukin-1 receptor-associated kinase 4	[EC:2.7.11.1]	http://www.genome.jp/dbget-bin/www_bget?ko:K04733
Unigene95980_g1_i1	Apoptosis;NF-kappa B signaling pathway;Toll-like receptor signaling pathway;Neurotrophin signaling pathway;	K04733	IRAK4	interleukin-1 receptor-associated kinase 4	[EC:2.7.11.1]	http://www.genome.jp/dbget-bin/www_bget?ko:K04733
Unigene112845_g5_i1	Apoptosis;NF-kappa B signaling pathway;Toll-like receptor signaling pathway;Neurotrophin signaling pathway;	K04733	IRAK4	interleukin-1 receptor-associated kinase 4	[EC:2.7.11.1]	http://www.genome.jp/dbget-bin/www_bget?ko:K04733
Unigene115709_g6_i1	Apoptosis;NF-kappa B signaling pathway;Toll-like receptor signaling pathway;Neurotrophin signaling pathway;	K04733	IRAK4	interleukin-1 receptor-associated kinase 4	[EC:2.7.11.1]	http://www.genome.jp/dbget-bin/www_bget?ko:K04733
Unigene114483_g1_i1	Apoptosis;NF-kappa B signaling pathway;Toll-like receptor signaling pathway;Neurotrophin signaling pathway;	K04733	IRAK4	interleukin-1 receptor-associated kinase 4	[EC:2.7.11.1]	http://www.genome.jp/dbget-bin/www_bget?ko:K04733
Unigene113052_g6_i1	Apoptosis;NF-kappa B signaling pathway;Toll-like receptor signaling pathway;Neurotrophin signaling pathway;	K04733	IRAK4	interleukin-1 receptor-associated kinase 4	[EC:2.7.11.1]	http://www.genome.jp/dbget-bin/www_bget?ko:K04733
Unigene97731_g1_i1	Apoptosis;NF-kappa B signaling pathway;Toll-like receptor signaling pathway;Neurotrophin signaling pathway;	K04733	IRAK4	interleukin-1 receptor-associated kinase 4	[EC:2.7.11.1]	http://www.genome.jp/dbget-bin/www_bget?ko:K04733
Unigene112845_g4_i2	Apoptosis;NF-kappa B signaling pathway;Toll-like receptor signaling pathway;Neurotrophin signaling pathway;	K04733	IRAK4	interleukin-1 receptor-associated kinase 4	[EC:2.7.11.1]	http://www.genome.jp/dbget-bin/www_bget?ko:K04733
Unigene115158_g6_i1	Apoptosis;NF-kappa B signaling pathway;Toll-like receptor signaling pathway;Neurotrophin signaling pathway;	K04733	IRAK4	interleukin-1 receptor-associated kinase 4	[EC:2.7.11.1]	http://www.genome.jp/dbget-bin/www_bget?ko:K04733
Unigene107695_g1_i1	Apoptosis;NF-kappa B signaling pathway;Toll-like receptor signaling pathway;Neurotrophin signaling pathway;	K04733	IRAK4	interleukin-1 receptor-associated kinase 4	[EC:2.7.11.1]	http://www.genome.jp/dbget-bin/www_bget?ko:K04733
Unigene113052_g1_i1	Apoptosis;NF-kappa B signaling pathway;Toll-like receptor signaling pathway;Neurotrophin signaling pathway;	K04733	IRAK4	interleukin-1 receptor-associated kinase 4	[EC:2.7.11.1]	http://www.genome.jp/dbget-bin/www_bget?ko:K04733
Unigene44528_g1_i1	Apoptosis;NF-kappa B signaling pathway;Toll-like receptor signaling pathway;Neurotrophin signaling pathway;	K04733	IRAK4	interleukin-1 receptor-associated kinase 4	[EC:2.7.11.1]	http://www.genome.jp/dbget-bin/www_bget?ko:K04733
Unigene111712_g1_i1	Apoptosis;NF-kappa B signaling pathway;Toll-like receptor signaling pathway;Neurotrophin signaling pathway;	K04733	IRAK4	interleukin-1 receptor-associated kinase 4	[EC:2.7.11.1]	http://www.genome.jp/dbget-bin/www_bget?ko:K04733
Unigene112702_g1_i2	Apoptosis;NF-kappa B signaling pathway;Toll-like receptor signaling pathway;Neurotrophin signaling pathway;	K04733	IRAK4	interleukin-1 receptor-associated kinase 4	[EC:2.7.11.1]	http://www.genome.jp/dbget-bin/www_bget?ko:K04733
Unigene111131_g1_i1	Apoptosis;NF-kappa B signaling pathway;Toll-like receptor signaling pathway;Neurotrophin signaling pathway;	K04733	IRAK4	interleukin-1 receptor-associated kinase 4	[EC:2.7.11.1]	http://www.genome.jp/dbget-bin/www_bget?ko:K04733
Unigene106424_g2_i2	-	K04773	sppA	protease IV	[EC:3.4.21.-]	http://www.genome.jp/dbget-bin/www_bget?ko:K04773
Unigene113873_g2_i2	-	K05016	CLCN7	chloride channel 7	-	http://www.genome.jp/dbget-bin/www_bget?ko:K05016
Unigene114482_g6_i1	Flavone and flavonol biosynthesis;	K05279	E2.1.1.76	flavonol 3-O-methyltransferase	[EC:2.1.1.76]	http://www.genome.jp/dbget-bin/www_bget?ko:K05279
Unigene110602_g1_i1	Flavone and flavonol biosynthesis;Flavonoid biosynthesis;	K05280	E1.14.13.21	flavonoid 3'-monooxygenase	[EC:1.14.13.21]	http://www.genome.jp/dbget-bin/www_bget?ko:K05280
Unigene44107_g2_i1	Diterpenoid biosynthesis;	K05282	E1.14.11.12	gibberellin 20-oxidase	[EC:1.14.11.12]	http://www.genome.jp/dbget-bin/www_bget?ko:K05282
Unigene107430_g1_i1	Carbon fixation in photosynthetic organisms;Carbon metabolism;	K05298	GAPA	glyceraldehyde-3-phosphate dehydrogenase (NADP+) (phosphorylating)	[EC:1.2.1.13]	http://www.genome.jp/dbget-bin/www_bget?ko:K05298
Unigene106234_g2_i1	Phenylpropanoid biosynthesis;Starch and sucrose metabolism;Cyanoamino acid metabolism;	K05349	bglX	beta-glucosidase	[EC:3.2.1.21]	http://www.genome.jp/dbget-bin/www_bget?ko:K05349
Unigene93156_g3_i1	Phenylpropanoid biosynthesis;Starch and sucrose metabolism;Cyanoamino acid metabolism;	K05349	bglX	beta-glucosidase	[EC:3.2.1.21]	http://www.genome.jp/dbget-bin/www_bget?ko:K05349
Unigene63836_g1_i1	Phenylpropanoid biosynthesis;Starch and sucrose metabolism;Cyanoamino acid metabolism;	K05349	bglX	beta-glucosidase	[EC:3.2.1.21]	http://www.genome.jp/dbget-bin/www_bget?ko:K05349
Unigene113508_g1_i1	Phenylpropanoid biosynthesis;Starch and sucrose metabolism;Cyanoamino acid metabolism;	K05350	bglB	beta-glucosidase	[EC:3.2.1.21]	http://www.genome.jp/dbget-bin/www_bget?ko:K05350
Unigene112324_g1_i1	Terpenoid backbone biosynthesis;	K05356	SPS, sds	all-trans-nonaprenyl-diphosphate synthase	[EC:2.5.1.84 2.5.1.85]	http://www.genome.jp/dbget-bin/www_bget?ko:K05356
Unigene112324_g2_i1	Terpenoid backbone biosynthesis;	K05356	SPS, sds	all-trans-nonaprenyl-diphosphate synthase	[EC:2.5.1.84 2.5.1.85]	http://www.genome.jp/dbget-bin/www_bget?ko:K05356
Unigene101371_g1_i1	Terpenoid backbone biosynthesis;	K05356	SPS, sds	all-trans-nonaprenyl-diphosphate synthase	[EC:2.5.1.84 2.5.1.85]	http://www.genome.jp/dbget-bin/www_bget?ko:K05356
Unigene108344_g1_i1	Phenylalanine, tyrosine and tryptophan biosynthesis;Biosynthesis of amino acids;	K05359	ADT, PDT	arogenate/prephenate dehydratase	[EC:4.2.1.91 4.2.1.51]	http://www.genome.jp/dbget-bin/www_bget?ko:K05359
Unigene114598_g1_i2	-	K05387	GRIP	glutamate receptor, ionotropic, plant	-	http://www.genome.jp/dbget-bin/www_bget?ko:K05387
Unigene106711_g5_i1	-	K05387	GRIP	glutamate receptor, ionotropic, plant	-	http://www.genome.jp/dbget-bin/www_bget?ko:K05387
Unigene71987_g1_i1	-	K05387	GRIP	glutamate receptor, ionotropic, plant	-	http://www.genome.jp/dbget-bin/www_bget?ko:K05387
Unigene110935_g1_i1	-	K05387	GRIP	glutamate receptor, ionotropic, plant	-	http://www.genome.jp/dbget-bin/www_bget?ko:K05387
Unigene101315_g1_i3	-	K05387	GRIP	glutamate receptor, ionotropic, plant	-	http://www.genome.jp/dbget-bin/www_bget?ko:K05387
Unigene139089_g1_i1	-	K05389	KCNKF	potassium channel subfamily K, other eukaryote	-	http://www.genome.jp/dbget-bin/www_bget?ko:K05389
Unigene113229_g1_i1	Plant-pathogen interaction;	K05391	CNGF	cyclic nucleotide gated channel, other eukaryote	-	http://www.genome.jp/dbget-bin/www_bget?ko:K05391
Unigene107837_g1_i1	NF-kappa B signaling pathway;Toll-like receptor signaling pathway;	K05399	LBP	lipopolysaccharide-binding protein	-	http://www.genome.jp/dbget-bin/www_bget?ko:K05399
Unigene111786_g4_i2	Oxidative phosphorylation;	K05579	ndhH	NAD(P)H-quinone oxidoreductase subunit H	[EC:1.6.5.3]	http://www.genome.jp/dbget-bin/www_bget?ko:K05579
Unigene106624_g2_i2	Valine, leucine and isoleucine degradation;Propanoate metabolism;beta-Alanine metabolism;Carbon metabolism;	K05605	HIBCH	3-hydroxyisobutyryl-CoA hydrolase	[EC:3.1.2.4]	http://www.genome.jp/dbget-bin/www_bget?ko:K05605
Unigene98250_g2_i1	ABC transporters;	K05655	ABCB8	ATP-binding cassette, subfamily B (MDR/TAP), member 8	-	http://www.genome.jp/dbget-bin/www_bget?ko:K05655
Unigene112640_g5_i1	ABC transporters;Bile secretion;	K05658	ABCB1	ATP-binding cassette, subfamily B (MDR/TAP), member 1	[EC:3.6.3.44]	http://www.genome.jp/dbget-bin/www_bget?ko:K05658
Unigene115119_g2_i1	ABC transporters;Bile secretion;	K05658	ABCB1	ATP-binding cassette, subfamily B (MDR/TAP), member 1	[EC:3.6.3.44]	http://www.genome.jp/dbget-bin/www_bget?ko:K05658
Unigene68998_g1_i1	ABC transporters;Bile secretion;	K05658	ABCB1	ATP-binding cassette, subfamily B (MDR/TAP), member 1	[EC:3.6.3.44]	http://www.genome.jp/dbget-bin/www_bget?ko:K05658
Unigene114897_g2_i1	ABC transporters;Bile secretion;	K05658	ABCB1	ATP-binding cassette, subfamily B (MDR/TAP), member 1	[EC:3.6.3.44]	http://www.genome.jp/dbget-bin/www_bget?ko:K05658
Unigene102127_g1_i1	ABC transporters;Bile secretion;	K05658	ABCB1	ATP-binding cassette, subfamily B (MDR/TAP), member 1	[EC:3.6.3.44]	http://www.genome.jp/dbget-bin/www_bget?ko:K05658
Unigene114897_g3_i2	ABC transporters;Bile secretion;	K05658	ABCB1	ATP-binding cassette, subfamily B (MDR/TAP), member 1	[EC:3.6.3.44]	http://www.genome.jp/dbget-bin/www_bget?ko:K05658
Unigene112640_g6_i1	ABC transporters;Bile secretion;	K05658	ABCB1	ATP-binding cassette, subfamily B (MDR/TAP), member 1	[EC:3.6.3.44]	http://www.genome.jp/dbget-bin/www_bget?ko:K05658
Unigene115864_g1_i1	ABC transporters;Bile secretion;	K05658	ABCB1	ATP-binding cassette, subfamily B (MDR/TAP), member 1	[EC:3.6.3.44]	http://www.genome.jp/dbget-bin/www_bget?ko:K05658
Unigene115695_g2_i1	ABC transporters;Bile secretion;	K05658	ABCB1	ATP-binding cassette, subfamily B (MDR/TAP), member 1	[EC:3.6.3.44]	http://www.genome.jp/dbget-bin/www_bget?ko:K05658
Unigene109606_g1_i4	ABC transporters;Bile secretion;	K05666	ABCC2	ATP-binding cassette, subfamily C (CFTR/MRP), member 2	-	http://www.genome.jp/dbget-bin/www_bget?ko:K05666
Unigene115386_g2_i1	ABC transporters;Bile secretion;	K05666	ABCC2	ATP-binding cassette, subfamily C (CFTR/MRP), member 2	-	http://www.genome.jp/dbget-bin/www_bget?ko:K05666
Unigene112839_g9_i1	ABC transporters;	K05674	ABCC10	ATP-binding cassette, subfamily C (CFTR/MRP), member 10	-	http://www.genome.jp/dbget-bin/www_bget?ko:K05674
Unigene112091_g3_i1	ABC transporters;	K05674	ABCC10	ATP-binding cassette, subfamily C (CFTR/MRP), member 10	-	http://www.genome.jp/dbget-bin/www_bget?ko:K05674
Unigene110545_g1_i1	ABC transporters;Bile secretion;	K05681	ABCG2	ATP-binding cassette, subfamily G (WHITE), member 2	-	http://www.genome.jp/dbget-bin/www_bget?ko:K05681
Unigene99712_g1_i1	Adherens junction;Focal adhesion;Tight junction;Regulation of actin cytoskeleton;Phagosome;Hippo signaling pathway;Hippo signaling pathway -fly;Rap1 signaling pathway;Oxytocin signaling pathway;Thyroid hormone signaling pathway;Leukocyte transendothelial migration;Platelet activation;Phototransduction - fly;	K05692	ACTB_G1	actin beta/gamma 1	-	http://www.genome.jp/dbget-bin/www_bget?ko:K05692
Unigene113891_g2_i7	Regulation of actin cytoskeleton;Fc gamma R-mediated phagocytosis;	K05758	ARPC2	actin related protein 2/3 complex, subunit 2	-	http://www.genome.jp/dbget-bin/www_bget?ko:K05758
Unigene140575_g1_i1	Regulation of actin cytoskeleton;Axon guidance;Fc gamma R-mediated phagocytosis;	K05765	CFL	cofilin	-	http://www.genome.jp/dbget-bin/www_bget?ko:K05765
Unigene87281_g2_i1	Calcium signaling pathway;Phosphatidylinositol signaling system;Inositol phosphate metabolism;Thyroid hormone signaling pathway;	K05857	PLCD	phosphatidylinositol phospholipase C, delta	[EC:3.1.4.11]	http://www.genome.jp/dbget-bin/www_bget?ko:K05857
Unigene87281_g1_i1	Calcium signaling pathway;Phosphatidylinositol signaling system;Inositol phosphate metabolism;Thyroid hormone signaling pathway;	K05857	PLCD	phosphatidylinositol phospholipase C, delta	[EC:3.1.4.11]	http://www.genome.jp/dbget-bin/www_bget?ko:K05857
Unigene113663_g2_i1	Calcium signaling pathway;	K05863	SLC25A4S, ANT	solute carrier family 25 (mitochondrial adenine nucleotide translocator), member 4/5/6/31	-	http://www.genome.jp/dbget-bin/www_bget?ko:K05863
Unigene91521_g1_i2	Cell cycle;p53 signaling pathway;FoxO signaling pathway;Progesterone-mediated oocyte maturation;	K05868	CCNB	cyclin B	-	http://www.genome.jp/dbget-bin/www_bget?ko:K05868
Unigene115490_g1_i1	alpha-Linolenic acid metabolism;	K05894	E1.3.1.42	12-oxophytodienoic acid reductase	[EC:1.3.1.42]	http://www.genome.jp/dbget-bin/www_bget?ko:K05894
Unigene107820_g1_i2	Sulfur metabolism;	K05907	APR	adenylyl-sulfate reductase (glutathione)	[EC:1.8.4.9]	http://www.genome.jp/dbget-bin/www_bget?ko:K05907
Unigene112694_g1_i1	Sulfur metabolism;	K05907	APR	adenylyl-sulfate reductase (glutathione)	[EC:1.8.4.9]	http://www.genome.jp/dbget-bin/www_bget?ko:K05907
Unigene116336_g7_i1	Sulfur metabolism;	K05907	APR	adenylyl-sulfate reductase (glutathione)	[EC:1.8.4.9]	http://www.genome.jp/dbget-bin/www_bget?ko:K05907
Unigene139538_g1_i1	Cysteine and methionine metabolism;	K05933	E1.14.17.4	aminocyclopropanecarboxylate oxidase	[EC:1.14.17.4]	http://www.genome.jp/dbget-bin/www_bget?ko:K05933
Unigene108075_g3_i1	-	K05953	E2.5.1.43	nicotianamine synthase	[EC:2.5.1.43]	http://www.genome.jp/dbget-bin/www_bget?ko:K05953
Unigene98153_g2_i2	Notch signaling pathway;Spliceosome;	K06063	SNW1, SKIIP, SKIP	SNW domain-containing protein 1	-	http://www.genome.jp/dbget-bin/www_bget?ko:K06063
Unigene75446_g1_i1	Tight junction;	K06111	EXOC4, SEC8L1	exocyst complex component 4	-	http://www.genome.jp/dbget-bin/www_bget?ko:K06111
Unigene90376_g1_i1	Glycerophospholipid metabolism;	K06130	LYPLA2	lysophospholipase II	[EC:3.1.1.5]	http://www.genome.jp/dbget-bin/www_bget?ko:K06130
Unigene113497_g2_i1	-	K06185	ABCF2	ATP-binding cassette, subfamily F, member 2	-	http://www.genome.jp/dbget-bin/www_bget?ko:K06185
Unigene95177_g2_i1	-	K06207	typA, bipA	GTP-binding protein	-	http://www.genome.jp/dbget-bin/www_bget?ko:K06207
Unigene111929_g6_i1	Apoptosis;Oocyte meiosis;Calcium signaling pathway;MAPK signaling pathway;VEGF signaling pathway;Wnt signaling pathway;Axon guidance;Osteoclast differentiation;Oxytocin signaling pathway;B cell receptor signaling pathway;Natural killer cell mediated cytotoxicity;T cell receptor signaling pathway;Glutamatergic synapse;Long-term potentiation;	K06268	PPP3R, CNB	serine/threonine-protein phosphatase 2B regulatory subunit	-	http://www.genome.jp/dbget-bin/www_bget?ko:K06268
Unigene93261_g1_i1	Apoptosis;Oocyte meiosis;Calcium signaling pathway;MAPK signaling pathway;VEGF signaling pathway;Wnt signaling pathway;Axon guidance;Osteoclast differentiation;Oxytocin signaling pathway;B cell receptor signaling pathway;Natural killer cell mediated cytotoxicity;T cell receptor signaling pathway;Glutamatergic synapse;Long-term potentiation;	K06268	PPP3R, CNB	serine/threonine-protein phosphatase 2B regulatory subunit	-	http://www.genome.jp/dbget-bin/www_bget?ko:K06268
Unigene97997_g1_i1	Focal adhesion;PPAR signaling pathway;	K06272	ILK	integrin-linked kinase	[EC:2.7.11.1]	http://www.genome.jp/dbget-bin/www_bget?ko:K06272
Unigene111561_g2_i2	-	K06287	maf	septum formation protein	-	http://www.genome.jp/dbget-bin/www_bget?ko:K06287
Unigene100885_g1_i1	Galactose metabolism;	K06611	E2.4.1.67	stachyose synthetase	[EC:2.4.1.67]	http://www.genome.jp/dbget-bin/www_bget?ko:K06611
Unigene115256_g1_i2	Cell cycle;Oocyte meiosis;Hippo signaling pathway;Hippo signaling pathway -fly;PI3K-Akt signaling pathway;Neurotrophin signaling pathway;	K06630	YWHAE	14-3-3 protein epsilon	-	http://www.genome.jp/dbget-bin/www_bget?ko:K06630
Unigene105945_g1_i1	Cell cycle;Oocyte meiosis;Hippo signaling pathway;Hippo signaling pathway -fly;PI3K-Akt signaling pathway;Neurotrophin signaling pathway;	K06630	YWHAE	14-3-3 protein epsilon	-	http://www.genome.jp/dbget-bin/www_bget?ko:K06630
Unigene111909_g1_i2	Cell cycle - yeast;Meiosis - yeast;	K06662	HRAD17, RAD24	cell cycle checkpoint protein	-	http://www.genome.jp/dbget-bin/www_bget?ko:K06662
Unigene15224_g1_i2	Cell cycle - yeast;Hippo signaling pathway;Hippo signaling pathway -fly;	K06685	MOB1, Mats	MOB kinase activator 1	-	http://www.genome.jp/dbget-bin/www_bget?ko:K06685
Unigene112243_g1_i5	Protein processing in endoplasmic reticulum;Ubiquitin mediated proteolysis;	K06689	UBE2D_E, UBC4, UBC5	ubiquitin-conjugating enzyme E2 D/E	[EC:6.3.2.19]	http://www.genome.jp/dbget-bin/www_bget?ko:K06689
Unigene108131_g3_i2	Protein processing in endoplasmic reticulum;Ubiquitin mediated proteolysis;	K06689	UBE2D_E, UBC4, UBC5	ubiquitin-conjugating enzyme E2 D/E	[EC:6.3.2.19]	http://www.genome.jp/dbget-bin/www_bget?ko:K06689
Unigene113147_g4_i1	Protein processing in endoplasmic reticulum;Ubiquitin mediated proteolysis;	K06689	UBE2D_E, UBC4, UBC5	ubiquitin-conjugating enzyme E2 D/E	[EC:6.3.2.19]	http://www.genome.jp/dbget-bin/www_bget?ko:K06689
Unigene96638_g1_i1	Proteasome;	K06699	PSME4	proteasome activator subunit 4	-	http://www.genome.jp/dbget-bin/www_bget?ko:K06699
Unigene104215_g1_i1	Proteasome;	K06700	PSMF1	proteasome inhibitor subunit 1 (PI31)	-	http://www.genome.jp/dbget-bin/www_bget?ko:K06700
Unigene109685_g1_i1	-	K06890	K06890	no	-	http://www.genome.jp/dbget-bin/www_bget?ko:K06890
Unigene112043_g1_i1	-	K06892	K06892	feruloyl-CoA ortho-hydroxylase	[EC:1.14.11.-]	http://www.genome.jp/dbget-bin/www_bget?ko:K06892
Unigene114589_g1_i3	-	K06892	K06892	feruloyl-CoA ortho-hydroxylase	[EC:1.14.11.-]	http://www.genome.jp/dbget-bin/www_bget?ko:K06892
Unigene176328_g1_i1	-	K06892	K06892	feruloyl-CoA ortho-hydroxylase	[EC:1.14.11.-]	http://www.genome.jp/dbget-bin/www_bget?ko:K06892
Unigene103680_g1_i1	-	K06892	K06892	feruloyl-CoA ortho-hydroxylase	[EC:1.14.11.-]	http://www.genome.jp/dbget-bin/www_bget?ko:K06892
Unigene112043_g3_i1	-	K06892	K06892	feruloyl-CoA ortho-hydroxylase	[EC:1.14.11.-]	http://www.genome.jp/dbget-bin/www_bget?ko:K06892
Unigene113498_g1_i1	-	K06892	K06892	feruloyl-CoA ortho-hydroxylase	[EC:1.14.11.-]	http://www.genome.jp/dbget-bin/www_bget?ko:K06892
Unigene112043_g2_i1	-	K06892	K06892	feruloyl-CoA ortho-hydroxylase	[EC:1.14.11.-]	http://www.genome.jp/dbget-bin/www_bget?ko:K06892
Unigene112043_g4_i1	-	K06892	K06892	feruloyl-CoA ortho-hydroxylase	[EC:1.14.11.-]	http://www.genome.jp/dbget-bin/www_bget?ko:K06892
Unigene103986_g2_i2	-	K06892	K06892	feruloyl-CoA ortho-hydroxylase	[EC:1.14.11.-]	http://www.genome.jp/dbget-bin/www_bget?ko:K06892
Unigene109175_g1_i1	-	K06892	K06892	feruloyl-CoA ortho-hydroxylase	[EC:1.14.11.-]	http://www.genome.jp/dbget-bin/www_bget?ko:K06892
Unigene88716_g2_i1	-	K06892	K06892	feruloyl-CoA ortho-hydroxylase	[EC:1.14.11.-]	http://www.genome.jp/dbget-bin/www_bget?ko:K06892
Unigene101274_g1_i1	-	K06892	K06892	feruloyl-CoA ortho-hydroxylase	[EC:1.14.11.-]	http://www.genome.jp/dbget-bin/www_bget?ko:K06892
Unigene107448_g1_i1	-	K06892	K06892	feruloyl-CoA ortho-hydroxylase	[EC:1.14.11.-]	http://www.genome.jp/dbget-bin/www_bget?ko:K06892
Unigene92803_g1_i1	-	K06892	K06892	feruloyl-CoA ortho-hydroxylase	[EC:1.14.11.-]	http://www.genome.jp/dbget-bin/www_bget?ko:K06892
Unigene88716_g1_i1	-	K06892	K06892	feruloyl-CoA ortho-hydroxylase	[EC:1.14.11.-]	http://www.genome.jp/dbget-bin/www_bget?ko:K06892
Unigene109494_g1_i1	-	K06892	K06892	feruloyl-CoA ortho-hydroxylase	[EC:1.14.11.-]	http://www.genome.jp/dbget-bin/www_bget?ko:K06892
Unigene113074_g1_i2	-	K06892	K06892	feruloyl-CoA ortho-hydroxylase	[EC:1.14.11.-]	http://www.genome.jp/dbget-bin/www_bget?ko:K06892
Unigene110867_g2_i1	-	K06892	K06892	feruloyl-CoA ortho-hydroxylase	[EC:1.14.11.-]	http://www.genome.jp/dbget-bin/www_bget?ko:K06892
Unigene111275_g4_i2	-	K06892	K06892	feruloyl-CoA ortho-hydroxylase	[EC:1.14.11.-]	http://www.genome.jp/dbget-bin/www_bget?ko:K06892
Unigene112853_g1_i2	-	K06892	K06892	feruloyl-CoA ortho-hydroxylase	[EC:1.14.11.-]	http://www.genome.jp/dbget-bin/www_bget?ko:K06892
Unigene69215_g1_i1	-	K06910	K06910	no	-	http://www.genome.jp/dbget-bin/www_bget?ko:K06910
Unigene99004_g2_i1	-	K06941	rlmN	23S rRNA (adenine2503-C2)-methyltransferase	[EC:2.1.1.192]	http://www.genome.jp/dbget-bin/www_bget?ko:K06941
Unigene95154_g1_i1	-	K06941	rlmN	23S rRNA (adenine2503-C2)-methyltransferase	[EC:2.1.1.192]	http://www.genome.jp/dbget-bin/www_bget?ko:K06941
Unigene111115_g5_i1	-	K06944	K06944	no	-	http://www.genome.jp/dbget-bin/www_bget?ko:K06944
Unigene115842_g2_i1	-	K06947	GRC3, NOL9	polynucleotide 5'-hydroxyl-kinase GRC3/NOL9	[EC:2.7.1.-]	http://www.genome.jp/dbget-bin/www_bget?ko:K06947
Unigene95332_g1_i1	-	K06950	K06950	uncharacterized protein	-	http://www.genome.jp/dbget-bin/www_bget?ko:K06950
Unigene95100_g2_i1	-	K06995	K06995	no	-	http://www.genome.jp/dbget-bin/www_bget?ko:K06995
Unigene110366_g2_i1	-	K07033	K07033	no	-	http://www.genome.jp/dbget-bin/www_bget?ko:K07033
Unigene116267_g3_i2	-	K07052	K07052	no	-	http://www.genome.jp/dbget-bin/www_bget?ko:K07052
Unigene105907_g1_i2	-	K07056	rsmI	16S rRNA (cytidine1402-2'-O)-methyltransferase	[EC:2.1.1.198]	http://www.genome.jp/dbget-bin/www_bget?ko:K07056
Unigene87361_g3_i1	-	K07088	K07088	no	-	http://www.genome.jp/dbget-bin/www_bget?ko:K07088
Unigene109085_g2_i1	Insulin signaling pathway;	K07195	EXOC7, EXO70	exocyst complex component 7	-	http://www.genome.jp/dbget-bin/www_bget?ko:K07195
Unigene105437_g1_i1	Insulin signaling pathway;	K07195	EXOC7, EXO70	exocyst complex component 7	-	http://www.genome.jp/dbget-bin/www_bget?ko:K07195
Unigene107584_g2_i1	Insulin signaling pathway;	K07195	EXOC7, EXO70	exocyst complex component 7	-	http://www.genome.jp/dbget-bin/www_bget?ko:K07195
Unigene88649_g1_i1	Insulin signaling pathway;	K07195	EXOC7, EXO70	exocyst complex component 7	-	http://www.genome.jp/dbget-bin/www_bget?ko:K07195
Unigene110706_g1_i1	Regulation of autophagy;FoxO signaling pathway;PI3K-Akt signaling pathway;mTOR signaling pathway;Adipocytokine signaling pathway;Insulin signaling pathway;Oxytocin signaling pathway;Circadian rhythm;	K07198	PRKAA, AMPK	5'-AMP-activated protein kinase, catalytic alpha subunit	[EC:2.7.11.11]	http://www.genome.jp/dbget-bin/www_bget?ko:K07198
Unigene103874_g2_i1	Regulation of autophagy;FoxO signaling pathway;PI3K-Akt signaling pathway;mTOR signaling pathway;Adipocytokine signaling pathway;Insulin signaling pathway;Oxytocin signaling pathway;Circadian rhythm;	K07198	PRKAA, AMPK	5'-AMP-activated protein kinase, catalytic alpha subunit	[EC:2.7.11.11]	http://www.genome.jp/dbget-bin/www_bget?ko:K07198
Unigene97623_g1_i1	Regulation of autophagy;FoxO signaling pathway;PI3K-Akt signaling pathway;mTOR signaling pathway;Adipocytokine signaling pathway;Insulin signaling pathway;Oxytocin signaling pathway;Circadian rhythm;	K07198	PRKAA, AMPK	5'-AMP-activated protein kinase, catalytic alpha subunit	[EC:2.7.11.11]	http://www.genome.jp/dbget-bin/www_bget?ko:K07198
Unigene111811_g1_i2	Regulation of autophagy;FoxO signaling pathway;PI3K-Akt signaling pathway;mTOR signaling pathway;Adipocytokine signaling pathway;Insulin signaling pathway;Oxytocin signaling pathway;Circadian rhythm;	K07198	PRKAA, AMPK	5'-AMP-activated protein kinase, catalytic alpha subunit	[EC:2.7.11.11]	http://www.genome.jp/dbget-bin/www_bget?ko:K07198
Unigene93220_g1_i1	Regulation of autophagy;FoxO signaling pathway;PI3K-Akt signaling pathway;mTOR signaling pathway;Adipocytokine signaling pathway;Insulin signaling pathway;Oxytocin signaling pathway;Circadian rhythm;	K07198	PRKAA, AMPK	5'-AMP-activated protein kinase, catalytic alpha subunit	[EC:2.7.11.11]	http://www.genome.jp/dbget-bin/www_bget?ko:K07198
Unigene110747_g1_i1	Regulation of autophagy;FoxO signaling pathway;PI3K-Akt signaling pathway;mTOR signaling pathway;Adipocytokine signaling pathway;Insulin signaling pathway;Oxytocin signaling pathway;Circadian rhythm;	K07198	PRKAA, AMPK	5'-AMP-activated protein kinase, catalytic alpha subunit	[EC:2.7.11.11]	http://www.genome.jp/dbget-bin/www_bget?ko:K07198
Unigene104858_g1_i1	Regulation of autophagy;FoxO signaling pathway;PI3K-Akt signaling pathway;mTOR signaling pathway;Adipocytokine signaling pathway;Insulin signaling pathway;Oxytocin signaling pathway;Circadian rhythm;	K07198	PRKAA, AMPK	5'-AMP-activated protein kinase, catalytic alpha subunit	[EC:2.7.11.11]	http://www.genome.jp/dbget-bin/www_bget?ko:K07198
Unigene108401_g1_i1	Regulation of autophagy;FoxO signaling pathway;PI3K-Akt signaling pathway;mTOR signaling pathway;Adipocytokine signaling pathway;Insulin signaling pathway;Oxytocin signaling pathway;Circadian rhythm;	K07198	PRKAA, AMPK	5'-AMP-activated protein kinase, catalytic alpha subunit	[EC:2.7.11.11]	http://www.genome.jp/dbget-bin/www_bget?ko:K07198
Unigene103874_g1_i1	Regulation of autophagy;FoxO signaling pathway;PI3K-Akt signaling pathway;mTOR signaling pathway;Adipocytokine signaling pathway;Insulin signaling pathway;Oxytocin signaling pathway;Circadian rhythm;	K07198	PRKAA, AMPK	5'-AMP-activated protein kinase, catalytic alpha subunit	[EC:2.7.11.11]	http://www.genome.jp/dbget-bin/www_bget?ko:K07198
Unigene112984_g1_i1	ErbB signaling pathway;HIF-1 signaling pathway;PI3K-Akt signaling pathway;mTOR signaling pathway;Adipocytokine signaling pathway;Insulin signaling pathway;Thyroid hormone signaling pathway;	K07203	FRAP	FKBP12-rapamycin complex-associated protein	-	http://www.genome.jp/dbget-bin/www_bget?ko:K07203
Unigene108790_g2_i2	Adipocytokine signaling pathway;	K07297	ADIPOR	adiponectin receptor	-	http://www.genome.jp/dbget-bin/www_bget?ko:K07297
Unigene111316_g5_i2	-	K07305	msrB	peptide-methionine (R)-S-oxide reductase	[EC:1.8.4.12]	http://www.genome.jp/dbget-bin/www_bget?ko:K07305
Unigene74616_g1_i1	Gap junction;Phagosome;	K07374	TUBA	tubulin alpha	-	http://www.genome.jp/dbget-bin/www_bget?ko:K07374
Unigene45281_g1_i1	Gap junction;Phagosome;	K07374	TUBA	tubulin alpha	-	http://www.genome.jp/dbget-bin/www_bget?ko:K07374
Unigene101919_g1_i1	Gap junction;Phagosome;	K07374	TUBA	tubulin alpha	-	http://www.genome.jp/dbget-bin/www_bget?ko:K07374
Unigene107966_g1_i6	Gap junction;Phagosome;	K07374	TUBA	tubulin alpha	-	http://www.genome.jp/dbget-bin/www_bget?ko:K07374
Unigene113832_g14_i1	Gap junction;Phagosome;	K07374	TUBA	tubulin alpha	-	http://www.genome.jp/dbget-bin/www_bget?ko:K07374
Unigene103814_g2_i1	Gap junction;Phagosome;	K07375	TUBB	tubulin beta	-	http://www.genome.jp/dbget-bin/www_bget?ko:K07375
Unigene104005_g1_i2	Galactose metabolism;Glycosphingolipid biosynthesis - globo series;Glycerolipid metabolism;Sphingolipid metabolism;	K07407	E3.2.1.22B, galA, rafA	alpha-galactosidase	[EC:3.2.1.22]	http://www.genome.jp/dbget-bin/www_bget?ko:K07407
Unigene78185_g1_i1	Retinol metabolism;	K07437	CYP26A	cytochrome P450, family 26, subfamily A	-	http://www.genome.jp/dbget-bin/www_bget?ko:K07437
Unigene106840_g1_i1	Retinol metabolism;	K07437	CYP26A	cytochrome P450, family 26, subfamily A	-	http://www.genome.jp/dbget-bin/www_bget?ko:K07437
Unigene103102_g1_i1	DNA replication;Fanconi anemia pathway;Homologous recombination;Mismatch repair;Nucleotide excision repair;	K07466	RFA1, RPA1, rpa	replication factor A1	-	http://www.genome.jp/dbget-bin/www_bget?ko:K07466
Unigene93423_g1_i2	RNA transport;Ribosome biogenesis in eukaryotes;	K07562	NMD3	nonsense-mediated mRNA decay protein 3	-	http://www.genome.jp/dbget-bin/www_bget?ko:K07562
Unigene87973_g1_i2	-	K07735	algH	putative transcriptional regulator	-	http://www.genome.jp/dbget-bin/www_bget?ko:K07735
Unigene112925_g3_i1	Steroid biosynthesis;	K07748	E1.1.1.170, NSDHL, ERG26	sterol-4alpha-carboxylate 3-dehydrogenase (decarboxylating)	[EC:1.1.1.170]	http://www.genome.jp/dbget-bin/www_bget?ko:K07748
Unigene103848_g1_i1	Endocytosis;Pancreatic secretion;Endocrine and other factor-regulated calcium reabsorption;Vasopressin-regulated water reabsorption;	K07904	RAB11A	Ras-related protein Rab-11A	-	http://www.genome.jp/dbget-bin/www_bget?ko:K07904
Unigene112801_g1_i1	-	K07910	RAB18	Ras-related protein Rab-18	-	http://www.genome.jp/dbget-bin/www_bget?ko:K07910
Unigene104975_g1_i2	-	K07937	ARF1	ADP-ribosylation factor 1	-	http://www.genome.jp/dbget-bin/www_bget?ko:K07937
Unigene110016_g2_i1	Glycosaminoglycan degradation;	K07964	HPSE	heparanase 1	[EC:3.2.1.166]	http://www.genome.jp/dbget-bin/www_bget?ko:K07964
Unigene86922_g1_i2	Glycosaminoglycan degradation;	K07964	HPSE	heparanase 1	[EC:3.2.1.166]	http://www.genome.jp/dbget-bin/www_bget?ko:K07964
Unigene110016_g1_i1	Glycosaminoglycan degradation;	K07964	HPSE	heparanase 1	[EC:3.2.1.166]	http://www.genome.jp/dbget-bin/www_bget?ko:K07964
Unigene93316_g2_i1	-	K07976	RAB	Rab family, other	-	http://www.genome.jp/dbget-bin/www_bget?ko:K07976
Unigene113833_g2_i4	Antigen processing and presentation;	K08064	NFYA	nuclear transcription factor Y, alpha	-	http://www.genome.jp/dbget-bin/www_bget?ko:K08064
Unigene115166_g4_i1	Antigen processing and presentation;	K08064	NFYA	nuclear transcription factor Y, alpha	-	http://www.genome.jp/dbget-bin/www_bget?ko:K08064
Unigene111374_g2_i1	Antigen processing and presentation;	K08064	NFYA	nuclear transcription factor Y, alpha	-	http://www.genome.jp/dbget-bin/www_bget?ko:K08064
Unigene113003_g2_i4	Antigen processing and presentation;	K08064	NFYA	nuclear transcription factor Y, alpha	-	http://www.genome.jp/dbget-bin/www_bget?ko:K08064
Unigene103323_g1_i1	Antigen processing and presentation;	K08065	NFYB	nuclear transcription Y subunit beta	-	http://www.genome.jp/dbget-bin/www_bget?ko:K08065
Unigene108955_g1_i2	Antigen processing and presentation;	K08065	NFYB	nuclear transcription Y subunit beta	-	http://www.genome.jp/dbget-bin/www_bget?ko:K08065
Unigene114066_g3_i1	Antigen processing and presentation;	K08066	NFYC	nuclear transcription factor Y, gamma	-	http://www.genome.jp/dbget-bin/www_bget?ko:K08066
Unigene106376_g1_i2	Antigen processing and presentation;	K08066	NFYC	nuclear transcription factor Y, gamma	-	http://www.genome.jp/dbget-bin/www_bget?ko:K08066
Unigene111091_g7_i1	Antigen processing and presentation;	K08066	NFYC	nuclear transcription factor Y, gamma	-	http://www.genome.jp/dbget-bin/www_bget?ko:K08066
Unigene111091_g6_i1	Antigen processing and presentation;	K08066	NFYC	nuclear transcription factor Y, gamma	-	http://www.genome.jp/dbget-bin/www_bget?ko:K08066
Unigene107999_g2_i2	Tropane, piperidine and pyridine alkaloid biosynthesis;	K08081	TR1	Tropinone reductase 1	[EC:1.1.1.206]	http://www.genome.jp/dbget-bin/www_bget?ko:K08081
Unigene108922_g1_i1	Tropane, piperidine and pyridine alkaloid biosynthesis;	K08081	TR1	Tropinone reductase 1	[EC:1.1.1.206]	http://www.genome.jp/dbget-bin/www_bget?ko:K08081
Unigene89438_g2_i1	-	K08141	MAL	MFS transporter, SP family, general alpha glucoside:H+ symporter	-	http://www.genome.jp/dbget-bin/www_bget?ko:K08141
Unigene83641_g1_i1	-	K08145	SLC2A8, GLUT8	MFS transporter, SP family, solute carrier family 2 (facilitated glucose transporter), member 8	-	http://www.genome.jp/dbget-bin/www_bget?ko:K08145
Unigene115377_g1_i1	-	K08145	SLC2A8, GLUT8	MFS transporter, SP family, solute carrier family 2 (facilitated glucose transporter), member 8	-	http://www.genome.jp/dbget-bin/www_bget?ko:K08145
Unigene114506_g3_i3	-	K08150	SLC2A13, ITR	MFS transporter, SP family, solute carrier family 2 (myo-inositol transporter), member 13	-	http://www.genome.jp/dbget-bin/www_bget?ko:K08150
Unigene95987_g1_i1	-	K08176	PHO84	MFS transporter, PHS family, inorganic phosphate transporter	-	http://www.genome.jp/dbget-bin/www_bget?ko:K08176
Unigene115405_g1_i1	-	K08176	PHO84	MFS transporter, PHS family, inorganic phosphate transporter	-	http://www.genome.jp/dbget-bin/www_bget?ko:K08176
Unigene104795_g1_i1	-	K08176	PHO84	MFS transporter, PHS family, inorganic phosphate transporter	-	http://www.genome.jp/dbget-bin/www_bget?ko:K08176
Unigene92846_g1_i1	-	K08234	yaeR	glyoxylase I family protein	-	http://www.genome.jp/dbget-bin/www_bget?ko:K08234
Unigene114643_g1_i1	-	K08235	E2.4.1.207	xyloglucan:xyloglucosyl transferase	[EC:2.4.1.207]	http://www.genome.jp/dbget-bin/www_bget?ko:K08235
Unigene94362_g2_i1	-	K08235	E2.4.1.207	xyloglucan:xyloglucosyl transferase	[EC:2.4.1.207]	http://www.genome.jp/dbget-bin/www_bget?ko:K08235
Unigene102333_g1_i1	-	K08235	E2.4.1.207	xyloglucan:xyloglucosyl transferase	[EC:2.4.1.207]	http://www.genome.jp/dbget-bin/www_bget?ko:K08235
Unigene85055_g1_i1	-	K08235	E2.4.1.207	xyloglucan:xyloglucosyl transferase	[EC:2.4.1.207]	http://www.genome.jp/dbget-bin/www_bget?ko:K08235
Unigene104531_g1_i1	-	K08235	E2.4.1.207	xyloglucan:xyloglucosyl transferase	[EC:2.4.1.207]	http://www.genome.jp/dbget-bin/www_bget?ko:K08235
Unigene139970_g1_i1	-	K08235	E2.4.1.207	xyloglucan:xyloglucosyl transferase	[EC:2.4.1.207]	http://www.genome.jp/dbget-bin/www_bget?ko:K08235
Unigene114368_g1_i1	-	K08237	E2.4.1.218	hydroquinone glucosyltransferase	[EC:2.4.1.218]	http://www.genome.jp/dbget-bin/www_bget?ko:K08237
Unigene114494_g4_i2	-	K08237	E2.4.1.218	hydroquinone glucosyltransferase	[EC:2.4.1.218]	http://www.genome.jp/dbget-bin/www_bget?ko:K08237
Unigene115969_g2_i1	alpha-Linolenic acid metabolism;	K08241	E2.1.1.141	jasmonate O-methyltransferase	[EC:2.1.1.141]	http://www.genome.jp/dbget-bin/www_bget?ko:K08241
Unigene103193_g1_i1	alpha-Linolenic acid metabolism;	K08241	E2.1.1.141	jasmonate O-methyltransferase	[EC:2.1.1.141]	http://www.genome.jp/dbget-bin/www_bget?ko:K08241
Unigene103561_g2_i1	alpha-Linolenic acid metabolism;	K08241	E2.1.1.141	jasmonate O-methyltransferase	[EC:2.1.1.141]	http://www.genome.jp/dbget-bin/www_bget?ko:K08241
Unigene105528_g2_i1	-	K08244	E2.7.9.4	alpha-glucan, water dikinase	[EC:2.7.9.4]	http://www.genome.jp/dbget-bin/www_bget?ko:K08244
Unigene108133_g2_i1	-	K08245	E3.4.23.40	phytepsin	[EC:3.4.23.40]	http://www.genome.jp/dbget-bin/www_bget?ko:K08245
Unigene110787_g1_i1	-	K08245	E3.4.23.40	phytepsin	[EC:3.4.23.40]	http://www.genome.jp/dbget-bin/www_bget?ko:K08245
Unigene108133_g1_i1	-	K08245	E3.4.23.40	phytepsin	[EC:3.4.23.40]	http://www.genome.jp/dbget-bin/www_bget?ko:K08245
Unigene108133_g3_i1	-	K08245	E3.4.23.40	phytepsin	[EC:3.4.23.40]	http://www.genome.jp/dbget-bin/www_bget?ko:K08245
Unigene105579_g1_i1	Regulation of autophagy;mTOR signaling pathway;	K08269	ULK1_2_3, ATG1	serine/threonine-protein kinase ULK/ATG1	[EC:2.7.11.1]	http://www.genome.jp/dbget-bin/www_bget?ko:K08269
Unigene104516_g1_i1	mTOR signaling pathway;	K08272	CAB39, MO25	calcium binding protein 3	-	http://www.genome.jp/dbget-bin/www_bget?ko:K08272
Unigene97037_g2_i1	Regulation of autophagy;	K08331	ATG13	autophagy-related protein 13	-	http://www.genome.jp/dbget-bin/www_bget?ko:K08331
Unigene106260_g1_i2	Regulation of autophagy;	K08332	VAC8	vacuolar protein 8	-	http://www.genome.jp/dbget-bin/www_bget?ko:K08332
Unigene109174_g1_i1	Regulation of autophagy;	K08332	VAC8	vacuolar protein 8	-	http://www.genome.jp/dbget-bin/www_bget?ko:K08332
Unigene87432_g2_i1	Regulation of autophagy;FoxO signaling pathway;GABAergic synapse;	K08341	GABARAP, ATG8, LC3	GABA(A) receptor-associated protein	-	http://www.genome.jp/dbget-bin/www_bget?ko:K08341
Unigene103195_g1_i4	Regulation of autophagy;FoxO signaling pathway;GABAergic synapse;	K08341	GABARAP, ATG8, LC3	GABA(A) receptor-associated protein	-	http://www.genome.jp/dbget-bin/www_bget?ko:K08341
Unigene101030_g2_i2	-	K08360	CYB561	cytochrome b-561	-	http://www.genome.jp/dbget-bin/www_bget?ko:K08360
Unigene95084_g1_i1	-	K08360	CYB561	cytochrome b-561	-	http://www.genome.jp/dbget-bin/www_bget?ko:K08360
Unigene71925_g1_i1	-	K08472	MLO	mlo protein	-	http://www.genome.jp/dbget-bin/www_bget?ko:K08472
Unigene113688_g10_i2	-	K08472	MLO	mlo protein	-	http://www.genome.jp/dbget-bin/www_bget?ko:K08472
Unigene114720_g3_i1	SNARE interactions in vesicular transport;	K08493	VTI1	vesicle transport through interaction with t-SNAREs 1	-	http://www.genome.jp/dbget-bin/www_bget?ko:K08493
Unigene115872_g2_i3	-	K08518	STXBP5	syntaxin-binding protein 5	-	http://www.genome.jp/dbget-bin/www_bget?ko:K08518
Unigene115872_g1_i1	-	K08518	STXBP5	syntaxin-binding protein 5	-	http://www.genome.jp/dbget-bin/www_bget?ko:K08518
Unigene110634_g3_i2	Protein processing in endoplasmic reticulum;	K08653	MBTPS1	membrane-bound transcription factor site-1 protease	[EC:3.4.21.112]	http://www.genome.jp/dbget-bin/www_bget?ko:K08653
Unigene106344_g1_i2	Glycerophospholipid metabolism;	K08730	PTDSS2	phosphatidylserine synthase 2	[EC:2.7.8.29]	http://www.genome.jp/dbget-bin/www_bget?ko:K08730
Unigene116027_g5_i11	-	K08741	MSH5	DNA mismatch repair protein MSH5	-	http://www.genome.jp/dbget-bin/www_bget?ko:K08741
Unigene85144_g1_i1	PPAR signaling pathway;	K08770	UBC	ubiquitin C	-	http://www.genome.jp/dbget-bin/www_bget?ko:K08770
Unigene89835_g1_i1	PPAR signaling pathway;	K08770	UBC	ubiquitin C	-	http://www.genome.jp/dbget-bin/www_bget?ko:K08770
Unigene115651_g1_i1	-	K08776	NPEPPS	puromycin-sensitive aminopeptidase	[EC:3.4.11.-]	http://www.genome.jp/dbget-bin/www_bget?ko:K08776
Unigene115651_g2_i1	-	K08776	NPEPPS	puromycin-sensitive aminopeptidase	[EC:3.4.11.-]	http://www.genome.jp/dbget-bin/www_bget?ko:K08776
Unigene114274_g2_i1	-	K08776	NPEPPS	puromycin-sensitive aminopeptidase	[EC:3.4.11.-]	http://www.genome.jp/dbget-bin/www_bget?ko:K08776
Unigene97094_g1_i2	-	K08819	CDK12_13	cyclin-dependent kinase 12/13	[EC:2.7.11.22 2.7.11.23]	http://www.genome.jp/dbget-bin/www_bget?ko:K08819
Unigene104428_g1_i1	-	K08819	CDK12_13	cyclin-dependent kinase 12/13	[EC:2.7.11.22 2.7.11.23]	http://www.genome.jp/dbget-bin/www_bget?ko:K08819
Unigene114188_g2_i1	-	K08819	CDK12_13	cyclin-dependent kinase 12/13	[EC:2.7.11.22 2.7.11.23]	http://www.genome.jp/dbget-bin/www_bget?ko:K08819
Unigene104578_g5_i1	-	K08819	CDK12_13	cyclin-dependent kinase 12/13	[EC:2.7.11.22 2.7.11.23]	http://www.genome.jp/dbget-bin/www_bget?ko:K08819
Unigene108395_g4_i1	-	K08819	CDK12_13	cyclin-dependent kinase 12/13	[EC:2.7.11.22 2.7.11.23]	http://www.genome.jp/dbget-bin/www_bget?ko:K08819
Unigene104578_g4_i1	-	K08819	CDK12_13	cyclin-dependent kinase 12/13	[EC:2.7.11.22 2.7.11.23]	http://www.genome.jp/dbget-bin/www_bget?ko:K08819
Unigene114246_g1_i6	-	K08827	PRPF4B	serine/threonine-protein kinase PRP4	[EC:2.7.11.1]	http://www.genome.jp/dbget-bin/www_bget?ko:K08827
Unigene106325_g3_i1	-	K08829	MAK	male germ cell-associated kinase	[EC:2.7.11.22]	http://www.genome.jp/dbget-bin/www_bget?ko:K08829
Unigene106325_g1_i1	-	K08829	MAK	male germ cell-associated kinase	[EC:2.7.11.22]	http://www.genome.jp/dbget-bin/www_bget?ko:K08829
Unigene106325_g2_i1	-	K08829	MAK	male germ cell-associated kinase	[EC:2.7.11.22]	http://www.genome.jp/dbget-bin/www_bget?ko:K08829
Unigene106325_g4_i1	-	K08829	MAK	male germ cell-associated kinase	[EC:2.7.11.22]	http://www.genome.jp/dbget-bin/www_bget?ko:K08829
Unigene115139_g1_i2	Protein processing in endoplasmic reticulum;	K08852	ERN1	serine/threonine-protein kinase/endoribonuclease IRE1	[EC:2.7.11.1]	http://www.genome.jp/dbget-bin/www_bget?ko:K08852
Unigene108099_g2_i1	-	K08867	WNK, PRKWNK	WNK lysine deficient protein kinase	[EC:2.7.11.1]	http://www.genome.jp/dbget-bin/www_bget?ko:K08867
Unigene100121_g1_i1	-	K08867	WNK, PRKWNK	WNK lysine deficient protein kinase	[EC:2.7.11.1]	http://www.genome.jp/dbget-bin/www_bget?ko:K08867
Unigene108459_g5_i2	-	K08869	ADCK, ABC1	aarF domain-containing kinase	-	http://www.genome.jp/dbget-bin/www_bget?ko:K08869
Unigene92779_g1_i1	-	K08869	ADCK, ABC1	aarF domain-containing kinase	-	http://www.genome.jp/dbget-bin/www_bget?ko:K08869
Unigene112728_g1_i1	-	K08869	ADCK, ABC1	aarF domain-containing kinase	-	http://www.genome.jp/dbget-bin/www_bget?ko:K08869
Unigene109296_g2_i2	-	K08869	ADCK, ABC1	aarF domain-containing kinase	-	http://www.genome.jp/dbget-bin/www_bget?ko:K08869
Unigene116171_g3_i2	mRNA surveillance pathway;	K08873	SMG1	PI-3-kinase-related kinase SMG-1	-	http://www.genome.jp/dbget-bin/www_bget?ko:K08873
Unigene116171_g2_i1	mRNA surveillance pathway;	K08873	SMG1	PI-3-kinase-related kinase SMG-1	-	http://www.genome.jp/dbget-bin/www_bget?ko:K08873
Unigene115957_g1_i2	-	K08874	TRRAP	transformation/transcription domain-associated protein	-	http://www.genome.jp/dbget-bin/www_bget?ko:K08874
Unigene101408_g2_i3	-	K08880	STK19	serine/threonine kinase 19	[EC:2.7.11.1]	http://www.genome.jp/dbget-bin/www_bget?ko:K08880
Unigene104224_g1_i1	-	K08900	BCS1	mitochondrial chaperone BCS1	-	http://www.genome.jp/dbget-bin/www_bget?ko:K08900
Unigene110818_g1_i1	-	K08900	BCS1	mitochondrial chaperone BCS1	-	http://www.genome.jp/dbget-bin/www_bget?ko:K08900
Unigene110165_g2_i1	-	K08900	BCS1	mitochondrial chaperone BCS1	-	http://www.genome.jp/dbget-bin/www_bget?ko:K08900
Unigene115110_g2_i3	-	K08900	BCS1	mitochondrial chaperone BCS1	-	http://www.genome.jp/dbget-bin/www_bget?ko:K08900
Unigene92665_g1_i2	-	K08900	BCS1	mitochondrial chaperone BCS1	-	http://www.genome.jp/dbget-bin/www_bget?ko:K08900
Unigene104694_g1_i1	Photosynthesis;	K08901	psbQ	photosystem II oxygen-evolving enhancer protein 3	-	http://www.genome.jp/dbget-bin/www_bget?ko:K08901
Unigene112061_g5_i2	Photosynthesis;	K08901	psbQ	photosystem II oxygen-evolving enhancer protein 3	-	http://www.genome.jp/dbget-bin/www_bget?ko:K08901
Unigene100631_g1_i1	Photosynthesis - antenna proteins;	K08911	LHCA5	light-harvesting complex I chlorophyll a/b binding protein 5	-	http://www.genome.jp/dbget-bin/www_bget?ko:K08911
Unigene103907_g2_i2	-	K09264	K09264	MADS-box transcription factor, plant	-	http://www.genome.jp/dbget-bin/www_bget?ko:K09264
Unigene140224_g1_i1	-	K09264	K09264	MADS-box transcription factor, plant	-	http://www.genome.jp/dbget-bin/www_bget?ko:K09264
Unigene94977_g1_i1	-	K09264	K09264	MADS-box transcription factor, plant	-	http://www.genome.jp/dbget-bin/www_bget?ko:K09264
Unigene112397_g8_i1	-	K09264	K09264	MADS-box transcription factor, plant	-	http://www.genome.jp/dbget-bin/www_bget?ko:K09264
Unigene113385_g6_i1	-	K09284	AP2	AP2-like factor, euAP2 lineage	-	http://www.genome.jp/dbget-bin/www_bget?ko:K09284
Unigene110025_g2_i1	-	K09284	AP2	AP2-like factor, euAP2 lineage	-	http://www.genome.jp/dbget-bin/www_bget?ko:K09284
Unigene102644_g1_i3	-	K09285	OVM, ANT	AP2-like factor, ANT lineage	-	http://www.genome.jp/dbget-bin/www_bget?ko:K09285
Unigene93765_g1_i1	-	K09285	OVM, ANT	AP2-like factor, ANT lineage	-	http://www.genome.jp/dbget-bin/www_bget?ko:K09285
Unigene112417_g4_i1	-	K09286	EREBP	EREBP-like factor	-	http://www.genome.jp/dbget-bin/www_bget?ko:K09286
Unigene112738_g1_i1	-	K09286	EREBP	EREBP-like factor	-	http://www.genome.jp/dbget-bin/www_bget?ko:K09286
Unigene107292_g2_i1	-	K09286	EREBP	EREBP-like factor	-	http://www.genome.jp/dbget-bin/www_bget?ko:K09286
Unigene112417_g3_i1	-	K09286	EREBP	EREBP-like factor	-	http://www.genome.jp/dbget-bin/www_bget?ko:K09286
Unigene103513_g1_i1	-	K09286	EREBP	EREBP-like factor	-	http://www.genome.jp/dbget-bin/www_bget?ko:K09286
Unigene85578_g1_i1	-	K09286	EREBP	EREBP-like factor	-	http://www.genome.jp/dbget-bin/www_bget?ko:K09286
Unigene106232_g1_i1	-	K09286	EREBP	EREBP-like factor	-	http://www.genome.jp/dbget-bin/www_bget?ko:K09286
Unigene89449_g1_i1	-	K09338	HD-ZIP	homeobox-leucine zipper protein	-	http://www.genome.jp/dbget-bin/www_bget?ko:K09338
Unigene112202_g1_i3	-	K09338	HD-ZIP	homeobox-leucine zipper protein	-	http://www.genome.jp/dbget-bin/www_bget?ko:K09338
Unigene102894_g1_i1	-	K09338	HD-ZIP	homeobox-leucine zipper protein	-	http://www.genome.jp/dbget-bin/www_bget?ko:K09338
Unigene107559_g1_i1	-	K09338	HD-ZIP	homeobox-leucine zipper protein	-	http://www.genome.jp/dbget-bin/www_bget?ko:K09338
Unigene113890_g4_i1	-	K09338	HD-ZIP	homeobox-leucine zipper protein	-	http://www.genome.jp/dbget-bin/www_bget?ko:K09338
Unigene85202_g1_i2	-	K09377	CSRP	cysteine and glycine-rich protein	-	http://www.genome.jp/dbget-bin/www_bget?ko:K09377
Unigene98592_g1_i1	-	K09419	HSFF	heat shock transcription factor, other eukaryote	-	http://www.genome.jp/dbget-bin/www_bget?ko:K09419
Unigene112910_g7_i1	-	K09419	HSFF	heat shock transcription factor, other eukaryote	-	http://www.genome.jp/dbget-bin/www_bget?ko:K09419
Unigene113092_g1_i2	-	K09419	HSFF	heat shock transcription factor, other eukaryote	-	http://www.genome.jp/dbget-bin/www_bget?ko:K09419
Unigene93208_g1_i1	-	K09422	MYBP	myb proto-oncogene protein, plant	-	http://www.genome.jp/dbget-bin/www_bget?ko:K09422
Unigene89736_g1_i1	-	K09422	MYBP	myb proto-oncogene protein, plant	-	http://www.genome.jp/dbget-bin/www_bget?ko:K09422
Unigene116030_g1_i2	-	K09422	MYBP	myb proto-oncogene protein, plant	-	http://www.genome.jp/dbget-bin/www_bget?ko:K09422
Unigene110279_g4_i1	-	K09422	MYBP	myb proto-oncogene protein, plant	-	http://www.genome.jp/dbget-bin/www_bget?ko:K09422
Unigene103467_g1_i1	-	K09422	MYBP	myb proto-oncogene protein, plant	-	http://www.genome.jp/dbget-bin/www_bget?ko:K09422
Unigene106350_g2_i1	-	K09422	MYBP	myb proto-oncogene protein, plant	-	http://www.genome.jp/dbget-bin/www_bget?ko:K09422
Unigene105330_g1_i1	-	K09422	MYBP	myb proto-oncogene protein, plant	-	http://www.genome.jp/dbget-bin/www_bget?ko:K09422
Unigene111859_g1_i2	-	K09422	MYBP	myb proto-oncogene protein, plant	-	http://www.genome.jp/dbget-bin/www_bget?ko:K09422
Unigene150812_g1_i1	-	K09422	MYBP	myb proto-oncogene protein, plant	-	http://www.genome.jp/dbget-bin/www_bget?ko:K09422
Unigene109379_g1_i2	-	K09422	MYBP	myb proto-oncogene protein, plant	-	http://www.genome.jp/dbget-bin/www_bget?ko:K09422
Unigene111301_g2_i1	-	K09422	MYBP	myb proto-oncogene protein, plant	-	http://www.genome.jp/dbget-bin/www_bget?ko:K09422
Unigene77664_g1_i1	-	K09422	MYBP	myb proto-oncogene protein, plant	-	http://www.genome.jp/dbget-bin/www_bget?ko:K09422
Unigene85324_g1_i1	-	K09422	MYBP	myb proto-oncogene protein, plant	-	http://www.genome.jp/dbget-bin/www_bget?ko:K09422
Unigene108896_g2_i1	-	K09422	MYBP	myb proto-oncogene protein, plant	-	http://www.genome.jp/dbget-bin/www_bget?ko:K09422
Unigene110279_g1_i1	-	K09422	MYBP	myb proto-oncogene protein, plant	-	http://www.genome.jp/dbget-bin/www_bget?ko:K09422
Unigene90124_g1_i1	-	K09422	MYBP	myb proto-oncogene protein, plant	-	http://www.genome.jp/dbget-bin/www_bget?ko:K09422
Unigene103479_g1_i1	-	K09422	MYBP	myb proto-oncogene protein, plant	-	http://www.genome.jp/dbget-bin/www_bget?ko:K09422
Unigene106350_g1_i1	-	K09422	MYBP	myb proto-oncogene protein, plant	-	http://www.genome.jp/dbget-bin/www_bget?ko:K09422
Unigene110279_g3_i1	-	K09422	MYBP	myb proto-oncogene protein, plant	-	http://www.genome.jp/dbget-bin/www_bget?ko:K09422
Unigene109379_g4_i1	-	K09422	MYBP	myb proto-oncogene protein, plant	-	http://www.genome.jp/dbget-bin/www_bget?ko:K09422
Unigene111481_g1_i1	-	K09422	MYBP	myb proto-oncogene protein, plant	-	http://www.genome.jp/dbget-bin/www_bget?ko:K09422
Unigene88830_g1_i1	-	K09422	MYBP	myb proto-oncogene protein, plant	-	http://www.genome.jp/dbget-bin/www_bget?ko:K09422
Unigene103512_g1_i1	-	K09422	MYBP	myb proto-oncogene protein, plant	-	http://www.genome.jp/dbget-bin/www_bget?ko:K09422
Unigene95365_g1_i1	-	K09422	MYBP	myb proto-oncogene protein, plant	-	http://www.genome.jp/dbget-bin/www_bget?ko:K09422
Unigene109379_g6_i1	-	K09422	MYBP	myb proto-oncogene protein, plant	-	http://www.genome.jp/dbget-bin/www_bget?ko:K09422
Unigene99113_g1_i1	-	K09422	MYBP	myb proto-oncogene protein, plant	-	http://www.genome.jp/dbget-bin/www_bget?ko:K09422
Unigene48518_g1_i1	-	K09422	MYBP	myb proto-oncogene protein, plant	-	http://www.genome.jp/dbget-bin/www_bget?ko:K09422
Unigene114141_g1_i1	Glycerolipid metabolism;	K09480	E2.4.1.241	digalactosyldiacylglycerol synthase	[EC:2.4.1.241]	http://www.genome.jp/dbget-bin/www_bget?ko:K09480
Unigene111447_g2_i1	Protein export;Protein processing in endoplasmic reticulum;Thyroid hormone synthesis;	K09490	HSPA5, BIP	heat shock 70kDa protein 5	-	http://www.genome.jp/dbget-bin/www_bget?ko:K09490
Unigene105861_g2_i1	-	K09519	DNAJB13	DnaJ homolog subfamily B member 13	-	http://www.genome.jp/dbget-bin/www_bget?ko:K09519
Unigene110513_g1_i1	-	K09527	DNAJC7	DnaJ homolog subfamily C member 7	-	http://www.genome.jp/dbget-bin/www_bget?ko:K09527
Unigene107750_g1_i1	-	K09533	DNAJC13	DnaJ homolog subfamily C member 13	-	http://www.genome.jp/dbget-bin/www_bget?ko:K09533
Unigene113245_g4_i2	-	K09534	DNAJC14	DnaJ homolog subfamily C member 14	-	http://www.genome.jp/dbget-bin/www_bget?ko:K09534
Unigene98720_g1_i1	-	K09537	DNAJC17	DnaJ homolog subfamily C member 17	-	http://www.genome.jp/dbget-bin/www_bget?ko:K09537
Unigene99825_g1_i1	-	K09539	DNAJC19	DnaJ homolog subfamily C member 19	-	http://www.genome.jp/dbget-bin/www_bget?ko:K09539
Unigene67519_g1_i1	Protein processing in endoplasmic reticulum;	K09542	CRYAB	crystallin, alpha B	-	http://www.genome.jp/dbget-bin/www_bget?ko:K09542
Unigene110685_g3_i1	-	K09566	PPIG	peptidyl-prolyl isomerase G (cyclophilin G)	[EC:5.2.1.8]	http://www.genome.jp/dbget-bin/www_bget?ko:K09566
Unigene110685_g4_i1	-	K09566	PPIG	peptidyl-prolyl isomerase G (cyclophilin G)	[EC:5.2.1.8]	http://www.genome.jp/dbget-bin/www_bget?ko:K09566
Unigene102570_g2_i1	Brassinosteroid biosynthesis;	K09587	CYP90B1, DWF4	steroid 22-alpha-hydroxylase	[EC:1.14.13.-]	http://www.genome.jp/dbget-bin/www_bget?ko:K09587
Unigene92649_g1_i1	Brassinosteroid biosynthesis;	K09591	DET2	steroid 5-alpha-reductase	[EC:1.3.1.22]	http://www.genome.jp/dbget-bin/www_bget?ko:K09591
Unigene46392_g2_i1	-	K09646	SCPEP1	serine carboxypeptidase 1	[EC:3.4.16.-]	http://www.genome.jp/dbget-bin/www_bget?ko:K09646
Unigene98983_g2_i1	N-Glycan biosynthesis;	K09659	DPM3	dolichyl-phosphate mannosyltransferase polypeptide 3	-	http://www.genome.jp/dbget-bin/www_bget?ko:K09659
Unigene107843_g2_i1	Phenylpropanoid biosynthesis;	K09753	CCR	cinnamoyl-CoA reductase	[EC:1.2.1.44]	http://www.genome.jp/dbget-bin/www_bget?ko:K09753
Unigene109329_g1_i1	Phenylpropanoid biosynthesis;	K09755	CYP84A, F5H	ferulate-5-hydroxylase	[EC:1.14.-.-]	http://www.genome.jp/dbget-bin/www_bget?ko:K09755
Unigene113539_g7_i1	Phenylpropanoid biosynthesis;	K09755	CYP84A, F5H	ferulate-5-hydroxylase	[EC:1.14.-.-]	http://www.genome.jp/dbget-bin/www_bget?ko:K09755
Unigene114151_g2_i1	Phenylpropanoid biosynthesis;	K09755	CYP84A, F5H	ferulate-5-hydroxylase	[EC:1.14.-.-]	http://www.genome.jp/dbget-bin/www_bget?ko:K09755
Unigene24133_g1_i1	Carotenoid biosynthesis;	K09838	ZEP, ABA1	zeaxanthin epoxidase	[EC:1.14.13.90]	http://www.genome.jp/dbget-bin/www_bget?ko:K09838
Unigene112670_g2_i1	Carotenoid biosynthesis;	K09838	ZEP, ABA1	zeaxanthin epoxidase	[EC:1.14.13.90]	http://www.genome.jp/dbget-bin/www_bget?ko:K09838
Unigene88958_g1_i1	Carotenoid biosynthesis;	K09840	NCED	9-cis-epoxycarotenoid dioxygenase	[EC:1.13.11.51]	http://www.genome.jp/dbget-bin/www_bget?ko:K09840
Unigene114545_g1_i1	Carotenoid biosynthesis;	K09841	ABA2	xanthoxin dehydrogenase	[EC:1.1.1.288]	http://www.genome.jp/dbget-bin/www_bget?ko:K09841
Unigene114771_g2_i1	Carotenoid biosynthesis;	K09842	AAO3	abscisic-aldehyde oxidase	[EC:1.2.3.14]	http://www.genome.jp/dbget-bin/www_bget?ko:K09842
Unigene113605_g1_i1	Carotenoid biosynthesis;	K09843	E1.14.13.93	(+)-abscisic acid 8'-hydroxylase	[EC:1.14.13.93]	http://www.genome.jp/dbget-bin/www_bget?ko:K09843
Unigene116313_g4_i2	-	K09848	TRAF4	TNF receptor-associated factor 4	-	http://www.genome.jp/dbget-bin/www_bget?ko:K09848
Unigene82403_g2_i1	-	K09872	PIP	aquaporin PIP	-	http://www.genome.jp/dbget-bin/www_bget?ko:K09872
Unigene82050_g1_i1	-	K09872	PIP	aquaporin PIP	-	http://www.genome.jp/dbget-bin/www_bget?ko:K09872
Unigene92981_g2_i1	-	K09872	PIP	aquaporin PIP	-	http://www.genome.jp/dbget-bin/www_bget?ko:K09872
Unigene92981_g1_i1	-	K09872	PIP	aquaporin PIP	-	http://www.genome.jp/dbget-bin/www_bget?ko:K09872
Unigene98367_g3_i1	-	K09872	PIP	aquaporin PIP	-	http://www.genome.jp/dbget-bin/www_bget?ko:K09872
Unigene82403_g1_i1	-	K09872	PIP	aquaporin PIP	-	http://www.genome.jp/dbget-bin/www_bget?ko:K09872
Unigene91070_g1_i1	-	K09873	TIP	aquaporin TIP	-	http://www.genome.jp/dbget-bin/www_bget?ko:K09873
Unigene109184_g1_i1	-	K09873	TIP	aquaporin TIP	-	http://www.genome.jp/dbget-bin/www_bget?ko:K09873
Unigene91070_g2_i1	-	K09873	TIP	aquaporin TIP	-	http://www.genome.jp/dbget-bin/www_bget?ko:K09873
Unigene106494_g1_i1	-	K09874	NIP	aquaporin NIP	-	http://www.genome.jp/dbget-bin/www_bget?ko:K09874
Unigene93725_g1_i1	-	K09874	NIP	aquaporin NIP	-	http://www.genome.jp/dbget-bin/www_bget?ko:K09874
Unigene97757_g1_i1	-	K09919	K09919	hypothetical protein	-	http://www.genome.jp/dbget-bin/www_bget?ko:K09919
Unigene111798_g1_i1	-	K09955	K09955	hypothetical protein	-	http://www.genome.jp/dbget-bin/www_bget?ko:K09955
Unigene106084_g3_i1	p53 signaling pathway;Ubiquitin mediated proteolysis;Circadian rhythm - plant;	K10143	RFWD2, COP1	E3 ubiquitin-protein ligase RFWD2	[EC:6.3.2.19]	http://www.genome.jp/dbget-bin/www_bget?ko:K10143
Unigene110013_g1_i1	p53 signaling pathway;Ubiquitin mediated proteolysis;Circadian rhythm - plant;	K10143	RFWD2, COP1	E3 ubiquitin-protein ligase RFWD2	[EC:6.3.2.19]	http://www.genome.jp/dbget-bin/www_bget?ko:K10143
Unigene106084_g7_i2	p53 signaling pathway;Ubiquitin mediated proteolysis;Circadian rhythm - plant;	K10143	RFWD2, COP1	E3 ubiquitin-protein ligase RFWD2	[EC:6.3.2.19]	http://www.genome.jp/dbget-bin/www_bget?ko:K10143
Unigene99101_g1_i1	p53 signaling pathway;Ubiquitin mediated proteolysis;Circadian rhythm - plant;	K10143	RFWD2, COP1	E3 ubiquitin-protein ligase RFWD2	[EC:6.3.2.19]	http://www.genome.jp/dbget-bin/www_bget?ko:K10143
Unigene80928_g1_i1	p53 signaling pathway;Ubiquitin mediated proteolysis;	K10144	RCHY1, PIRH2	RING finger and CHY zinc finger domain-containing protein 1	[EC:6.3.2.19]	http://www.genome.jp/dbget-bin/www_bget?ko:K10144
Unigene112250_g1_i4	Lysine biosynthesis;Biosynthesis of amino acids;	K10206	E2.6.1.83	LL-diaminopimelate aminotransferase	[EC:2.6.1.83]	http://www.genome.jp/dbget-bin/www_bget?ko:K10206
Unigene105965_g1_i1	Biosynthesis of unsaturated fatty acids;Fatty acid elongation;Steroid hormone biosynthesis;Fatty acid metabolism;	K10251	HSD17B12, KAR, IFA38	17beta-estradiol 17-dehydrogenase / very-long-chain 3-oxoacyl-CoA reductase	[EC:1.1.1.62 1.1.1.330]	http://www.genome.jp/dbget-bin/www_bget?ko:K10251
Unigene111069_g1_i1	Biosynthesis of unsaturated fatty acids;Fatty acid elongation;Fatty acid metabolism;	K10258	TER, TSC13, CER10	very-long-chain enoyl-CoA reductase	[EC:1.3.1.93]	http://www.genome.jp/dbget-bin/www_bget?ko:K10258
Unigene101702_g1_i1	Biosynthesis of unsaturated fatty acids;Fatty acid elongation;Fatty acid metabolism;	K10258	TER, TSC13, CER10	very-long-chain enoyl-CoA reductase	[EC:1.3.1.93]	http://www.genome.jp/dbget-bin/www_bget?ko:K10258
Unigene109132_g2_i1	-	K10268	FBXL2_20	F-box and leucine-rich repeat protein 2/20	-	http://www.genome.jp/dbget-bin/www_bget?ko:K10268
Unigene104832_g2_i1	-	K10268	FBXL2_20	F-box and leucine-rich repeat protein 2/20	-	http://www.genome.jp/dbget-bin/www_bget?ko:K10268
Unigene116462_g2_i2	-	K10268	FBXL2_20	F-box and leucine-rich repeat protein 2/20	-	http://www.genome.jp/dbget-bin/www_bget?ko:K10268
Unigene100409_g1_i1	-	K10295	FBXO9	F-box protein 9	-	http://www.genome.jp/dbget-bin/www_bget?ko:K10295
Unigene106637_g3_i1	-	K10398	KIF11, EG5	kinesin family member 11	-	http://www.genome.jp/dbget-bin/www_bget?ko:K10398
Unigene109994_g4_i3	-	K10406	KIFC2_3	kinesin family member C2/C3	-	http://www.genome.jp/dbget-bin/www_bget?ko:K10406
Unigene66423_g1_i1	Vasopressin-regulated water reabsorption;	K10418	DYNLL	dynein light chain LC8-type	-	http://www.genome.jp/dbget-bin/www_bget?ko:K10418
Unigene91080_g1_i1	Vasopressin-regulated water reabsorption;	K10418	DYNLL	dynein light chain LC8-type	-	http://www.genome.jp/dbget-bin/www_bget?ko:K10418
Unigene100849_g2_i1	-	K10457	KLHL20, KLEIP	kelch-like protein 20	-	http://www.genome.jp/dbget-bin/www_bget?ko:K10457
Unigene100849_g3_i1	-	K10457	KLHL20, KLEIP	kelch-like protein 20	-	http://www.genome.jp/dbget-bin/www_bget?ko:K10457
Unigene106601_g2_i1	-	K10523	SPOP	speckle-type POZ protein	-	http://www.genome.jp/dbget-bin/www_bget?ko:K10523
Unigene106601_g1_i1	-	K10523	SPOP	speckle-type POZ protein	-	http://www.genome.jp/dbget-bin/www_bget?ko:K10523
Unigene108027_g1_i1	-	K10523	SPOP	speckle-type POZ protein	-	http://www.genome.jp/dbget-bin/www_bget?ko:K10523
Unigene111453_g1_i1	Fatty acid degradation;alpha-Linolenic acid metabolism;Fatty acid metabolism;	K10527	MFP2	enoyl-CoA hydratase/3-hydroxyacyl-CoA dehydrogenase	[EC:4.2.1.17Â 1.1.1.351.1.1.211]	http://www.genome.jp/dbget-bin/www_bget?ko:K10527
Unigene111453_g2_i1	Fatty acid degradation;alpha-Linolenic acid metabolism;Fatty acid metabolism;	K10527	MFP2	enoyl-CoA hydratase/3-hydroxyacyl-CoA dehydrogenase	[EC:4.2.1.17Â 1.1.1.351.1.1.211]	http://www.genome.jp/dbget-bin/www_bget?ko:K10527
Unigene29673_g1_i1	Lysosome;Glycosaminoglycan degradation;	K10532	HGSNAT	heparan-alpha-glucosaminide N-acetyltransferase	[EC:2.3.1.78]	http://www.genome.jp/dbget-bin/www_bget?ko:K10532
Unigene115171_g4_i1	Nitrogen metabolism;	K10534	NR	nitrate reductase (NAD(P)H)	[EC:1.7.1.1Â 1.7.1.2Â 1.7.1.3]	http://www.genome.jp/dbget-bin/www_bget?ko:K10534
Unigene93800_g1_i1	Ubiquitin mediated proteolysis;Nucleotide excision repair;	K10570	ERCC8, CKN1, CSA	DNA excision repair protein ERCC-8	-	http://www.genome.jp/dbget-bin/www_bget?ko:K10570
Unigene91786_g1_i1	Ubiquitin mediated proteolysis;	K10581	UBE2O	ubiquitin-conjugating enzyme E2 O	[EC:6.3.2.19]	http://www.genome.jp/dbget-bin/www_bget?ko:K10581
Unigene112748_g2_i4	Ubiquitin mediated proteolysis;	K10588	UBE3B	ubiquitin-protein ligase E3 B	[EC:6.3.2.19]	http://www.genome.jp/dbget-bin/www_bget?ko:K10588
Unigene115043_g2_i1	Ubiquitin mediated proteolysis;	K10590	TRIP12	E3 ubiquitin-protein ligase TRIP12	[EC:6.3.2.19]	http://www.genome.jp/dbget-bin/www_bget?ko:K10590
Unigene115043_g1_i4	Ubiquitin mediated proteolysis;	K10590	TRIP12	E3 ubiquitin-protein ligase TRIP12	[EC:6.3.2.19]	http://www.genome.jp/dbget-bin/www_bget?ko:K10590
Unigene102336_g2_i1	Ubiquitin mediated proteolysis;	K10590	TRIP12	E3 ubiquitin-protein ligase TRIP12	[EC:6.3.2.19]	http://www.genome.jp/dbget-bin/www_bget?ko:K10590
Unigene115043_g3_i1	Ubiquitin mediated proteolysis;	K10590	TRIP12	E3 ubiquitin-protein ligase TRIP12	[EC:6.3.2.19]	http://www.genome.jp/dbget-bin/www_bget?ko:K10590
Unigene116240_g1_i3	Ubiquitin mediated proteolysis;	K10592	HUWE1, MULE, ARF-BP1	E3 ubiquitin-protein ligase HUWE1	[EC:6.3.2.19]	http://www.genome.jp/dbget-bin/www_bget?ko:K10592
Unigene116240_g2_i1	Ubiquitin mediated proteolysis;	K10592	HUWE1, MULE, ARF-BP1	E3 ubiquitin-protein ligase HUWE1	[EC:6.3.2.19]	http://www.genome.jp/dbget-bin/www_bget?ko:K10592
Unigene116370_g2_i1	Ubiquitin mediated proteolysis;	K10592	HUWE1, MULE, ARF-BP1	E3 ubiquitin-protein ligase HUWE1	[EC:6.3.2.19]	http://www.genome.jp/dbget-bin/www_bget?ko:K10592
Unigene116370_g1_i3	Ubiquitin mediated proteolysis;	K10592	HUWE1, MULE, ARF-BP1	E3 ubiquitin-protein ligase HUWE1	[EC:6.3.2.19]	http://www.genome.jp/dbget-bin/www_bget?ko:K10592
Unigene116370_g3_i1	Ubiquitin mediated proteolysis;	K10592	HUWE1, MULE, ARF-BP1	E3 ubiquitin-protein ligase HUWE1	[EC:6.3.2.19]	http://www.genome.jp/dbget-bin/www_bget?ko:K10592
Unigene111083_g2_i3	Ubiquitin mediated proteolysis;	K10592	HUWE1, MULE, ARF-BP1	E3 ubiquitin-protein ligase HUWE1	[EC:6.3.2.19]	http://www.genome.jp/dbget-bin/www_bget?ko:K10592
Unigene66471_g1_i1	Protein processing in endoplasmic reticulum;Ubiquitin mediated proteolysis;	K10601	SYVN1, HRD1	E3 ubiquitin-protein ligase synoviolin	[EC:6.3.2.19]	http://www.genome.jp/dbget-bin/www_bget?ko:K10601
Unigene33748_g1_i1	-	K10624	RBBP6	E3 ubiquitin-protein ligase RBBP6	[EC:6.3.2.19]	http://www.genome.jp/dbget-bin/www_bget?ko:K10624
Unigene89585_g1_i1	-	K10624	RBBP6	E3 ubiquitin-protein ligase RBBP6	[EC:6.3.2.19]	http://www.genome.jp/dbget-bin/www_bget?ko:K10624
Unigene109098_g2_i1	-	K10631	TOPORS	E3 ubiquitin-protein ligase Topors	[EC:6.3.2.19]	http://www.genome.jp/dbget-bin/www_bget?ko:K10631
Unigene114071_g1_i1	Ras signaling pathway;	K10632	BRAP	BRCA1-associated protein	[EC:6.3.2.19]	http://www.genome.jp/dbget-bin/www_bget?ko:K10632
Unigene112681_g2_i2	-	K10635	RNF111	E3 ubiquitin-protein ligase Arkadia	[EC:6.3.2.19]	http://www.genome.jp/dbget-bin/www_bget?ko:K10635
Unigene115783_g1_i1	-	K10635	RNF111	E3 ubiquitin-protein ligase Arkadia	[EC:6.3.2.19]	http://www.genome.jp/dbget-bin/www_bget?ko:K10635
Unigene104373_g3_i1	Protein processing in endoplasmic reticulum;	K10636	AMFR, GP78	autocrine motility factor receptor	[EC:6.3.2.19]	http://www.genome.jp/dbget-bin/www_bget?ko:K10636
Unigene115364_g6_i1	RNA degradation;	K10643	CNOT4, NOT4, MOT2	CCR4-NOT transcription complex subunit 4	[EC:6.3.2.19]	http://www.genome.jp/dbget-bin/www_bget?ko:K10643
Unigene115364_g5_i2	RNA degradation;	K10643	CNOT4, NOT4, MOT2	CCR4-NOT transcription complex subunit 4	[EC:6.3.2.19]	http://www.genome.jp/dbget-bin/www_bget?ko:K10643
Unigene115364_g4_i1	RNA degradation;	K10643	CNOT4, NOT4, MOT2	CCR4-NOT transcription complex subunit 4	[EC:6.3.2.19]	http://www.genome.jp/dbget-bin/www_bget?ko:K10643
Unigene100914_g1_i1	Protein processing in endoplasmic reticulum;	K10666	RNF5	E3 ubiquitin-protein ligase RNF5	[EC:6.3.2.19]	http://www.genome.jp/dbget-bin/www_bget?ko:K10666
Unigene98118_g2_i1	Protein processing in endoplasmic reticulum;	K10666	RNF5	E3 ubiquitin-protein ligase RNF5	[EC:6.3.2.19]	http://www.genome.jp/dbget-bin/www_bget?ko:K10666
Unigene92900_g1_i2	-	K10695	RNF1_2	E3 ubiquitin-protein ligase RNF1/2	[EC:6.3.2.19]	http://www.genome.jp/dbget-bin/www_bget?ko:K10695
Unigene106943_g1_i1	-	K10704	UBE2V	ubiquitin-conjugating enzyme E2 variant	-	http://www.genome.jp/dbget-bin/www_bget?ko:K10704
Unigene116510_g1_i1	-	K10706	SETX, ALS4	senataxin	[EC:3.6.4.-]	http://www.genome.jp/dbget-bin/www_bget?ko:K10706
Unigene116178_g1_i1	-	K10706	SETX, ALS4	senataxin	[EC:3.6.4.-]	http://www.genome.jp/dbget-bin/www_bget?ko:K10706
Unigene114248_g2_i1	-	K10706	SETX, ALS4	senataxin	[EC:3.6.4.-]	http://www.genome.jp/dbget-bin/www_bget?ko:K10706
Unigene114419_g2_i1	-	K10706	SETX, ALS4	senataxin	[EC:3.6.4.-]	http://www.genome.jp/dbget-bin/www_bget?ko:K10706
Unigene114248_g3_i1	-	K10706	SETX, ALS4	senataxin	[EC:3.6.4.-]	http://www.genome.jp/dbget-bin/www_bget?ko:K10706
Unigene114419_g1_i1	-	K10706	SETX, ALS4	senataxin	[EC:3.6.4.-]	http://www.genome.jp/dbget-bin/www_bget?ko:K10706
Unigene116178_g3_i3	-	K10706	SETX, ALS4	senataxin	[EC:3.6.4.-]	http://www.genome.jp/dbget-bin/www_bget?ko:K10706
Unigene77486_g2_i1	DNA replication;	K10742	DNA2	DNA replication ATP-dependent helicase Dna2	[EC:3.6.4.12]	http://www.genome.jp/dbget-bin/www_bget?ko:K10742
Unigene113442_g1_i1	DNA replication;	K10742	DNA2	DNA replication ATP-dependent helicase Dna2	[EC:3.6.4.12]	http://www.genome.jp/dbget-bin/www_bget?ko:K10742
Unigene105137_g1_i2	DNA replication;	K10742	DNA2	DNA replication ATP-dependent helicase Dna2	[EC:3.6.4.12]	http://www.genome.jp/dbget-bin/www_bget?ko:K10742
Unigene101658_g4_i1	DNA replication;	K10742	DNA2	DNA replication ATP-dependent helicase Dna2	[EC:3.6.4.12]	http://www.genome.jp/dbget-bin/www_bget?ko:K10742
Unigene115008_g5_i1	DNA replication;	K10742	DNA2	DNA replication ATP-dependent helicase Dna2	[EC:3.6.4.12]	http://www.genome.jp/dbget-bin/www_bget?ko:K10742
Unigene115059_g2_i1	DNA replication;Mismatch repair;Nucleotide excision repair;	K10756	RFC3_5	replication factor C subunit 3/5	-	http://www.genome.jp/dbget-bin/www_bget?ko:K10756
Unigene110567_g3_i1	Zeatin biosynthesis;	K10760	IPT	adenylate isopentenyltransferase (cytokinin synthase)	-	http://www.genome.jp/dbget-bin/www_bget?ko:K10760
Unigene107874_g1_i3	Zeatin biosynthesis;	K10760	IPT	adenylate isopentenyltransferase (cytokinin synthase)	-	http://www.genome.jp/dbget-bin/www_bget?ko:K10760
Unigene106748_g1_i1	Zeatin biosynthesis;	K10760	IPT	adenylate isopentenyltransferase (cytokinin synthase)	-	http://www.genome.jp/dbget-bin/www_bget?ko:K10760
Unigene111803_g2_i6	-	K10761	THG1	tRNA(His) guanylyltransferase	[EC:2.7.7.79]	http://www.genome.jp/dbget-bin/www_bget?ko:K10761
Unigene110451_g8_i1	Phenylalanine metabolism;Phenylpropanoid biosynthesis;	K10775	E4.3.1.24	phenylalanine ammonia-lyase	[EC:4.3.1.24]	http://www.genome.jp/dbget-bin/www_bget?ko:K10775
Unigene110451_g9_i1	Phenylalanine metabolism;Phenylpropanoid biosynthesis;	K10775	E4.3.1.24	phenylalanine ammonia-lyase	[EC:4.3.1.24]	http://www.genome.jp/dbget-bin/www_bget?ko:K10775
Unigene108619_g4_i1	Non-homologous end-joining;	K10777	LIG4, DNL4	DNA ligase 4	[EC:6.5.1.1]	http://www.genome.jp/dbget-bin/www_bget?ko:K10777
Unigene112820_g1_i1	Fatty acid biosynthesis;Fatty acid metabolism;	K10781	FATB	fatty acyl-ACP thioesterase B	[EC:3.1.2.14 3.1.2.21]	http://www.genome.jp/dbget-bin/www_bget?ko:K10781
Unigene175630_g1_i1	Base excision repair;	K10802	HMGB1	high mobility group protein B1	-	http://www.genome.jp/dbget-bin/www_bget?ko:K10802
Unigene105325_g2_i1	Nucleotide excision repair;	K10841	ERCC6, CSB, RAD26	DNA excision repair protein ERCC-6	-	http://www.genome.jp/dbget-bin/www_bget?ko:K10841
Unigene105325_g1_i2	Nucleotide excision repair;	K10841	ERCC6, CSB, RAD26	DNA excision repair protein ERCC-6	-	http://www.genome.jp/dbget-bin/www_bget?ko:K10841
Unigene110739_g1_i1	Nucleotide excision repair;Basal transcription factors;	K10843	ERCC3, XPB	DNA excision repair protein ERCC-3	[EC:3.6.4.12]	http://www.genome.jp/dbget-bin/www_bget?ko:K10843
Unigene116212_g1_i1	Nucleotide excision repair;	K10846	ERCC5, XPG, RAD2	DNA excision repair protein ERCC-5	-	http://www.genome.jp/dbget-bin/www_bget?ko:K10846
Unigene86615_g1_i1	-	K10863	APTX	aprataxin	[EC:3.-.-.-]	http://www.genome.jp/dbget-bin/www_bget?ko:K10863
Unigene113733_g2_i1	Fanconi anemia pathway;Homologous recombination;	K10882	EME1, MMS4	crossover junction endonuclease EME1	[EC:3.1.22.-]	http://www.genome.jp/dbget-bin/www_bget?ko:K10882
Unigene96060_g1_i1	-	K10949	KDELR	ER lumen protein retaining receptor	-	http://www.genome.jp/dbget-bin/www_bget?ko:K10949
Unigene105380_g2_i1	-	K10999	CESA	cellulose synthase A	[EC:2.4.1.12]	http://www.genome.jp/dbget-bin/www_bget?ko:K10999
Unigene105380_g1_i1	-	K10999	CESA	cellulose synthase A	[EC:2.4.1.12]	http://www.genome.jp/dbget-bin/www_bget?ko:K10999
Unigene109801_g1_i1	-	K10999	CESA	cellulose synthase A	[EC:2.4.1.12]	http://www.genome.jp/dbget-bin/www_bget?ko:K10999
Unigene109801_g4_i1	-	K10999	CESA	cellulose synthase A	[EC:2.4.1.12]	http://www.genome.jp/dbget-bin/www_bget?ko:K10999
Unigene114652_g1_i1	-	K10999	CESA	cellulose synthase A	[EC:2.4.1.12]	http://www.genome.jp/dbget-bin/www_bget?ko:K10999
Unigene114652_g2_i1	-	K10999	CESA	cellulose synthase A	[EC:2.4.1.12]	http://www.genome.jp/dbget-bin/www_bget?ko:K10999
Unigene109801_g2_i1	-	K10999	CESA	cellulose synthase A	[EC:2.4.1.12]	http://www.genome.jp/dbget-bin/www_bget?ko:K10999
Unigene99620_g1_i1	-	K11000	CALS	callose synthase	[EC:2.4.1.-]	http://www.genome.jp/dbget-bin/www_bget?ko:K11000
Unigene32993_g1_i1	-	K11000	CALS	callose synthase	[EC:2.4.1.-]	http://www.genome.jp/dbget-bin/www_bget?ko:K11000
Unigene113949_g2_i1	-	K11000	CALS	callose synthase	[EC:2.4.1.-]	http://www.genome.jp/dbget-bin/www_bget?ko:K11000
Unigene77406_g1_i1	-	K11000	CALS	callose synthase	[EC:2.4.1.-]	http://www.genome.jp/dbget-bin/www_bget?ko:K11000
Unigene113949_g4_i1	-	K11000	CALS	callose synthase	[EC:2.4.1.-]	http://www.genome.jp/dbget-bin/www_bget?ko:K11000
Unigene113949_g3_i1	-	K11000	CALS	callose synthase	[EC:2.4.1.-]	http://www.genome.jp/dbget-bin/www_bget?ko:K11000
Unigene113949_g7_i1	-	K11000	CALS	callose synthase	[EC:2.4.1.-]	http://www.genome.jp/dbget-bin/www_bget?ko:K11000
Unigene33745_g1_i1	-	K11168	DHRS12	dehydrogenase/reductase SDR family member 12	[EC:1.1.-.-]	http://www.genome.jp/dbget-bin/www_bget?ko:K11168
Unigene101942_g1_i1	-	K11252	H2B	histone H2B	-	http://www.genome.jp/dbget-bin/www_bget?ko:K11252
Unigene105824_g1_i1	-	K11253	H3	histone H3	-	http://www.genome.jp/dbget-bin/www_bget?ko:K11253
Unigene89421_g1_i1	-	K11273	DDX11, CHL1, CTF1	chromosome transmission fidelity protein 1	[EC:3.6.4.13]	http://www.genome.jp/dbget-bin/www_bget?ko:K11273
Unigene33055_g1_i1	-	K11294	NCL, NSR1	nucleolin	-	http://www.genome.jp/dbget-bin/www_bget?ko:K11294
Unigene84760_g2_i1	-	K11366	USP22_27_51, UBP8	ubiquitin carboxyl-terminal hydrolase 22/27/51	[EC:3.4.19.12]	http://www.genome.jp/dbget-bin/www_bget?ko:K11366
Unigene93235_g3_i1	-	K11498	CENPE	centromeric protein E	-	http://www.genome.jp/dbget-bin/www_bget?ko:K11498
Unigene93235_g1_i1	-	K11498	CENPE	centromeric protein E	-	http://www.genome.jp/dbget-bin/www_bget?ko:K11498
Unigene93235_g2_i1	-	K11498	CENPE	centromeric protein E	-	http://www.genome.jp/dbget-bin/www_bget?ko:K11498
Unigene115556_g7_i1	-	K11592	DICER1, DCR1	endoribonuclease Dicer	[EC:3.1.26.-]	http://www.genome.jp/dbget-bin/www_bget?ko:K11592
Unigene98692_g1_i1	-	K11593	EIF2C, AGO	eukaryotic translation initiation factor 2C	-	http://www.genome.jp/dbget-bin/www_bget?ko:K11593
Unigene99136_g1_i1	-	K11593	EIF2C, AGO	eukaryotic translation initiation factor 2C	-	http://www.genome.jp/dbget-bin/www_bget?ko:K11593
Unigene99136_g3_i1	-	K11593	EIF2C, AGO	eukaryotic translation initiation factor 2C	-	http://www.genome.jp/dbget-bin/www_bget?ko:K11593
Unigene113315_g4_i1	-	K11643	CHD4, MI2B	chromodomain-helicase-DNA-binding protein 4	[EC:3.6.4.12]	http://www.genome.jp/dbget-bin/www_bget?ko:K11643
Unigene162207_g1_i1	Thyroid hormone signaling pathway;	K11644	SIN3A	paired amphipathic helix protein Sin3a	-	http://www.genome.jp/dbget-bin/www_bget?ko:K11644
Unigene91840_g1_i1	-	K11647	SMARCA2_4	SWI/SNF-related matrix-associated actin-dependent regulator of chromatin subfamily A member 2/4	[EC:3.6.4.-]	http://www.genome.jp/dbget-bin/www_bget?ko:K11647
Unigene91840_g3_i1	-	K11647	SMARCA2_4	SWI/SNF-related matrix-associated actin-dependent regulator of chromatin subfamily A member 2/4	[EC:3.6.4.-]	http://www.genome.jp/dbget-bin/www_bget?ko:K11647
Unigene119407_g1_i1	-	K11657	RSF1	remodeling and spacing factor 1	-	http://www.genome.jp/dbget-bin/www_bget?ko:K11657
Unigene71466_g1_i1	-	K11662	ACTR6, ARP6	actin-related protein 6	-	http://www.genome.jp/dbget-bin/www_bget?ko:K11662
Unigene110864_g5_i1	-	K11671	NFRKB, INO80G	nuclear factor related to kappa-B-binding protein	-	http://www.genome.jp/dbget-bin/www_bget?ko:K11671
Unigene114766_g2_i1	-	K11699	RDR, RDRP	RNA-dependent RNA polymerase	[EC:2.7.7.48]	http://www.genome.jp/dbget-bin/www_bget?ko:K11699
Unigene111898_g1_i1	-	K11723	BRD7_9	bromodomain-containing protein 7/9	-	http://www.genome.jp/dbget-bin/www_bget?ko:K11723
Unigene110987_g2_i2	-	K11723	BRD7_9	bromodomain-containing protein 7/9	-	http://www.genome.jp/dbget-bin/www_bget?ko:K11723
Unigene104555_g1_i1	-	K11786	STH1_SNF2	ATP-dependent helicase STH1/SNF2	[EC:3.6.4.-]	http://www.genome.jp/dbget-bin/www_bget?ko:K11786
Unigene112682_g1_i2	-	K11804	WDR42A	WD repeat-containing protein 42A	-	http://www.genome.jp/dbget-bin/www_bget?ko:K11804
Unigene105078_g1_i1	-	K11807	WDTC1	WD and tetratricopeptide repeats protein 1	-	http://www.genome.jp/dbget-bin/www_bget?ko:K11807
Unigene106512_g1_i1	Tryptophan metabolism;	K11816	YUCCA	indole-3-pyruvate monooxygenase	[EC:1.14.13.168]	http://www.genome.jp/dbget-bin/www_bget?ko:K11816
Unigene33772_g1_i1	Tryptophan metabolism;	K11816	YUCCA	indole-3-pyruvate monooxygenase	[EC:1.14.13.168]	http://www.genome.jp/dbget-bin/www_bget?ko:K11816
Unigene105536_g1_i1	Tryptophan metabolism;	K11816	YUCCA	indole-3-pyruvate monooxygenase	[EC:1.14.13.168]	http://www.genome.jp/dbget-bin/www_bget?ko:K11816
Unigene105536_g2_i1	Tryptophan metabolism;	K11816	YUCCA	indole-3-pyruvate monooxygenase	[EC:1.14.13.168]	http://www.genome.jp/dbget-bin/www_bget?ko:K11816
Unigene177750_g1_i1	Tryptophan metabolism;	K11816	YUCCA	indole-3-pyruvate monooxygenase	[EC:1.14.13.168]	http://www.genome.jp/dbget-bin/www_bget?ko:K11816
Unigene102034_g2_i1	Tryptophan metabolism;Glucosinolate biosynthesis;2-Oxocarboxylic acid metabolism;	K11820	UGT74B1	N-hydroxythioamide S-beta-glucosyltransferase	[EC:2.4.1.195]	http://www.genome.jp/dbget-bin/www_bget?ko:K11820
Unigene112911_g1_i1	Endocytosis;Endocrine and other factor-regulated calcium reabsorption;Synaptic vesicle cycle;	K11826	AP2M1	AP-2 complex subunit mu-1	-	http://www.genome.jp/dbget-bin/www_bget?ko:K11826
Unigene110378_g1_i1	-	K11835	USP4_11_15, UBP12	ubiquitin carboxyl-terminal hydrolase 4/11/15	[EC:3.4.19.12]	http://www.genome.jp/dbget-bin/www_bget?ko:K11835
Unigene103378_g1_i1	FoxO signaling pathway;	K11838	USP7, UBP15	ubiquitin carboxyl-terminal hydrolase 7	[EC:3.4.19.12]	http://www.genome.jp/dbget-bin/www_bget?ko:K11838
Unigene108695_g1_i2	Endocytosis;	K11866	STAMBP, AMSH	STAM-binding protein	[EC:3.4.19.12]	http://www.genome.jp/dbget-bin/www_bget?ko:K11866
Unigene112995_g1_i4	-	K11968	ARIH1	ariadne-1	-	http://www.genome.jp/dbget-bin/www_bget?ko:K11968
Unigene112628_g5_i1	-	K11968	ARIH1	ariadne-1	-	http://www.genome.jp/dbget-bin/www_bget?ko:K11968
Unigene111823_g1_i3	-	K11971	RNF14, ARA54	E3 ubiquitin-protein ligase RNF14	[EC:6.3.2.19]	http://www.genome.jp/dbget-bin/www_bget?ko:K11971
Unigene108474_g1_i1	-	K11975	RNF144	E3 ubiquitin-protein ligase RNF144	[EC:6.3.2.19]	http://www.genome.jp/dbget-bin/www_bget?ko:K11975
Unigene105597_g2_i1	-	K11975	RNF144	E3 ubiquitin-protein ligase RNF144	[EC:6.3.2.19]	http://www.genome.jp/dbget-bin/www_bget?ko:K11975
Unigene107284_g4_i1	-	K11982	RNF115_126	E3 ubiquitin-protein ligase RNF115/126	[EC:6.3.2.19]	http://www.genome.jp/dbget-bin/www_bget?ko:K11982
Unigene111919_g1_i1	Circadian rhythm - plant;	K12118	CRY1	cryptochrome 1	-	http://www.genome.jp/dbget-bin/www_bget?ko:K12118
Unigene113664_g4_i1	Circadian rhythm - plant;	K12121	PHYB	phytochrome B	-	http://www.genome.jp/dbget-bin/www_bget?ko:K12121
Unigene111768_g2_i1	-	K12123	PHYE	phytochrome E	-	http://www.genome.jp/dbget-bin/www_bget?ko:K12123
Unigene111768_g1_i1	-	K12123	PHYE	phytochrome E	-	http://www.genome.jp/dbget-bin/www_bget?ko:K12123
Unigene100128_g2_i1	Circadian rhythm - plant;	K12125	ELF3	protein EARLY FLOWERING 3	-	http://www.genome.jp/dbget-bin/www_bget?ko:K12125
Unigene105401_g3_i2	Plant hormone signal transduction;Circadian rhythm - plant;	K12126	PIF3	phytochrome-interacting factor 3	-	http://www.genome.jp/dbget-bin/www_bget?ko:K12126
Unigene114740_g1_i1	Circadian rhythm - plant;	K12130	PRR5	pseudo-response regulator 5	-	http://www.genome.jp/dbget-bin/www_bget?ko:K12130
Unigene107355_g1_i1	Circadian rhythm - plant;	K12133	LHY	MYB-related transcription factor LHY	-	http://www.genome.jp/dbget-bin/www_bget?ko:K12133
Unigene104618_g1_i1	Circadian rhythm - plant;	K12135	CO	zinc finger protein CONSTANS	-	http://www.genome.jp/dbget-bin/www_bget?ko:K12135
Unigene108322_g1_i1	Glucosinolate biosynthesis;Cyanoamino acid metabolism;2-Oxocarboxylic acid metabolism;	K12153	CYP79A2	phenylalanine N-monooxygenase	[EC:1.14.13.124]	http://www.genome.jp/dbget-bin/www_bget?ko:K12153
Unigene104302_g1_i1	Glucosinolate biosynthesis;Cyanoamino acid metabolism;2-Oxocarboxylic acid metabolism;	K12153	CYP79A2	phenylalanine N-monooxygenase	[EC:1.14.13.124]	http://www.genome.jp/dbget-bin/www_bget?ko:K12153
Unigene20490_g1_i1	RNA transport;	K12160	SUMO, SMT3	small ubiquitin-related modifier	-	http://www.genome.jp/dbget-bin/www_bget?ko:K12160
Unigene110089_g1_i2	RNA transport;	K12160	SUMO, SMT3	small ubiquitin-related modifier	-	http://www.genome.jp/dbget-bin/www_bget?ko:K12160
Unigene110820_g7_i1	-	K12175	GPS1, COPS1, CSN1	COP9 signalosome complex subunit 1	-	http://www.genome.jp/dbget-bin/www_bget?ko:K12175
Unigene114944_g2_i1	-	K12236	NFX1	transcriptional repressor NF-X1	[EC:6.3.2.-]	http://www.genome.jp/dbget-bin/www_bget?ko:K12236
Unigene114944_g1_i1	-	K12236	NFX1	transcriptional repressor NF-X1	[EC:6.3.2.-]	http://www.genome.jp/dbget-bin/www_bget?ko:K12236
Unigene111659_g1_i1	Peroxisome;	K12261	HACL1	2-hydroxyacyl-CoA lyase 1	[EC:4.1.-.-]	http://www.genome.jp/dbget-bin/www_bget?ko:K12261
Unigene115808_g1_i1	Anthocyanin biosynthesis;	K12338	UGT75C1	anthocyanidin 3-O-glucoside 5-O-glucosyltransferase	[EC:2.4.1.298]	http://www.genome.jp/dbget-bin/www_bget?ko:K12338
Unigene107573_g1_i1	Anthocyanin biosynthesis;	K12338	UGT75C1	anthocyanidin 3-O-glucoside 5-O-glucosyltransferase	[EC:2.4.1.298]	http://www.genome.jp/dbget-bin/www_bget?ko:K12338
Unigene115234_g2_i2	Anthocyanin biosynthesis;	K12338	UGT75C1	anthocyanidin 3-O-glucoside 5-O-glucosyltransferase	[EC:2.4.1.298]	http://www.genome.jp/dbget-bin/www_bget?ko:K12338
Unigene88138_g1_i2	Lysosome;Mineral absorption;	K12347	SLC11A, NRAMP	natural resistance-associated macrophage protein	-	http://www.genome.jp/dbget-bin/www_bget?ko:K12347
Unigene93750_g3_i1	Lysosome;Mineral absorption;	K12347	SLC11A, NRAMP	natural resistance-associated macrophage protein	-	http://www.genome.jp/dbget-bin/www_bget?ko:K12347
Unigene93750_g1_i1	Lysosome;Mineral absorption;	K12347	SLC11A, NRAMP	natural resistance-associated macrophage protein	-	http://www.genome.jp/dbget-bin/www_bget?ko:K12347
Unigene88138_g2_i1	Lysosome;Mineral absorption;	K12347	SLC11A, NRAMP	natural resistance-associated macrophage protein	-	http://www.genome.jp/dbget-bin/www_bget?ko:K12347
Unigene111021_g7_i2	Sphingolipid metabolism;	K12349	ASAH2	neutral ceramidase	[EC:3.5.1.23]	http://www.genome.jp/dbget-bin/www_bget?ko:K12349
Unigene111021_g1_i1	Sphingolipid metabolism;	K12349	ASAH2	neutral ceramidase	[EC:3.5.1.23]	http://www.genome.jp/dbget-bin/www_bget?ko:K12349
Unigene101559_g1_i1	Phenylpropanoid biosynthesis;	K12356	UGT72E	coniferyl-alcohol glucosyltransferase	[EC:2.4.1.111]	http://www.genome.jp/dbget-bin/www_bget?ko:K12356
Unigene108687_g1_i1	Amino sugar and nucleotide sugar metabolism;	K12446	E2.7.1.46	L-arabinokinase	[EC:2.7.1.46]	http://www.genome.jp/dbget-bin/www_bget?ko:K12446
Unigene101028_g1_i2	Amino sugar and nucleotide sugar metabolism;Ascorbate and aldarate metabolism;Pentose and glucuronate interconversions;	K12447	USP	UDP-sugar pyrophosphorylase	[EC:2.7.7.64]	http://www.genome.jp/dbget-bin/www_bget?ko:K12447
Unigene111200_g1_i3	Endocytosis;	K12486	SMAP	stromal membrane-associated protein	-	http://www.genome.jp/dbget-bin/www_bget?ko:K12486
Unigene73703_g1_i1	RNA degradation;	K12581	CNOT7_8, CAF1, POP2	CCR4-NOT transcription complex subunit 7/8	-	http://www.genome.jp/dbget-bin/www_bget?ko:K12581
Unigene89176_g2_i1	RNA degradation;	K12587	MTR3, EXOSC6	exosome complex component MTR3	-	http://www.genome.jp/dbget-bin/www_bget?ko:K12587
Unigene113327_g4_i1	RNA degradation;	K12604	CNOT1, NOT1	CCR4-NOT transcription complex subunit 1	-	http://www.genome.jp/dbget-bin/www_bget?ko:K12604
Unigene113327_g2_i1	RNA degradation;	K12604	CNOT1, NOT1	CCR4-NOT transcription complex subunit 1	-	http://www.genome.jp/dbget-bin/www_bget?ko:K12604
Unigene113327_g3_i1	RNA degradation;	K12604	CNOT1, NOT1	CCR4-NOT transcription complex subunit 1	-	http://www.genome.jp/dbget-bin/www_bget?ko:K12604
Unigene115468_g2_i4	RNA degradation;	K12606	RCD1, CNOT9, CAF40	CCR4-NOT transcription complex subunit 9	-	http://www.genome.jp/dbget-bin/www_bget?ko:K12606
Unigene95096_g1_i1	RNA degradation;	K12608	CAF16	CCR4-NOT complex subunit CAF16	-	http://www.genome.jp/dbget-bin/www_bget?ko:K12608
Unigene114542_g2_i1	RNA degradation;	K12608	CAF16	CCR4-NOT complex subunit CAF16	-	http://www.genome.jp/dbget-bin/www_bget?ko:K12608
Unigene115838_g3_i1	RNA degradation;	K12616	EDC4	enhancer of mRNA-decapping protein 4	-	http://www.genome.jp/dbget-bin/www_bget?ko:K12616
Unigene102296_g2_i1	RNA degradation;	K12617	PATL1, PAT1	DNA topoisomerase 2-associated protein PAT1	-	http://www.genome.jp/dbget-bin/www_bget?ko:K12617
Unigene105883_g2_i1	RNA degradation;	K12617	PATL1, PAT1	DNA topoisomerase 2-associated protein PAT1	-	http://www.genome.jp/dbget-bin/www_bget?ko:K12617
Unigene105392_g2_i1	RNA degradation;Ribosome biogenesis in eukaryotes;	K12619	XRN2, RAT1	5'-3' exoribonuclease 2	[EC:3.1.13.-]	http://www.genome.jp/dbget-bin/www_bget?ko:K12619
Unigene108096_g4_i1	RNA degradation;Ribosome biogenesis in eukaryotes;	K12619	XRN2, RAT1	5'-3' exoribonuclease 2	[EC:3.1.13.-]	http://www.genome.jp/dbget-bin/www_bget?ko:K12619
Unigene112149_g1_i2	RNA degradation;Ribosome biogenesis in eukaryotes;	K12619	XRN2, RAT1	5'-3' exoribonuclease 2	[EC:3.1.13.-]	http://www.genome.jp/dbget-bin/www_bget?ko:K12619
Unigene114697_g1_i1	Brassinosteroid biosynthesis;	K12637	CYP90C1, ROT3	3-epi-6-deoxocathasterone 23-monooxygenase	[EC:1.14.13.112]	http://www.genome.jp/dbget-bin/www_bget?ko:K12637
Unigene110203_g1_i1	Brassinosteroid biosynthesis;	K12638	CYP90D1	3-epi-6-deoxocathasterone 23-monooxygenase	[EC:1.14.13.112]	http://www.genome.jp/dbget-bin/www_bget?ko:K12638
Unigene110833_g3_i1	Arginine and proline metabolism;Biosynthesis of amino acids;	K12657	ALDH18A1, P5CS	delta-1-pyrroline-5-carboxylate synthetase	[EC:2.7.2.11 1.2.1.41]	http://www.genome.jp/dbget-bin/www_bget?ko:K12657
Unigene4750_g1_i1	Adrenergic signaling in cardiomyocytes;Cardiac muscle contraction;	K12749	MYL3	myosin light chain 3	-	http://www.genome.jp/dbget-bin/www_bget?ko:K12749
Unigene110166_g1_i1	Meiosis - yeast;	K12761	SNF1	carbon catabolite-derepressing protein kinase	[EC:2.7.11.1]	http://www.genome.jp/dbget-bin/www_bget?ko:K12761
Unigene110166_g2_i1	Meiosis - yeast;	K12761	SNF1	carbon catabolite-derepressing protein kinase	[EC:2.7.11.1]	http://www.genome.jp/dbget-bin/www_bget?ko:K12761
Unigene118000_g1_i1	Spliceosome;RNA transport;mRNA surveillance pathway;	K12812	UAP56, BAT1, SUB2	ATP-dependent RNA helicase UAP56/SUB2	[EC:3.6.4.13]	http://www.genome.jp/dbget-bin/www_bget?ko:K12812
Unigene107927_g1_i1	Spliceosome;	K12818	DHX8, PRP22	ATP-dependent RNA helicase DHX8/PRP22	[EC:3.6.4.13]	http://www.genome.jp/dbget-bin/www_bget?ko:K12818
Unigene116029_g1_i1	Spliceosome;	K12818	DHX8, PRP22	ATP-dependent RNA helicase DHX8/PRP22	[EC:3.6.4.13]	http://www.genome.jp/dbget-bin/www_bget?ko:K12818
Unigene116233_g3_i1	Spliceosome;	K12818	DHX8, PRP22	ATP-dependent RNA helicase DHX8/PRP22	[EC:3.6.4.13]	http://www.genome.jp/dbget-bin/www_bget?ko:K12818
Unigene114018_g1_i1	Spliceosome;	K12823	DDX5, DBP2	ATP-dependent RNA helicase DDX5/DBP2	[EC:3.6.4.13]	http://www.genome.jp/dbget-bin/www_bget?ko:K12823
Unigene107201_g1_i3	Spliceosome;	K12823	DDX5, DBP2	ATP-dependent RNA helicase DDX5/DBP2	[EC:3.6.4.13]	http://www.genome.jp/dbget-bin/www_bget?ko:K12823
Unigene113918_g2_i1	Spliceosome;	K12823	DDX5, DBP2	ATP-dependent RNA helicase DDX5/DBP2	[EC:3.6.4.13]	http://www.genome.jp/dbget-bin/www_bget?ko:K12823
Unigene96927_g2_i1	Spliceosome;	K12827	SF3A3, SAP61, PRP9	splicing factor 3A subunit 3	-	http://www.genome.jp/dbget-bin/www_bget?ko:K12827
Unigene112134_g2_i4	Spliceosome;	K12829	SF3B2, SAP145, CUS1	splicing factor 3B subunit 2	-	http://www.genome.jp/dbget-bin/www_bget?ko:K12829
Unigene107303_g1_i1	Spliceosome;	K12836	U2AF1	splicing factor U2AF 35 kDa subunit	-	http://www.genome.jp/dbget-bin/www_bget?ko:K12836
Unigene112960_g1_i2	Spliceosome;	K12874	AQR	intron-binding protein aquarius	-	http://www.genome.jp/dbget-bin/www_bget?ko:K12874
Unigene164885_g1_i1	Spliceosome;RNA transport;mRNA surveillance pathway;	K12881	THOC4, ALY	THO complex subunit 4	-	http://www.genome.jp/dbget-bin/www_bget?ko:K12881
Unigene109769_g1_i1	Spliceosome;	K12893	SFRS4_5_6	splicing factor, arginine/serine-rich 4/5/6	-	http://www.genome.jp/dbget-bin/www_bget?ko:K12893
Unigene111300_g1_i4	Spliceosome;	K12893	SFRS4_5_6	splicing factor, arginine/serine-rich 4/5/6	-	http://www.genome.jp/dbget-bin/www_bget?ko:K12893
Unigene103648_g1_i1	Anthocyanin biosynthesis;	K12930	BZ1	anthocyanidin 3-O-glucosyltransferase	[EC:2.4.1.115]	http://www.genome.jp/dbget-bin/www_bget?ko:K12930
Unigene110505_g2_i2	-	K13024	HISPPD, VIP	inositol hexakisphosphate/diphosphoinositol-pentakisphosphate kinase	[EC:2.7.4.21 2.7.4.24]	http://www.genome.jp/dbget-bin/www_bget?ko:K13024
Unigene104971_g2_i1	Cysteine and methionine metabolism;Sulfur metabolism;Cyanoamino acid metabolism;Biosynthesis of amino acids;Carbon metabolism;	K13034	ATCYSC1	L-3-cyanoalanine synthase/ cysteine synthase	[EC:2.5.1.47 4.4.1.9]	http://www.genome.jp/dbget-bin/www_bget?ko:K13034
Unigene104971_g1_i1	Cysteine and methionine metabolism;Sulfur metabolism;Cyanoamino acid metabolism;Biosynthesis of amino acids;Carbon metabolism;	K13034	ATCYSC1	L-3-cyanoalanine synthase/ cysteine synthase	[EC:2.5.1.47 4.4.1.9]	http://www.genome.jp/dbget-bin/www_bget?ko:K13034
Unigene105257_g1_i1	-	K13051	iaaA, ASRGL1	beta-aspartyl-peptidase (threonine type)	[EC:3.4.19.5]	http://www.genome.jp/dbget-bin/www_bget?ko:K13051
Unigene114345_g2_i1	-	K13051	iaaA, ASRGL1	beta-aspartyl-peptidase (threonine type)	[EC:3.4.19.5]	http://www.genome.jp/dbget-bin/www_bget?ko:K13051
Unigene98036_g1_i1	Flavonoid biosynthesis;Phenylpropanoid biosynthesis;Stilbenoid, diarylheptanoid and gingerol biosynthesis;	K13065	E2.3.1.133, HCT	shikimate O-hydroxycinnamoyltransferase	[EC:2.3.1.133]	http://www.genome.jp/dbget-bin/www_bget?ko:K13065
Unigene113086_g3_i1	Flavonoid biosynthesis;Phenylpropanoid biosynthesis;Stilbenoid, diarylheptanoid and gingerol biosynthesis;	K13065	E2.3.1.133, HCT	shikimate O-hydroxycinnamoyltransferase	[EC:2.3.1.133]	http://www.genome.jp/dbget-bin/www_bget?ko:K13065
Unigene103834_g1_i1	Flavonoid biosynthesis;Phenylpropanoid biosynthesis;Stilbenoid, diarylheptanoid and gingerol biosynthesis;	K13065	E2.3.1.133, HCT	shikimate O-hydroxycinnamoyltransferase	[EC:2.3.1.133]	http://www.genome.jp/dbget-bin/www_bget?ko:K13065
Unigene108726_g3_i1	Phenylpropanoid biosynthesis;	K13066	E2.1.1.68, COMT	caffeic acid 3-O-methyltransferase	[EC:2.1.1.68]	http://www.genome.jp/dbget-bin/www_bget?ko:K13066
Unigene114482_g7_i1	Phenylpropanoid biosynthesis;	K13066	E2.1.1.68, COMT	caffeic acid 3-O-methyltransferase	[EC:2.1.1.68]	http://www.genome.jp/dbget-bin/www_bget?ko:K13066
Unigene106440_g1_i1	Porphyrin and chlorophyll metabolism;	K13071	PAO, ACD1	pheophorbide a oxygenase	[EC:1.14.12.20]	http://www.genome.jp/dbget-bin/www_bget?ko:K13071
Unigene19454_g1_i1	Flavonoid biosynthesis;	K13082	DFR	bifunctional dihydroflavonol 4-reductase/flavanone 4-reductase	[EC:1.1.1.219 1.1.1.234]	http://www.genome.jp/dbget-bin/www_bget?ko:K13082
Unigene98786_g1_i1	-	K13101	GPKOW	G patch domain and KOW motifs-containing protein	-	http://www.genome.jp/dbget-bin/www_bget?ko:K13101
Unigene110932_g1_i1	-	K13107	RBMX2, IST3	RNA-binding motif protein, X-linked 2	-	http://www.genome.jp/dbget-bin/www_bget?ko:K13107
Unigene99659_g1_i1	-	K13109	IK, RED, RER	IK cytokine	-	http://www.genome.jp/dbget-bin/www_bget?ko:K13109
Unigene89133_g1_i1	-	K13116	DDX41, ABS	ATP-dependent RNA helicase DDX41	[EC:3.6.4.13]	http://www.genome.jp/dbget-bin/www_bget?ko:K13116
Unigene96939_g1_i2	RNA transport;	K13130	SIP1, GEMIN2	survival of motor neuron protein-interacting protein 1	-	http://www.genome.jp/dbget-bin/www_bget?ko:K13130
Unigene114977_g8_i1	-	K13148	CPSF3L, INTS11	integrator complex subunit 11	[EC:3.1.27.-]	http://www.genome.jp/dbget-bin/www_bget?ko:K13148
Unigene114954_g1_i2	-	K13148	CPSF3L, INTS11	integrator complex subunit 11	[EC:3.1.27.-]	http://www.genome.jp/dbget-bin/www_bget?ko:K13148
Unigene104035_g1_i2	-	K13157	RNPC3	U11/U12 small nuclear ribonucleoprotein 65 kDa protein	-	http://www.genome.jp/dbget-bin/www_bget?ko:K13157
Unigene108722_g2_i1	-	K13161	HNRNPR	heterogeneous nuclear ribonucleoprotein R	-	http://www.genome.jp/dbget-bin/www_bget?ko:K13161
Unigene93779_g1_i1	RNA transport;mRNA surveillance pathway;	K13171	SRRM1, SRM160	serine/arginine repetitive matrix protein 1	-	http://www.genome.jp/dbget-bin/www_bget?ko:K13171
Unigene93779_g2_i1	RNA transport;mRNA surveillance pathway;	K13171	SRRM1, SRM160	serine/arginine repetitive matrix protein 1	-	http://www.genome.jp/dbget-bin/www_bget?ko:K13171
Unigene101860_g3_i1	-	K13201	TIA1, TIAL1	nucleolysin TIA-1/TIAR	-	http://www.genome.jp/dbget-bin/www_bget?ko:K13201
Unigene107555_g1_i4	-	K13207	CUGBP, BRUNOL, CELF	CUG-BP- and ETR3-like factor	-	http://www.genome.jp/dbget-bin/www_bget?ko:K13207
Unigene108170_g2_i1	Vitamin B6 metabolism;	K13248	PHOSPHO2	pyridoxal phosphate phosphatase PHOSPHO2	[EC:3.1.3.74]	http://www.genome.jp/dbget-bin/www_bget?ko:K13248
Unigene93996_g2_i2	Peroxisome;	K13336	PEX3	peroxin-3	-	http://www.genome.jp/dbget-bin/www_bget?ko:K13336
Unigene112910_g8_i1	Peroxisome;	K13342	PEX5, PXR1	peroxin-5	-	http://www.genome.jp/dbget-bin/www_bget?ko:K13342
Unigene112910_g4_i1	Peroxisome;	K13342	PEX5, PXR1	peroxin-5	-	http://www.genome.jp/dbget-bin/www_bget?ko:K13342
Unigene112910_g5_i1	Peroxisome;	K13342	PEX5, PXR1	peroxin-5	-	http://www.genome.jp/dbget-bin/www_bget?ko:K13342
Unigene107564_g1_i1	Peroxisome;	K13348	MPV17	protein Mpv17	-	http://www.genome.jp/dbget-bin/www_bget?ko:K13348
Unigene95449_g1_i1	Peroxisome;	K13348	MPV17	protein Mpv17	-	http://www.genome.jp/dbget-bin/www_bget?ko:K13348
Unigene85722_g1_i2	Peroxisome;Cutin, suberine and wax biosynthesis;	K13356	FAR	fatty acyl-CoA reductase	[EC:1.2.1.-]	http://www.genome.jp/dbget-bin/www_bget?ko:K13356
Unigene102704_g2_i1	-	K13379	RGP, UTM	reversibly glycosylated polypeptide / UDP-arabinopyranose mutase	[EC:2.4.1.- 5.4.99.30]	http://www.genome.jp/dbget-bin/www_bget?ko:K13379
Unigene109341_g3_i1	-	K13379	RGP, UTM	reversibly glycosylated polypeptide / UDP-arabinopyranose mutase	[EC:2.4.1.- 5.4.99.30]	http://www.genome.jp/dbget-bin/www_bget?ko:K13379
Unigene102704_g1_i1	-	K13379	RGP, UTM	reversibly glycosylated polypeptide / UDP-arabinopyranose mutase	[EC:2.4.1.- 5.4.99.30]	http://www.genome.jp/dbget-bin/www_bget?ko:K13379
Unigene115029_g9_i1	Plant-pathogen interaction;	K13412	CPK	calcium-dependent protein kinase	[EC:2.7.11.1]	http://www.genome.jp/dbget-bin/www_bget?ko:K13412
Unigene43642_g2_i1	Plant-pathogen interaction;	K13413	MKK4_5P	mitogen-activated protein kinase kinase 4/5, plant	[EC:2.7.12.2]	http://www.genome.jp/dbget-bin/www_bget?ko:K13413
Unigene107694_g1_i1	Plant-pathogen interaction;	K13420	FLS2	LRR receptor-like serine/threonine-protein kinase FLS2	[EC:2.7.11.1]	http://www.genome.jp/dbget-bin/www_bget?ko:K13420
Unigene112313_g3_i4	Plant-pathogen interaction;	K13420	FLS2	LRR receptor-like serine/threonine-protein kinase FLS2	[EC:2.7.11.1]	http://www.genome.jp/dbget-bin/www_bget?ko:K13420
Unigene115447_g1_i1	Plant-pathogen interaction;	K13420	FLS2	LRR receptor-like serine/threonine-protein kinase FLS2	[EC:2.7.11.1]	http://www.genome.jp/dbget-bin/www_bget?ko:K13420
Unigene96952_g2_i1	Plant-pathogen interaction;	K13426	WRKY29	WRKY transcription factor 29	-	http://www.genome.jp/dbget-bin/www_bget?ko:K13426
Unigene114108_g1_i2	Plant-pathogen interaction;	K13447	RBOH	respiratory burst oxidase	[EC:1.6.3.- 1.11.1.-]	http://www.genome.jp/dbget-bin/www_bget?ko:K13447
Unigene96718_g1_i1	Plant-pathogen interaction;	K13448	CML	calcium-binding protein CML	-	http://www.genome.jp/dbget-bin/www_bget?ko:K13448
Unigene117749_g1_i1	Plant-pathogen interaction;	K13448	CML	calcium-binding protein CML	-	http://www.genome.jp/dbget-bin/www_bget?ko:K13448
Unigene85880_g1_i1	Plant-pathogen interaction;	K13448	CML	calcium-binding protein CML	-	http://www.genome.jp/dbget-bin/www_bget?ko:K13448
Unigene6319_g1_i1	Plant-pathogen interaction;	K13448	CML	calcium-binding protein CML	-	http://www.genome.jp/dbget-bin/www_bget?ko:K13448
Unigene109140_g3_i1	Plant hormone signal transduction;Plant-pathogen interaction;	K13449	PR1	pathogenesis-related protein 1	-	http://www.genome.jp/dbget-bin/www_bget?ko:K13449
Unigene113101_g1_i2	Plant-pathogen interaction;	K13457	RPM1, RPS3	disease resistance protein RPM1	-	http://www.genome.jp/dbget-bin/www_bget?ko:K13457
Unigene115223_g1_i2	Plant-pathogen interaction;	K13457	RPM1, RPS3	disease resistance protein RPM1	-	http://www.genome.jp/dbget-bin/www_bget?ko:K13457
Unigene99269_g2_i1	Plant-pathogen interaction;	K13457	RPM1, RPS3	disease resistance protein RPM1	-	http://www.genome.jp/dbget-bin/www_bget?ko:K13457
Unigene110461_g1_i2	Zeatin biosynthesis;	K13495	CISZOG	cis-zeatin O-glucosyltransferase	[EC:2.4.1.215]	http://www.genome.jp/dbget-bin/www_bget?ko:K13495
Unigene112573_g1_i1	Zeatin biosynthesis;	K13495	CISZOG	cis-zeatin O-glucosyltransferase	[EC:2.4.1.215]	http://www.genome.jp/dbget-bin/www_bget?ko:K13495
Unigene113256_g1_i1	Zeatin biosynthesis;	K13495	CISZOG	cis-zeatin O-glucosyltransferase	[EC:2.4.1.215]	http://www.genome.jp/dbget-bin/www_bget?ko:K13495
Unigene115441_g4_i1	-	K13496	UGT73C	UDP-glucosyl transferase 73C	[EC:2.4.1.-]	http://www.genome.jp/dbget-bin/www_bget?ko:K13496
Unigene113563_g2_i1	-	K13496	UGT73C	UDP-glucosyl transferase 73C	[EC:2.4.1.-]	http://www.genome.jp/dbget-bin/www_bget?ko:K13496
Unigene115441_g2_i1	-	K13496	UGT73C	UDP-glucosyl transferase 73C	[EC:2.4.1.-]	http://www.genome.jp/dbget-bin/www_bget?ko:K13496
Unigene93911_g2_i1	-	K13496	UGT73C	UDP-glucosyl transferase 73C	[EC:2.4.1.-]	http://www.genome.jp/dbget-bin/www_bget?ko:K13496
Unigene115880_g1_i1	-	K13496	UGT73C	UDP-glucosyl transferase 73C	[EC:2.4.1.-]	http://www.genome.jp/dbget-bin/www_bget?ko:K13496
Unigene99475_g1_i1	-	K13496	UGT73C	UDP-glucosyl transferase 73C	[EC:2.4.1.-]	http://www.genome.jp/dbget-bin/www_bget?ko:K13496
Unigene113563_g1_i1	-	K13496	UGT73C	UDP-glucosyl transferase 73C	[EC:2.4.1.-]	http://www.genome.jp/dbget-bin/www_bget?ko:K13496
Unigene92800_g1_i1	-	K13496	UGT73C	UDP-glucosyl transferase 73C	[EC:2.4.1.-]	http://www.genome.jp/dbget-bin/www_bget?ko:K13496
Unigene113706_g3_i1	Ether lipid metabolism;Glycerophospholipid metabolism;	K13510	LPCAT1_2	lysophosphatidylcholine acyltransferase / lyso-PAF acetyltransferase	[EC:2.3.1.23 2.3.1.67]	http://www.genome.jp/dbget-bin/www_bget?ko:K13510
Unigene110597_g3_i1	Ether lipid metabolism;Glycerophospholipid metabolism;	K13510	LPCAT1_2	lysophosphatidylcholine acyltransferase / lyso-PAF acetyltransferase	[EC:2.3.1.23 2.3.1.67]	http://www.genome.jp/dbget-bin/www_bget?ko:K13510
Unigene107381_g1_i3	Glycerolipid metabolism;Glycerophospholipid metabolism;	K13523	AGPAT3_4	lysophosphatidic acid acyltransferase / lysophosphatidylinositol acyltransferase	[EC:2.3.1.51]	http://www.genome.jp/dbget-bin/www_bget?ko:K13523
Unigene114538_g1_i1	Protein processing in endoplasmic reticulum;	K13525	VCP, CDC48	transitional endoplasmic reticulum ATPase	-	http://www.genome.jp/dbget-bin/www_bget?ko:K13525
Unigene114008_g6_i1	Porphyrin and chlorophyll metabolism;	K13600	CAO	chlorophyllide a oxygenase	[EC:1.14.13.122]	http://www.genome.jp/dbget-bin/www_bget?ko:K13600
Unigene114008_g5_i1	Porphyrin and chlorophyll metabolism;	K13600	CAO	chlorophyllide a oxygenase	[EC:1.14.13.122]	http://www.genome.jp/dbget-bin/www_bget?ko:K13600
Unigene35038_g2_i1	Porphyrin and chlorophyll metabolism;	K13600	CAO	chlorophyllide a oxygenase	[EC:1.14.13.122]	http://www.genome.jp/dbget-bin/www_bget?ko:K13600
Unigene110094_g2_i3	Amino sugar and nucleotide sugar metabolism;Starch and sucrose metabolism;	K13648	GAUT	alpha-1,4-galacturonosyltransferase	[EC:2.4.1.43]	http://www.genome.jp/dbget-bin/www_bget?ko:K13648
Unigene112819_g1_i4	Amino sugar and nucleotide sugar metabolism;Starch and sucrose metabolism;	K13648	GAUT	alpha-1,4-galacturonosyltransferase	[EC:2.4.1.43]	http://www.genome.jp/dbget-bin/www_bget?ko:K13648
Unigene104278_g1_i3	Other types of O-glycan biosynthesis;	K13675	B3GALTL	UDP-glucose:O-linked fucose beta-1,3-glucosyltransferase	[EC:2.4.1.-]	http://www.genome.jp/dbget-bin/www_bget?ko:K13675
Unigene111192_g1_i1	-	K13691	SGT1	pathogen-inducible salicylic acid glucosyltransferase	[EC:2.4.1.-]	http://www.genome.jp/dbget-bin/www_bget?ko:K13691
Unigene106509_g3_i1	-	K13691	SGT1	pathogen-inducible salicylic acid glucosyltransferase	[EC:2.4.1.-]	http://www.genome.jp/dbget-bin/www_bget?ko:K13691
Unigene70538_g1_i1	-	K13692	IAGLU	UDP-glucose:(indol-3-yl)acetate beta-D-glucosyltransferase	[EC:2.4.1.121]	http://www.genome.jp/dbget-bin/www_bget?ko:K13692
Unigene109753_g1_i3	Cell cycle;Oocyte meiosis;Progesterone-mediated oocyte maturation;	K13728	MAD2L2	mitotic spindle assembly checkpoint protein MAD2B	-	http://www.genome.jp/dbget-bin/www_bget?ko:K13728
Unigene111728_g1_i1	-	K13783	SLC37A1_2	MFS transporter, OPA family, solute carrier family 37 (glycerol-3-phosphate transporter), member 1/2	-	http://www.genome.jp/dbget-bin/www_bget?ko:K13783
Unigene107530_g3_i1	Sulfur metabolism;Selenocompound metabolism;Purine metabolism;	K13811	PAPSS	3'-phosphoadenosine 5'-phosphosulfate synthase	[EC:2.7.7.4 2.7.1.25]	http://www.genome.jp/dbget-bin/www_bget?ko:K13811
Unigene93531_g2_i1	-	K13864	SLC7A2, ATRC2	solute carrier family 7 (cationic amino acid transporter), member 2	-	http://www.genome.jp/dbget-bin/www_bget?ko:K13864
Unigene109257_g1_i1	Folate biosynthesis;	K13941	folKP	2-amino-4-hydroxy-6-hydroxymethyldihydropteridine diphosphokinase / dihydropteroate synthase	[EC:2.7.6.3 2.5.1.15]	http://www.genome.jp/dbget-bin/www_bget?ko:K13941
Unigene103095_g2_i1	Plant hormone signal transduction;	K13946	AUX1, LAX	auxin influx carrier (AUX1 LAX family)	-	http://www.genome.jp/dbget-bin/www_bget?ko:K13946
Unigene112357_g1_i1	-	K13947	PIN	auxin efflux carrier family	-	http://www.genome.jp/dbget-bin/www_bget?ko:K13947
Unigene114504_g1_i1	Folate biosynthesis;	K13950	pabAB	para-aminobenzoate synthetase	[EC:2.6.1.85]	http://www.genome.jp/dbget-bin/www_bget?ko:K13950
Unigene96665_g1_i1	Protein processing in endoplasmic reticulum;	K13993	HSP20	HSP20 family protein	-	http://www.genome.jp/dbget-bin/www_bget?ko:K13993
Unigene98574_g1_i1	Protein processing in endoplasmic reticulum;	K13993	HSP20	HSP20 family protein	-	http://www.genome.jp/dbget-bin/www_bget?ko:K13993
Unigene105172_g1_i2	Protein processing in endoplasmic reticulum;	K13993	HSP20	HSP20 family protein	-	http://www.genome.jp/dbget-bin/www_bget?ko:K13993
Unigene106476_g1_i1	Protein processing in endoplasmic reticulum;	K13993	HSP20	HSP20 family protein	-	http://www.genome.jp/dbget-bin/www_bget?ko:K13993
Unigene112336_g1_i1	Protein processing in endoplasmic reticulum;	K13993	HSP20	HSP20 family protein	-	http://www.genome.jp/dbget-bin/www_bget?ko:K13993
Unigene110862_g2_i2	Protein processing in endoplasmic reticulum;	K14007	SEC24	protein transport protein SEC24	-	http://www.genome.jp/dbget-bin/www_bget?ko:K14007
Unigene110862_g1_i1	Protein processing in endoplasmic reticulum;	K14007	SEC24	protein transport protein SEC24	-	http://www.genome.jp/dbget-bin/www_bget?ko:K14007
Unigene66933_g1_i1	Protein processing in endoplasmic reticulum;	K14009	BCAP31, BAP31	B-cell receptor-associated protein 31	-	http://www.genome.jp/dbget-bin/www_bget?ko:K14009
Unigene103315_g2_i2	Protein processing in endoplasmic reticulum;	K14016	UFD1	ubiquitin fusion degradation protein 1	-	http://www.genome.jp/dbget-bin/www_bget?ko:K14016
Unigene103315_g1_i1	Protein processing in endoplasmic reticulum;	K14016	UFD1	ubiquitin fusion degradation protein 1	-	http://www.genome.jp/dbget-bin/www_bget?ko:K14016
Unigene111241_g1_i6	-	K14137	PTAR1	protein prenyltransferase alpha subunit repeat containing protein 1	-	http://www.genome.jp/dbget-bin/www_bget?ko:K14137
Unigene108268_g1_i2	-	K14165	K14165	atypical dual specificity phosphatase	[EC:3.1.3.16 3.1.3.48]	http://www.genome.jp/dbget-bin/www_bget?ko:K14165
Unigene109196_g2_i1	Protein digestion and absorption;GABAergic synapse;Glutamatergic synapse;	K14207	SLC38A2, SNAT2	solute carrier family 38 (sodium-coupled neutral amino acid transporter), member 2	-	http://www.genome.jp/dbget-bin/www_bget?ko:K14207
Unigene108532_g2_i2	-	K14270	ACS10_12	aminotransferase	-	http://www.genome.jp/dbget-bin/www_bget?ko:K14270
Unigene112318_g2_i1	Alanine, aspartate and glutamate metabolism;Glycine, serine and threonine metabolism;Glyoxylate and dicarboxylate metabolism;Carbon fixation in photosynthetic organisms;2-Oxocarboxylic acid metabolism;Biosynthesis of amino acids;Carbon metabolism;	K14272	GGAT	glutamate--glyoxylate aminotransferase	[EC:2.6.1.4Â 2.6.1.2Â 2.6.1.44]	http://www.genome.jp/dbget-bin/www_bget?ko:K14272
Unigene112318_g1_i1	Alanine, aspartate and glutamate metabolism;Glycine, serine and threonine metabolism;Glyoxylate and dicarboxylate metabolism;Carbon fixation in photosynthetic organisms;2-Oxocarboxylic acid metabolism;Biosynthesis of amino acids;Carbon metabolism;	K14272	GGAT	glutamate--glyoxylate aminotransferase	[EC:2.6.1.4Â 2.6.1.2Â 2.6.1.44]	http://www.genome.jp/dbget-bin/www_bget?ko:K14272
Unigene115810_g8_i1	RNA transport;	K14288	XPOT	exportin-T	-	http://www.genome.jp/dbget-bin/www_bget?ko:K14288
Unigene115810_g7_i4	RNA transport;	K14288	XPOT	exportin-T	-	http://www.genome.jp/dbget-bin/www_bget?ko:K14288
Unigene112523_g3_i2	RNA transport;	K14297	NUP98, ADAR2	nuclear pore complex protein Nup98-Nup96	-	http://www.genome.jp/dbget-bin/www_bget?ko:K14297
Unigene98765_g1_i1	RNA transport;mRNA surveillance pathway;	K14323	CASC3, MLN51	protein CASC3	-	http://www.genome.jp/dbget-bin/www_bget?ko:K14323
Unigene112324_g5_i1	mRNA surveillance pathway;	K14376	PAP	poly(A) polymerase	[EC:2.7.7.19]	http://www.genome.jp/dbget-bin/www_bget?ko:K14376
Unigene111559_g1_i1	mRNA surveillance pathway;	K14397	NUDT21, CPSF5, CFIM25	cleavage and polyadenylation specificity factor subunit 5	-	http://www.genome.jp/dbget-bin/www_bget?ko:K14397
Unigene109397_g3_i1	mRNA surveillance pathway;	K14400	PCF11	pre-mRNA cleavage complex 2 protein Pcf11	-	http://www.genome.jp/dbget-bin/www_bget?ko:K14400
Unigene163377_g1_i1	mRNA surveillance pathway;	K14402	CPSF2, CFT2	cleavage and polyadenylation specificity factor subunit 2	-	http://www.genome.jp/dbget-bin/www_bget?ko:K14402
Unigene108215_g1_i1	mRNA surveillance pathway;	K14404	CPSF4, YTH1	cleavage and polyadenylation specificity factor subunit 4	-	http://www.genome.jp/dbget-bin/www_bget?ko:K14404
Unigene112267_g2_i1	mRNA surveillance pathway;	K14409	SMG7, EST1C	protein SMG7	-	http://www.genome.jp/dbget-bin/www_bget?ko:K14409
Unigene112076_g4_i2	mRNA surveillance pathway;	K14411	MSI	RNA-binding protein Musashi	-	http://www.genome.jp/dbget-bin/www_bget?ko:K14411
Unigene106550_g1_i2	mRNA surveillance pathway;	K14411	MSI	RNA-binding protein Musashi	-	http://www.genome.jp/dbget-bin/www_bget?ko:K14411
Unigene95385_g1_i1	Plant hormone signal transduction;	K14431	TGA	transcription factor TGA	-	http://www.genome.jp/dbget-bin/www_bget?ko:K14431
Unigene97873_g2_i1	Plant hormone signal transduction;	K14431	TGA	transcription factor TGA	-	http://www.genome.jp/dbget-bin/www_bget?ko:K14431
Unigene98084_g1_i1	Plant hormone signal transduction;	K14431	TGA	transcription factor TGA	-	http://www.genome.jp/dbget-bin/www_bget?ko:K14431
Unigene95385_g2_i1	Plant hormone signal transduction;	K14431	TGA	transcription factor TGA	-	http://www.genome.jp/dbget-bin/www_bget?ko:K14431
Unigene110705_g1_i3	Plant hormone signal transduction;	K14432	ABF	ABA responsive element binding factor	-	http://www.genome.jp/dbget-bin/www_bget?ko:K14432
Unigene111896_g2_i1	Plant hormone signal transduction;	K14432	ABF	ABA responsive element binding factor	-	http://www.genome.jp/dbget-bin/www_bget?ko:K14432
Unigene105652_g3_i1	Plant hormone signal transduction;	K14432	ABF	ABA responsive element binding factor	-	http://www.genome.jp/dbget-bin/www_bget?ko:K14432
Unigene109240_g2_i1	Plant hormone signal transduction;	K14432	ABF	ABA responsive element binding factor	-	http://www.genome.jp/dbget-bin/www_bget?ko:K14432
Unigene113214_g1_i3	Plant hormone signal transduction;	K14432	ABF	ABA responsive element binding factor	-	http://www.genome.jp/dbget-bin/www_bget?ko:K14432
Unigene111896_g1_i1	Plant hormone signal transduction;	K14432	ABF	ABA responsive element binding factor	-	http://www.genome.jp/dbget-bin/www_bget?ko:K14432
Unigene80407_g1_i1	-	K14439	SMARCAD1	SWI/SNF-related matrix-associated actin-dependent regulator of chromatin subfamily A containing DEAD/H box 1	[EC:3.6.4.12]	http://www.genome.jp/dbget-bin/www_bget?ko:K14439
Unigene115923_g4_i1	RNA degradation;	K14442	DHX36, RHAU	ATP-dependent RNA helicase DHX36	[EC:3.6.4.13]	http://www.genome.jp/dbget-bin/www_bget?ko:K14442
Unigene112401_g1_i1	Alanine, aspartate and glutamate metabolism;Arginine and proline metabolism;Cysteine and methionine metabolism;Phenylalanine metabolism;Phenylalanine, tyrosine and tryptophan biosynthesis;Tyrosine metabolism;Isoquinoline alkaloid biosynthesis;Tropane, piperidine and pyridine alkaloid biosynthesis;Carbon fixation in photosynthetic organisms;2-Oxocarboxylic acid metabolism;Biosynthesis of amino aci…	K14454	GOT1	aspartate aminotransferase, cytoplasmic	[EC:2.6.1.1]	http://www.genome.jp/dbget-bin/www_bget?ko:K14454
Unigene101460_g3_i1	Alanine, aspartate and glutamate metabolism;Arginine and proline metabolism;Cysteine and methionine metabolism;Phenylalanine metabolism;Phenylalanine, tyrosine and tryptophan biosynthesis;Tyrosine metabolism;Isoquinoline alkaloid biosynthesis;Tropane, piperidine and pyridine alkaloid biosynthesis;Carbon fixation in photosynthetic organisms;2-Oxocarboxylic acid metabolism;Biosynthesis of amino aci…	K14455	GOT2	aspartate aminotransferase, mitochondrial	[EC:2.6.1.1]	http://www.genome.jp/dbget-bin/www_bget?ko:K14455
Unigene102318_g1_i1	Plant hormone signal transduction;	K14484	IAA	auxin-responsive protein IAA	-	http://www.genome.jp/dbget-bin/www_bget?ko:K14484
Unigene102318_g2_i1	Plant hormone signal transduction;	K14484	IAA	auxin-responsive protein IAA	-	http://www.genome.jp/dbget-bin/www_bget?ko:K14484
Unigene103618_g1_i1	Plant hormone signal transduction;	K14484	IAA	auxin-responsive protein IAA	-	http://www.genome.jp/dbget-bin/www_bget?ko:K14484
Unigene107566_g1_i1	Plant hormone signal transduction;	K14485	TIR1	transport inhibitor response 1	-	http://www.genome.jp/dbget-bin/www_bget?ko:K14485
Unigene80755_g1_i1	Plant hormone signal transduction;	K14486	K14486, ARF	auxin response factor	-	http://www.genome.jp/dbget-bin/www_bget?ko:K14486
Unigene80755_g2_i1	Plant hormone signal transduction;	K14486	K14486, ARF	auxin response factor	-	http://www.genome.jp/dbget-bin/www_bget?ko:K14486
Unigene113602_g7_i1	Plant hormone signal transduction;	K14486	K14486, ARF	auxin response factor	-	http://www.genome.jp/dbget-bin/www_bget?ko:K14486
Unigene113602_g6_i1	Plant hormone signal transduction;	K14486	K14486, ARF	auxin response factor	-	http://www.genome.jp/dbget-bin/www_bget?ko:K14486
Unigene94538_g2_i1	Plant hormone signal transduction;	K14487	GH3	auxin responsive GH3 gene family	-	http://www.genome.jp/dbget-bin/www_bget?ko:K14487
Unigene113940_g1_i2	Plant hormone signal transduction;	K14488	SAUR	SAUR family protein	-	http://www.genome.jp/dbget-bin/www_bget?ko:K14488
Unigene91356_g1_i2	Plant hormone signal transduction;	K14488	SAUR	SAUR family protein	-	http://www.genome.jp/dbget-bin/www_bget?ko:K14488
Unigene76691_g1_i1	Plant hormone signal transduction;	K14488	SAUR	SAUR family protein	-	http://www.genome.jp/dbget-bin/www_bget?ko:K14488
Unigene109143_g2_i1	Plant hormone signal transduction;	K14488	SAUR	SAUR family protein	-	http://www.genome.jp/dbget-bin/www_bget?ko:K14488
Unigene162392_g1_i1	Plant hormone signal transduction;	K14488	SAUR	SAUR family protein	-	http://www.genome.jp/dbget-bin/www_bget?ko:K14488
Unigene77397_g1_i1	Plant hormone signal transduction;	K14488	SAUR	SAUR family protein	-	http://www.genome.jp/dbget-bin/www_bget?ko:K14488
Unigene104730_g3_i1	Plant hormone signal transduction;	K14488	SAUR	SAUR family protein	-	http://www.genome.jp/dbget-bin/www_bget?ko:K14488
Unigene47803_g1_i1	Plant hormone signal transduction;	K14488	SAUR	SAUR family protein	-	http://www.genome.jp/dbget-bin/www_bget?ko:K14488
Unigene91691_g1_i1	Plant hormone signal transduction;	K14488	SAUR	SAUR family protein	-	http://www.genome.jp/dbget-bin/www_bget?ko:K14488
Unigene114124_g2_i1	Plant hormone signal transduction;	K14489	AHK2_3_4	arabidopsis histidine kinase 2/3/4 (cytokinin receptor)	[EC:2.7.13.3]	http://www.genome.jp/dbget-bin/www_bget?ko:K14489
Unigene114124_g7_i1	Plant hormone signal transduction;	K14489	AHK2_3_4	arabidopsis histidine kinase 2/3/4 (cytokinin receptor)	[EC:2.7.13.3]	http://www.genome.jp/dbget-bin/www_bget?ko:K14489
Unigene107847_g1_i1	Plant hormone signal transduction;	K14490	AHP	histidine-containing phosphotransfer peotein	-	http://www.genome.jp/dbget-bin/www_bget?ko:K14490
Unigene100786_g1_i2	Plant hormone signal transduction;	K14490	AHP	histidine-containing phosphotransfer peotein	-	http://www.genome.jp/dbget-bin/www_bget?ko:K14490
Unigene107847_g2_i2	Plant hormone signal transduction;	K14490	AHP	histidine-containing phosphotransfer peotein	-	http://www.genome.jp/dbget-bin/www_bget?ko:K14490
Unigene103254_g1_i1	Plant hormone signal transduction;	K14491	ARR-B	two-component response regulator ARR-B family	-	http://www.genome.jp/dbget-bin/www_bget?ko:K14491
Unigene111746_g1_i4	Plant hormone signal transduction;	K14491	ARR-B	two-component response regulator ARR-B family	-	http://www.genome.jp/dbget-bin/www_bget?ko:K14491
Unigene108339_g1_i1	Plant hormone signal transduction;	K14491	ARR-B	two-component response regulator ARR-B family	-	http://www.genome.jp/dbget-bin/www_bget?ko:K14491
Unigene111289_g9_i1	Plant hormone signal transduction;	K14493	GID1	gibberellin receptor GID1	[EC:3.-.-.-]	http://www.genome.jp/dbget-bin/www_bget?ko:K14493
Unigene106918_g1_i1	Plant hormone signal transduction;	K14493	GID1	gibberellin receptor GID1	[EC:3.-.-.-]	http://www.genome.jp/dbget-bin/www_bget?ko:K14493
Unigene106918_g2_i1	Plant hormone signal transduction;	K14493	GID1	gibberellin receptor GID1	[EC:3.-.-.-]	http://www.genome.jp/dbget-bin/www_bget?ko:K14493
Unigene112961_g2_i1	Plant hormone signal transduction;	K14493	GID1	gibberellin receptor GID1	[EC:3.-.-.-]	http://www.genome.jp/dbget-bin/www_bget?ko:K14493
Unigene100493_g2_i1	Plant hormone signal transduction;	K14496	PYL	abscisic acid receptor PYR/PYL family	-	http://www.genome.jp/dbget-bin/www_bget?ko:K14496
Unigene34200_g1_i1	Plant hormone signal transduction;	K14496	PYL	abscisic acid receptor PYR/PYL family	-	http://www.genome.jp/dbget-bin/www_bget?ko:K14496
Unigene106833_g2_i2	Plant hormone signal transduction;	K14497	PP2C	protein phosphatase 2C	[EC:3.1.3.16]	http://www.genome.jp/dbget-bin/www_bget?ko:K14497
Unigene83990_g2_i2	Plant hormone signal transduction;	K14497	PP2C	protein phosphatase 2C	[EC:3.1.3.16]	http://www.genome.jp/dbget-bin/www_bget?ko:K14497
Unigene102900_g2_i1	Plant hormone signal transduction;	K14499	BKI1	BRI1 kinase inhibitor 1	-	http://www.genome.jp/dbget-bin/www_bget?ko:K14499
Unigene110506_g1_i1	Plant hormone signal transduction;	K14506	JAR1	jasmonic acid-amino synthetase	-	http://www.genome.jp/dbget-bin/www_bget?ko:K14506
Unigene113024_g1_i1	Plant hormone signal transduction;	K14506	JAR1	jasmonic acid-amino synthetase	-	http://www.genome.jp/dbget-bin/www_bget?ko:K14506
Unigene108792_g1_i3	Plant hormone signal transduction;	K14506	JAR1	jasmonic acid-amino synthetase	-	http://www.genome.jp/dbget-bin/www_bget?ko:K14506
Unigene104760_g1_i1	Plant hormone signal transduction;	K14509	ETR, ERS	ethylene receptor	[EC:2.7.13.-]	http://www.genome.jp/dbget-bin/www_bget?ko:K14509
Unigene105810_g1_i1	Plant hormone signal transduction;	K14509	ETR, ERS	ethylene receptor	[EC:2.7.13.-]	http://www.genome.jp/dbget-bin/www_bget?ko:K14509
Unigene106503_g1_i2	Plant hormone signal transduction;	K14514	EIN3	ethylene-insensitive protein 3	-	http://www.genome.jp/dbget-bin/www_bget?ko:K14514
Unigene109964_g3_i1	Plant hormone signal transduction;	K14515	EBF1_2	EIN3-binding F-box protein	-	http://www.genome.jp/dbget-bin/www_bget?ko:K14515
Unigene113955_g2_i1	Plant hormone signal transduction;	K14515	EBF1_2	EIN3-binding F-box protein	-	http://www.genome.jp/dbget-bin/www_bget?ko:K14515
Unigene110917_g3_i1	Plant hormone signal transduction;	K14516	ERF1	ethylene-responsive transcription factor 1	-	http://www.genome.jp/dbget-bin/www_bget?ko:K14516
Unigene76891_g1_i1	Ribosome biogenesis in eukaryotes;	K14539	LSG1	large subunit GTPase 1	[EC:3.6.1.-]	http://www.genome.jp/dbget-bin/www_bget?ko:K14539
Unigene115404_g1_i1	Ribosome biogenesis in eukaryotes;	K14572	MDN1, REA1	midasin	-	http://www.genome.jp/dbget-bin/www_bget?ko:K14572
Unigene112783_g1_i1	Ribosome biogenesis in eukaryotes;	K14573	NOP4, RBM28	nucleolar protein 4	-	http://www.genome.jp/dbget-bin/www_bget?ko:K14573
Unigene115406_g2_i2	Ribosome biogenesis in eukaryotes;	K14573	NOP4, RBM28	nucleolar protein 4	-	http://www.genome.jp/dbget-bin/www_bget?ko:K14573
Unigene105822_g1_i1	Carotenoid biosynthesis;	K14593	CCS1	capsanthin/capsorubin synthase	[EC:5.3.99.8]	http://www.genome.jp/dbget-bin/www_bget?ko:K14593
Unigene113758_g3_i1	-	K14611	SLC23A1_2, SVCT1_2	solute carrier family 23 (nucleobase transporter), member 1/2	-	http://www.genome.jp/dbget-bin/www_bget?ko:K14611
Unigene114421_g6_i3	-	K14611	SLC23A1_2, SVCT1_2	solute carrier family 23 (nucleobase transporter), member 1/2	-	http://www.genome.jp/dbget-bin/www_bget?ko:K14611
Unigene114421_g2_i1	-	K14611	SLC23A1_2, SVCT1_2	solute carrier family 23 (nucleobase transporter), member 1/2	-	http://www.genome.jp/dbget-bin/www_bget?ko:K14611
Unigene92243_g4_i1	-	K14638	SLC15A3_4, PHT	solute carrier family 15 (peptide/histidine transporter), member 3/4	-	http://www.genome.jp/dbget-bin/www_bget?ko:K14638
Unigene111408_g1_i1	-	K14638	SLC15A3_4, PHT	solute carrier family 15 (peptide/histidine transporter), member 3/4	-	http://www.genome.jp/dbget-bin/www_bget?ko:K14638
Unigene113093_g1_i1	-	K14638	SLC15A3_4, PHT	solute carrier family 15 (peptide/histidine transporter), member 3/4	-	http://www.genome.jp/dbget-bin/www_bget?ko:K14638
Unigene109830_g5_i1	-	K14638	SLC15A3_4, PHT	solute carrier family 15 (peptide/histidine transporter), member 3/4	-	http://www.genome.jp/dbget-bin/www_bget?ko:K14638
Unigene111499_g1_i1	-	K14638	SLC15A3_4, PHT	solute carrier family 15 (peptide/histidine transporter), member 3/4	-	http://www.genome.jp/dbget-bin/www_bget?ko:K14638
Unigene109830_g3_i1	-	K14638	SLC15A3_4, PHT	solute carrier family 15 (peptide/histidine transporter), member 3/4	-	http://www.genome.jp/dbget-bin/www_bget?ko:K14638
Unigene108563_g2_i1	-	K14638	SLC15A3_4, PHT	solute carrier family 15 (peptide/histidine transporter), member 3/4	-	http://www.genome.jp/dbget-bin/www_bget?ko:K14638
Unigene84340_g1_i1	-	K14638	SLC15A3_4, PHT	solute carrier family 15 (peptide/histidine transporter), member 3/4	-	http://www.genome.jp/dbget-bin/www_bget?ko:K14638
Unigene108563_g1_i1	-	K14638	SLC15A3_4, PHT	solute carrier family 15 (peptide/histidine transporter), member 3/4	-	http://www.genome.jp/dbget-bin/www_bget?ko:K14638
Unigene109211_g2_i1	-	K14638	SLC15A3_4, PHT	solute carrier family 15 (peptide/histidine transporter), member 3/4	-	http://www.genome.jp/dbget-bin/www_bget?ko:K14638
Unigene111499_g4_i1	-	K14638	SLC15A3_4, PHT	solute carrier family 15 (peptide/histidine transporter), member 3/4	-	http://www.genome.jp/dbget-bin/www_bget?ko:K14638
Unigene113093_g2_i1	-	K14638	SLC15A3_4, PHT	solute carrier family 15 (peptide/histidine transporter), member 3/4	-	http://www.genome.jp/dbget-bin/www_bget?ko:K14638
Unigene104779_g1_i1	-	K14638	SLC15A3_4, PHT	solute carrier family 15 (peptide/histidine transporter), member 3/4	-	http://www.genome.jp/dbget-bin/www_bget?ko:K14638
Unigene109830_g4_i1	-	K14638	SLC15A3_4, PHT	solute carrier family 15 (peptide/histidine transporter), member 3/4	-	http://www.genome.jp/dbget-bin/www_bget?ko:K14638
Unigene81618_g1_i1	-	K14638	SLC15A3_4, PHT	solute carrier family 15 (peptide/histidine transporter), member 3/4	-	http://www.genome.jp/dbget-bin/www_bget?ko:K14638
Unigene109830_g2_i1	-	K14638	SLC15A3_4, PHT	solute carrier family 15 (peptide/histidine transporter), member 3/4	-	http://www.genome.jp/dbget-bin/www_bget?ko:K14638
Unigene97571_g1_i1	-	K14638	SLC15A3_4, PHT	solute carrier family 15 (peptide/histidine transporter), member 3/4	-	http://www.genome.jp/dbget-bin/www_bget?ko:K14638
Unigene97171_g1_i1	-	K14638	SLC15A3_4, PHT	solute carrier family 15 (peptide/histidine transporter), member 3/4	-	http://www.genome.jp/dbget-bin/www_bget?ko:K14638
Unigene101892_g1_i1	-	K14638	SLC15A3_4, PHT	solute carrier family 15 (peptide/histidine transporter), member 3/4	-	http://www.genome.jp/dbget-bin/www_bget?ko:K14638
Unigene107518_g1_i1	-	K14638	SLC15A3_4, PHT	solute carrier family 15 (peptide/histidine transporter), member 3/4	-	http://www.genome.jp/dbget-bin/www_bget?ko:K14638
Unigene111499_g3_i1	-	K14638	SLC15A3_4, PHT	solute carrier family 15 (peptide/histidine transporter), member 3/4	-	http://www.genome.jp/dbget-bin/www_bget?ko:K14638
Unigene97571_g2_i1	-	K14638	SLC15A3_4, PHT	solute carrier family 15 (peptide/histidine transporter), member 3/4	-	http://www.genome.jp/dbget-bin/www_bget?ko:K14638
Unigene96906_g1_i1	-	K14638	SLC15A3_4, PHT	solute carrier family 15 (peptide/histidine transporter), member 3/4	-	http://www.genome.jp/dbget-bin/www_bget?ko:K14638
Unigene113782_g2_i1	-	K14638	SLC15A3_4, PHT	solute carrier family 15 (peptide/histidine transporter), member 3/4	-	http://www.genome.jp/dbget-bin/www_bget?ko:K14638
Unigene101892_g2_i1	-	K14638	SLC15A3_4, PHT	solute carrier family 15 (peptide/histidine transporter), member 3/4	-	http://www.genome.jp/dbget-bin/www_bget?ko:K14638
Unigene113782_g1_i1	-	K14638	SLC15A3_4, PHT	solute carrier family 15 (peptide/histidine transporter), member 3/4	-	http://www.genome.jp/dbget-bin/www_bget?ko:K14638
Unigene110084_g2_i1	-	K14638	SLC15A3_4, PHT	solute carrier family 15 (peptide/histidine transporter), member 3/4	-	http://www.genome.jp/dbget-bin/www_bget?ko:K14638
Unigene109423_g1_i2	-	K14638	SLC15A3_4, PHT	solute carrier family 15 (peptide/histidine transporter), member 3/4	-	http://www.genome.jp/dbget-bin/www_bget?ko:K14638
Unigene114452_g1_i1	-	K14640	SLC20A, PIT	solute carrier family 20 (sodium-dependent phosphate transporter)	-	http://www.genome.jp/dbget-bin/www_bget?ko:K14640
Unigene84921_g1_i3	Riboflavin metabolism;	K14652	ribBA	3,4-dihydroxy 2-butanone 4-phosphate synthase / GTP cyclohydrolase II	[EC:4.1.99.12 3.5.4.25]	http://www.genome.jp/dbget-bin/www_bget?ko:K14652
Unigene110751_g1_i1	-	K14664	ILR1	IAA-amino acid hydrolase	[EC:3.5.1.-]	http://www.genome.jp/dbget-bin/www_bget?ko:K14664
Unigene104352_g1_i1	-	K14684	SLC25A23S	solute carrier family 25 (mitochondrial phosphate transporter), member 23/24/25/41	-	http://www.genome.jp/dbget-bin/www_bget?ko:K14684
Unigene108646_g4_i1	Mineral absorption;	K14686	SLC31A1, CTR1	solute carrier family 31 (copper transporter), member 1	-	http://www.genome.jp/dbget-bin/www_bget?ko:K14686
Unigene109643_g1_i1	Mineral absorption;	K14686	SLC31A1, CTR1	solute carrier family 31 (copper transporter), member 1	-	http://www.genome.jp/dbget-bin/www_bget?ko:K14686
Unigene113694_g7_i1	Mineral absorption;	K14686	SLC31A1, CTR1	solute carrier family 31 (copper transporter), member 1	-	http://www.genome.jp/dbget-bin/www_bget?ko:K14686
Unigene25329_g1_i1	Mineral absorption;	K14686	SLC31A1, CTR1	solute carrier family 31 (copper transporter), member 1	-	http://www.genome.jp/dbget-bin/www_bget?ko:K14686
Unigene110188_g1_i1	-	K14689	SLC30A2, ZNT2	solute carrier family 30 (zinc transporter), member 2	-	http://www.genome.jp/dbget-bin/www_bget?ko:K14689
Unigene115688_g2_i1	-	K14696	SLC30A9, ZNT9	solute carrier family 30 (zinc transporter), member 9	-	http://www.genome.jp/dbget-bin/www_bget?ko:K14696
Unigene19767_g1_i2	-	K14709	SLC39A1_2_3, ZIP1_2_3	solute carrier family 39 (zinc transporter), member 1/2/3	-	http://www.genome.jp/dbget-bin/www_bget?ko:K14709
Unigene105501_g2_i1	-	K14709	SLC39A1_2_3, ZIP1_2_3	solute carrier family 39 (zinc transporter), member 1/2/3	-	http://www.genome.jp/dbget-bin/www_bget?ko:K14709
Unigene104011_g1_i1	-	K14709	SLC39A1_2_3, ZIP1_2_3	solute carrier family 39 (zinc transporter), member 1/2/3	-	http://www.genome.jp/dbget-bin/www_bget?ko:K14709
Unigene99983_g2_i1	-	K14709	SLC39A1_2_3, ZIP1_2_3	solute carrier family 39 (zinc transporter), member 1/2/3	-	http://www.genome.jp/dbget-bin/www_bget?ko:K14709
Unigene116314_g2_i1	-	K14780	DHX37, DHR1	ATP-dependent RNA helicase DHX37/DHR1	[EC:3.6.4.13]	http://www.genome.jp/dbget-bin/www_bget?ko:K14780
Unigene93626_g1_i3	-	K14803	PTC2_3	protein phosphatase 2C homolog 2/3	[EC:3.1.3.16]	http://www.genome.jp/dbget-bin/www_bget?ko:K14803
Unigene94652_g1_i1	-	K14826	FPR3_4	FK506-binding nuclear protein	[EC:5.2.1.8]	http://www.genome.jp/dbget-bin/www_bget?ko:K14826
Unigene92446_g1_i2	-	K14829	IPI3	pre-rRNA-processing protein IPI3	-	http://www.genome.jp/dbget-bin/www_bget?ko:K14829
Unigene128123_g1_i1	-	K14945	QKI	protein quaking	-	http://www.genome.jp/dbget-bin/www_bget?ko:K14945
Unigene114200_g2_i7	-	K14972	PAXIP1, PTIP	PAX-interacting protein 1	-	http://www.genome.jp/dbget-bin/www_bget?ko:K14972
Unigene111835_g5_i2	-	K14972	PAXIP1, PTIP	PAX-interacting protein 1	-	http://www.genome.jp/dbget-bin/www_bget?ko:K14972
Unigene111835_g3_i1	-	K14972	PAXIP1, PTIP	PAX-interacting protein 1	-	http://www.genome.jp/dbget-bin/www_bget?ko:K14972
Unigene115125_g1_i1	-	K14972	PAXIP1, PTIP	PAX-interacting protein 1	-	http://www.genome.jp/dbget-bin/www_bget?ko:K14972
Unigene111835_g2_i2	-	K14972	PAXIP1, PTIP	PAX-interacting protein 1	-	http://www.genome.jp/dbget-bin/www_bget?ko:K14972
Unigene111835_g6_i1	-	K14972	PAXIP1, PTIP	PAX-interacting protein 1	-	http://www.genome.jp/dbget-bin/www_bget?ko:K14972
Unigene5136_g1_i1	-	K14972	PAXIP1, PTIP	PAX-interacting protein 1	-	http://www.genome.jp/dbget-bin/www_bget?ko:K14972
Unigene112548_g1_i1	-	K14972	PAXIP1, PTIP	PAX-interacting protein 1	-	http://www.genome.jp/dbget-bin/www_bget?ko:K14972
Unigene112757_g1_i1	Insect hormone biosynthesis;	K14985	CYP18A1	26-hydroxylase	[EC:1.14.-.-]	http://www.genome.jp/dbget-bin/www_bget?ko:K14985
Unigene115529_g2_i1	Insect hormone biosynthesis;	K14985	CYP18A1	26-hydroxylase	[EC:1.14.-.-]	http://www.genome.jp/dbget-bin/www_bget?ko:K14985
Unigene104430_g2_i1	-	K14996	SLC38A10	solute carrier family 38 (sodium-coupled neutral amino acid transporter), member 10	-	http://www.genome.jp/dbget-bin/www_bget?ko:K14996
Unigene71220_g1_i1	-	K15001	CYP4	cytochrome P450, family 4	[EC:1.14.-.-]	http://www.genome.jp/dbget-bin/www_bget?ko:K15001
Unigene107411_g1_i1	-	K15014	SLC29A1_2_3, ENT1_2_3	solute carrier family 29 (equilibrative nucleoside transporter), member 1/2/3	-	http://www.genome.jp/dbget-bin/www_bget?ko:K15014
Unigene112913_g7_i1	GABAergic synapse;Retrograde endocannabinoid signaling;Synaptic vesicle cycle;	K15015	SLC32A, VGAT	solute carrier family 32 (vesicular inhibitory amino acid transporter)	-	http://www.genome.jp/dbget-bin/www_bget?ko:K15015
Unigene5129_g1_i1	GABAergic synapse;Retrograde endocannabinoid signaling;Synaptic vesicle cycle;	K15015	SLC32A, VGAT	solute carrier family 32 (vesicular inhibitory amino acid transporter)	-	http://www.genome.jp/dbget-bin/www_bget?ko:K15015
Unigene97551_g2_i1	GABAergic synapse;Retrograde endocannabinoid signaling;Synaptic vesicle cycle;	K15015	SLC32A, VGAT	solute carrier family 32 (vesicular inhibitory amino acid transporter)	-	http://www.genome.jp/dbget-bin/www_bget?ko:K15015
Unigene108623_g1_i3	-	K15032	MTERFD	mTERF domain-containing protein, mitochondrial	-	http://www.genome.jp/dbget-bin/www_bget?ko:K15032
Unigene99579_g3_i1	-	K15032	MTERFD	mTERF domain-containing protein, mitochondrial	-	http://www.genome.jp/dbget-bin/www_bget?ko:K15032
Unigene114677_g1_i1	-	K15047	HNRNPUL1, E1BAP5	heterogeneous nuclear ribonucleoprotein U-like protein 1	-	http://www.genome.jp/dbget-bin/www_bget?ko:K15047
Unigene114413_g2_i1	Monoterpenoid biosynthesis;	K15095	E1.1.1.208	(+)-neomenthol dehydrogenase	[EC:1.1.1.208]	http://www.genome.jp/dbget-bin/www_bget?ko:K15095
Unigene106178_g1_i2	Monoterpenoid biosynthesis;	K15095	E1.1.1.208	(+)-neomenthol dehydrogenase	[EC:1.1.1.208]	http://www.genome.jp/dbget-bin/www_bget?ko:K15095
Unigene114413_g1_i2	Monoterpenoid biosynthesis;	K15095	E1.1.1.208	(+)-neomenthol dehydrogenase	[EC:1.1.1.208]	http://www.genome.jp/dbget-bin/www_bget?ko:K15095
Unigene100721_g1_i3	-	K15102	SLC25A3, PHC, PIC	solute carrier family 25 (mitochondrial phosphate transporter), member 3	-	http://www.genome.jp/dbget-bin/www_bget?ko:K15102
Unigene91467_g2_i2	-	K15109	SLC25A20_29, CACT, CACL, CRC1	solute carrier family 25 (mitochondrial carnitine/acylcarnitine transporter), member 20/29	-	http://www.genome.jp/dbget-bin/www_bget?ko:K15109
Unigene111209_g9_i3	-	K15113	SLC25A28_37, MFRN	solute carrier family 25 (mitochondrial iron transporter), member 28/37	-	http://www.genome.jp/dbget-bin/www_bget?ko:K15113
Unigene112460_g1_i3	-	K15115	SLC25A32, MFT	solute carrier family 25 (mitochondrial folate transporter), member 32	-	http://www.genome.jp/dbget-bin/www_bget?ko:K15115
Unigene113810_g3_i1	-	K15119	SLC25A39_40	solute carrier family 25, member 39/40	-	http://www.genome.jp/dbget-bin/www_bget?ko:K15119
Unigene116190_g4_i3	-	K15168	MED25	mediator of RNA polymerase II transcription subunit 25	-	http://www.genome.jp/dbget-bin/www_bget?ko:K15168
Unigene115329_g1_i1	-	K15188	CCNT	cyclin T	-	http://www.genome.jp/dbget-bin/www_bget?ko:K15188
Unigene101337_g1_i1	-	K15191	LARP7	La-related protein 7	-	http://www.genome.jp/dbget-bin/www_bget?ko:K15191
Unigene108044_g3_i1	-	K15277	SLC35B3, PAPST2	solute carrier family 35 (adenosine 3'-phospho 5'-phosphosulfate transporter), member B3	-	http://www.genome.jp/dbget-bin/www_bget?ko:K15277
Unigene108044_g1_i1	-	K15277	SLC35B3, PAPST2	solute carrier family 35 (adenosine 3'-phospho 5'-phosphosulfate transporter), member B3	-	http://www.genome.jp/dbget-bin/www_bget?ko:K15277
Unigene110683_g1_i2	-	K15280	SLC35C2	solute carrier family 35, member C2	-	http://www.genome.jp/dbget-bin/www_bget?ko:K15280
Unigene105622_g1_i1	-	K15281	SLC35D	solute carrier family 35	-	http://www.genome.jp/dbget-bin/www_bget?ko:K15281
Unigene107838_g1_i1	-	K15281	SLC35D	solute carrier family 35	-	http://www.genome.jp/dbget-bin/www_bget?ko:K15281
Unigene112849_g4_i1	-	K15283	SLC35E1	solute carrier family 35, member E1	-	http://www.genome.jp/dbget-bin/www_bget?ko:K15283
Unigene115421_g2_i1	-	K15285	SLC35E3	solute carrier family 35, member E3	-	http://www.genome.jp/dbget-bin/www_bget?ko:K15285
Unigene106705_g1_i2	-	K15285	SLC35E3	solute carrier family 35, member E3	-	http://www.genome.jp/dbget-bin/www_bget?ko:K15285
Unigene97334_g1_i1	-	K15285	SLC35E3	solute carrier family 35, member E3	-	http://www.genome.jp/dbget-bin/www_bget?ko:K15285
Unigene100472_g1_i1	-	K15289	SLC35F5	solute carrier family 35, member F5	-	http://www.genome.jp/dbget-bin/www_bget?ko:K15289
Unigene72295_g1_i2	-	K15304	RANBP3	Ran-binding protein 3	-	http://www.genome.jp/dbget-bin/www_bget?ko:K15304
Unigene83178_g1_i1	-	K15304	RANBP3	Ran-binding protein 3	-	http://www.genome.jp/dbget-bin/www_bget?ko:K15304
Unigene72295_g2_i1	-	K15304	RANBP3	Ran-binding protein 3	-	http://www.genome.jp/dbget-bin/www_bget?ko:K15304
Unigene96156_g1_i4	-	K15326	TSEN54	tRNA-splicing endonuclease subunit Sen54	-	http://www.genome.jp/dbget-bin/www_bget?ko:K15326
Unigene114532_g5_i1	Fanconi anemia pathway;	K15361	WDR48, UAF1	WD repeat-containing protein 48	-	http://www.genome.jp/dbget-bin/www_bget?ko:K15361
Unigene34307_g1_i1	Fanconi anemia pathway;	K15365	RMI2	RecQ-mediated genome instability protein 2	-	http://www.genome.jp/dbget-bin/www_bget?ko:K15365
Unigene104685_g2_i1	Alanine, aspartate and glutamate metabolism;Arginine and proline metabolism;Nitrogen metabolism;Taurine and hypotaurine metabolism;	K15371	GDH2	glutamate dehydrogenase	[EC:1.4.1.2]	http://www.genome.jp/dbget-bin/www_bget?ko:K15371
Unigene108629_g16_i1	-	K15378	SLC45A1_2_4	solute carrier family 45, member 1/2/4	-	http://www.genome.jp/dbget-bin/www_bget?ko:K15378
Unigene106637_g2_i1	-	K15382	SLC50A, SWEET	solute carrier family 50 (sugar transporter)	-	http://www.genome.jp/dbget-bin/www_bget?ko:K15382
Unigene16286_g1_i1	-	K15382	SLC50A, SWEET	solute carrier family 50 (sugar transporter)	-	http://www.genome.jp/dbget-bin/www_bget?ko:K15382
Unigene102607_g1_i1	-	K15382	SLC50A, SWEET	solute carrier family 50 (sugar transporter)	-	http://www.genome.jp/dbget-bin/www_bget?ko:K15382
Unigene98488_g1_i1	-	K15382	SLC50A, SWEET	solute carrier family 50 (sugar transporter)	-	http://www.genome.jp/dbget-bin/www_bget?ko:K15382
Unigene108078_g1_i1	-	K15382	SLC50A, SWEET	solute carrier family 50 (sugar transporter)	-	http://www.genome.jp/dbget-bin/www_bget?ko:K15382
Unigene3929_g1_i1	-	K15382	SLC50A, SWEET	solute carrier family 50 (sugar transporter)	-	http://www.genome.jp/dbget-bin/www_bget?ko:K15382
Unigene48459_g1_i1	-	K15382	SLC50A, SWEET	solute carrier family 50 (sugar transporter)	-	http://www.genome.jp/dbget-bin/www_bget?ko:K15382
Unigene110006_g1_i1	Fatty acid elongation;	K15397	KCS	3-ketoacyl-CoA synthase	[EC:2.3.1.199]	http://www.genome.jp/dbget-bin/www_bget?ko:K15397
Unigene93792_g1_i1	Cutin, suberine and wax biosynthesis;	K15400	HHT1	omega-hydroxypalmitate O-feruloyl transferase	[EC:2.3.1.188]	http://www.genome.jp/dbget-bin/www_bget?ko:K15400
Unigene109595_g2_i1	Cutin, suberine and wax biosynthesis;	K15400	HHT1	omega-hydroxypalmitate O-feruloyl transferase	[EC:2.3.1.188]	http://www.genome.jp/dbget-bin/www_bget?ko:K15400
Unigene109858_g1_i1	Cutin, suberine and wax biosynthesis;	K15404	K15404, CER1	aldehyde decarbonylase	[EC:4.1.99.5]	http://www.genome.jp/dbget-bin/www_bget?ko:K15404
Unigene115745_g3_i5	-	K15456	KTI12	protein KTI12	-	http://www.genome.jp/dbget-bin/www_bget?ko:K15456
Unigene140645_g1_i1	Sesquiterpenoid and triterpenoid biosynthesis;	K15472	CYP71D55	premnaspirodiene oxygenase	[EC:1.14.13.121]	http://www.genome.jp/dbget-bin/www_bget?ko:K15472
Unigene96408_g1_i2	-	K15559	RTT103	regulator of Ty1 transposition protein 103	-	http://www.genome.jp/dbget-bin/www_bget?ko:K15559
Unigene111579_g2_i1	-	K15631	ABA3	molybdenum cofactor sulfurtransferase	[EC:2.8.1.9]	http://www.genome.jp/dbget-bin/www_bget?ko:K15631
Unigene111579_g1_i1	-	K15631	ABA3	molybdenum cofactor sulfurtransferase	[EC:2.8.1.9]	http://www.genome.jp/dbget-bin/www_bget?ko:K15631
Unigene139082_g1_i1	Brassinosteroid biosynthesis;	K15639	CYP734A1, BAS1	PHYB activation tagged suppressor 1	[EC:1.14.-.-]	http://www.genome.jp/dbget-bin/www_bget?ko:K15639
Unigene108804_g1_i3	-	K15687	MKRN	E3 ubiquitin-protein ligase makorin	[EC:6.3.2.19]	http://www.genome.jp/dbget-bin/www_bget?ko:K15687
Unigene106464_g1_i1	-	K15692	RNF13, RZF	E3 ubiquitin-protein ligase RNF13	[EC:6.3.2.19]	http://www.genome.jp/dbget-bin/www_bget?ko:K15692
Unigene115150_g3_i1	Linoleic acid metabolism;	K15718	LOX1_5	linoleate 9S-lipoxygenase	[EC:1.13.11.58]	http://www.genome.jp/dbget-bin/www_bget?ko:K15718
Unigene88565_g1_i1	Arachidonic acid metabolism;	K15730	PTGES3	cytosolic prostaglandin-E synthase	[EC:5.3.99.3]	http://www.genome.jp/dbget-bin/www_bget?ko:K15730
Unigene101692_g1_i1	Carotenoid biosynthesis;	K15746	crtZ	beta-carotene 3-hydroxylase	[EC:1.14.13.129]	http://www.genome.jp/dbget-bin/www_bget?ko:K15746
Unigene113698_g1_i2	Sesquiterpenoid and triterpenoid biosynthesis;	K15803	GERD	(-)-germacrene D synthase	[EC:4.2.3.22 4.2.3.75]	http://www.genome.jp/dbget-bin/www_bget?ko:K15803
Unigene113898_g1_i1	Sesquiterpenoid and triterpenoid biosynthesis;	K15813	LUP4	beta-amyrin synthase	[EC:5.4.99.39]	http://www.genome.jp/dbget-bin/www_bget?ko:K15813
Unigene103449_g2_i1	Sesquiterpenoid and triterpenoid biosynthesis;	K15813	LUP4	beta-amyrin synthase	[EC:5.4.99.39]	http://www.genome.jp/dbget-bin/www_bget?ko:K15813
Unigene33727_g1_i1	Glycine, serine and threonine metabolism;Glyoxylate and dicarboxylate metabolism;	K15893	HPR1	hydroxypyruvate reductase 1	-	http://www.genome.jp/dbget-bin/www_bget?ko:K15893
Unigene97568_g1_i3	-	K15901	CGI121, TPRKB	EKC/KEOPS complex subunit CGI121/TPRKB	-	http://www.genome.jp/dbget-bin/www_bget?ko:K15901
Unigene112890_g1_i1	-	K16052	ynaI, mscMJ, MSL	MscS family membrane protein	-	http://www.genome.jp/dbget-bin/www_bget?ko:K16052
Unigene103019_g1_i3	Starch and sucrose metabolism;	K16055	TPS	trehalose 6-phosphate synthase/phosphatase	[EC:2.4.1.15 3.1.3.12]	http://www.genome.jp/dbget-bin/www_bget?ko:K16055
Unigene105090_g1_i4	Starch and sucrose metabolism;	K16055	TPS	trehalose 6-phosphate synthase/phosphatase	[EC:2.4.1.15 3.1.3.12]	http://www.genome.jp/dbget-bin/www_bget?ko:K16055
Unigene100182_g3_i1	-	K16075	MRS2, MFM1	magnesium transporter	-	http://www.genome.jp/dbget-bin/www_bget?ko:K16075
Unigene13217_g1_i1	Cell cycle;Oocyte meiosis;Hippo signaling pathway;Hippo signaling pathway -fly;PI3K-Akt signaling pathway;	K16197	YWHAB_Q_Z	14-3-3 protein beta/theta/zeta	-	http://www.genome.jp/dbget-bin/www_bget?ko:K16197
Unigene114941_g2_i1	Circadian rhythm - plant;	K16240	SPA1	protein suppressor of PHYA-105 1	-	http://www.genome.jp/dbget-bin/www_bget?ko:K16240
Unigene114941_g1_i2	Circadian rhythm - plant;	K16240	SPA1	protein suppressor of PHYA-105 1	-	http://www.genome.jp/dbget-bin/www_bget?ko:K16240
Unigene71606_g1_i1	Circadian rhythm - plant;	K16241	HY5	transcription factor HY5	-	http://www.genome.jp/dbget-bin/www_bget?ko:K16241
Unigene68503_g1_i1	-	K16271	RLIM, RNF12	E3 ubiquitin-protein ligase RLIM	[EC:6.3.2.19]	http://www.genome.jp/dbget-bin/www_bget?ko:K16271
Unigene108912_g2_i2	-	K16271	RLIM, RNF12	E3 ubiquitin-protein ligase RLIM	[EC:6.3.2.19]	http://www.genome.jp/dbget-bin/www_bget?ko:K16271
Unigene115589_g2_i1	-	K16275	BAH, NLA	E3 ubiquitin-protein ligase BAH	[EC:6.3.2.19]	http://www.genome.jp/dbget-bin/www_bget?ko:K16275
Unigene97417_g2_i1	-	K16276	K16276, BTS	zinc finger protein-like protein	-	http://www.genome.jp/dbget-bin/www_bget?ko:K16276
Unigene111964_g1_i1	-	K16277	DRIP	E3 ubiquitin-protein ligase DRIP	[EC:6.3.2.19]	http://www.genome.jp/dbget-bin/www_bget?ko:K16277
Unigene100352_g1_i1	-	K16280	RGLG	E3 ubiquitin-protein ligase RGLG	[EC:6.3.2.19]	http://www.genome.jp/dbget-bin/www_bget?ko:K16280
Unigene102909_g5_i1	-	K16281	RHA1	RING-H2 zinc finger protein RHA1	-	http://www.genome.jp/dbget-bin/www_bget?ko:K16281
Unigene105275_g1_i1	-	K16282	RHA2	E3 ubiquitin-protein ligase RHA2	[EC:6.3.2.19]	http://www.genome.jp/dbget-bin/www_bget?ko:K16282
Unigene87624_g1_i1	-	K16282	RHA2	E3 ubiquitin-protein ligase RHA2	[EC:6.3.2.19]	http://www.genome.jp/dbget-bin/www_bget?ko:K16282
Unigene101857_g1_i1	-	K16282	RHA2	E3 ubiquitin-protein ligase RHA2	[EC:6.3.2.19]	http://www.genome.jp/dbget-bin/www_bget?ko:K16282
Unigene85100_g1_i1	-	K16285	XERICO	RING/U-box domain-containing protein	-	http://www.genome.jp/dbget-bin/www_bget?ko:K16285
Unigene105020_g1_i1	-	K16292	CEP, CYSEP	KDEL-tailed cysteine endopeptidase	[EC:3.4.22.-]	http://www.genome.jp/dbget-bin/www_bget?ko:K16292
Unigene104731_g1_i1	-	K16292	CEP, CYSEP	KDEL-tailed cysteine endopeptidase	[EC:3.4.22.-]	http://www.genome.jp/dbget-bin/www_bget?ko:K16292
Unigene113608_g5_i2	-	K16292	CEP, CYSEP	KDEL-tailed cysteine endopeptidase	[EC:3.4.22.-]	http://www.genome.jp/dbget-bin/www_bget?ko:K16292
Unigene95869_g1_i1	-	K16296	SCPL-I	serine carboxypeptidase-like clade I	[EC:3.4.16.-]	http://www.genome.jp/dbget-bin/www_bget?ko:K16296
Unigene115539_g1_i1	-	K16296	SCPL-I	serine carboxypeptidase-like clade I	[EC:3.4.16.-]	http://www.genome.jp/dbget-bin/www_bget?ko:K16296
Unigene114908_g4_i2	-	K16297	SCPL-II	serine carboxypeptidase-like clade II	[EC:3.4.16.-]	http://www.genome.jp/dbget-bin/www_bget?ko:K16297
Unigene110352_g1_i1	-	K16297	SCPL-II	serine carboxypeptidase-like clade II	[EC:3.4.16.-]	http://www.genome.jp/dbget-bin/www_bget?ko:K16297
Unigene115915_g2_i1	-	K16297	SCPL-II	serine carboxypeptidase-like clade II	[EC:3.4.16.-]	http://www.genome.jp/dbget-bin/www_bget?ko:K16297
Unigene44798_g1_i1	-	K16297	SCPL-II	serine carboxypeptidase-like clade II	[EC:3.4.16.-]	http://www.genome.jp/dbget-bin/www_bget?ko:K16297
Unigene115584_g4_i1	-	K16297	SCPL-II	serine carboxypeptidase-like clade II	[EC:3.4.16.-]	http://www.genome.jp/dbget-bin/www_bget?ko:K16297
Unigene106785_g2_i1	-	K16298	SCPL-IV	serine carboxypeptidase-like clade IV	[EC:3.4.16.-]	http://www.genome.jp/dbget-bin/www_bget?ko:K16298
Unigene112375_g1_i1	-	K16302	CNNM	metal transporter CNNM	-	http://www.genome.jp/dbget-bin/www_bget?ko:K16302
Unigene102237_g1_i1	-	K16365	SGTA	small glutamine-rich tetratricopeptide repeat-containing protein alpha	-	http://www.genome.jp/dbget-bin/www_bget?ko:K16365
Unigene416_g2_i1	-	K16548	OAZ1	ornithine decarboxylase antizyme 1	-	http://www.genome.jp/dbget-bin/www_bget?ko:K16548
Unigene98561_g2_i1	Pyrimidine metabolism;	K16904	DCTPP1	dCTP diphosphatase	[EC:3.6.1.12]	http://www.genome.jp/dbget-bin/www_bget?ko:K16904
Unigene97846_g1_i1	Pyrimidine metabolism;	K16904	DCTPP1	dCTP diphosphatase	[EC:3.6.1.12]	http://www.genome.jp/dbget-bin/www_bget?ko:K16904
Unigene100752_g2_i1	Pyrimidine metabolism;	K16904	DCTPP1	dCTP diphosphatase	[EC:3.6.1.12]	http://www.genome.jp/dbget-bin/www_bget?ko:K16904
Unigene114547_g2_i1	-	K16911	DDX21	ATP-dependent RNA helicase DDX21	[EC:3.6.4.13]	http://www.genome.jp/dbget-bin/www_bget?ko:K16911
Unigene112789_g1_i8	TNF signaling pathway;	K17065	DNM1L	dynamin 1-like protein	[EC:3.6.5.5]	http://www.genome.jp/dbget-bin/www_bget?ko:K17065
Unigene109480_g2_i1	-	K17095	ANXA7_11	annexin A7/11	-	http://www.genome.jp/dbget-bin/www_bget?ko:K17095
Unigene109480_g1_i1	-	K17095	ANXA7_11	annexin A7/11	-	http://www.genome.jp/dbget-bin/www_bget?ko:K17095
Unigene85986_g1_i1	-	K17095	ANXA7_11	annexin A7/11	-	http://www.genome.jp/dbget-bin/www_bget?ko:K17095
Unigene87662_g3_i1	Other glycan degradation;Sphingolipid metabolism;	K17108	GBA2	non-lysosomal glucosylceramidase	[EC:3.2.1.45]	http://www.genome.jp/dbget-bin/www_bget?ko:K17108
Unigene86947_g1_i1	-	K17255	GDI1_2	Rab GDP dissociation inhibitor	-	http://www.genome.jp/dbget-bin/www_bget?ko:K17255
Unigene2699_g1_i1	-	K17278	PGRMC1_2	membrane-associated progesterone receptor component	-	http://www.genome.jp/dbget-bin/www_bget?ko:K17278
Unigene107691_g3_i1	Cysteine and methionine metabolism;	K17398	DNMT3A	DNA (cytosine-5)-methyltransferase 3A	[EC:2.1.1.37]	http://www.genome.jp/dbget-bin/www_bget?ko:K17398
Unigene113833_g1_i1	-	K17469	SULTR2	sulfate transporter 2, low-affinity	-	http://www.genome.jp/dbget-bin/www_bget?ko:K17469
Unigene105402_g2_i3	-	K17469	SULTR2	sulfate transporter 2, low-affinity	-	http://www.genome.jp/dbget-bin/www_bget?ko:K17469
Unigene105402_g1_i1	-	K17469	SULTR2	sulfate transporter 2, low-affinity	-	http://www.genome.jp/dbget-bin/www_bget?ko:K17469
Unigene113833_g3_i1	-	K17469	SULTR2	sulfate transporter 2, low-affinity	-	http://www.genome.jp/dbget-bin/www_bget?ko:K17469
Unigene98331_g1_i1	-	K17470	SULTR1	sulfate transporter 1, high-affinity	-	http://www.genome.jp/dbget-bin/www_bget?ko:K17470
Unigene109556_g1_i1	-	K17471	SULTR3	sulfate transporter 3	-	http://www.genome.jp/dbget-bin/www_bget?ko:K17471
Unigene108746_g2_i5	-	K17471	SULTR3	sulfate transporter 3	-	http://www.genome.jp/dbget-bin/www_bget?ko:K17471
Unigene76300_g1_i1	-	K17479	GRXCR1	glutaredoxin domain-containing cysteine-rich protein 1	-	http://www.genome.jp/dbget-bin/www_bget?ko:K17479
Unigene77092_g1_i1	-	K17479	GRXCR1	glutaredoxin domain-containing cysteine-rich protein 1	-	http://www.genome.jp/dbget-bin/www_bget?ko:K17479
Unigene115977_g3_i2	-	K17505	PPM1K, PP2CM	protein phosphatase 1K	[EC:3.1.3.16]	http://www.genome.jp/dbget-bin/www_bget?ko:K17505
Unigene115504_g4_i3	-	K17505	PPM1K, PP2CM	protein phosphatase 1K	[EC:3.1.3.16]	http://www.genome.jp/dbget-bin/www_bget?ko:K17505
Unigene89746_g1_i2	-	K17506	PPM1L, PP2CE	protein phosphatase 1L	[EC:3.1.3.16]	http://www.genome.jp/dbget-bin/www_bget?ko:K17506
Unigene86777_g3_i1	-	K17573	LKAP, MARF1	meiosis arrest female protein 1	-	http://www.genome.jp/dbget-bin/www_bget?ko:K17573
Unigene86777_g1_i1	-	K17573	LKAP, MARF1	meiosis arrest female protein 1	-	http://www.genome.jp/dbget-bin/www_bget?ko:K17573
Unigene86777_g2_i1	-	K17573	LKAP, MARF1	meiosis arrest female protein 1	-	http://www.genome.jp/dbget-bin/www_bget?ko:K17573
Unigene86777_g4_i1	-	K17573	LKAP, MARF1	meiosis arrest female protein 1	-	http://www.genome.jp/dbget-bin/www_bget?ko:K17573
Unigene115419_g2_i4	-	K17602	YLPM1	YLP motif-containing protein 1	-	http://www.genome.jp/dbget-bin/www_bget?ko:K17602
Unigene110566_g1_i1	-	K17604	ZSWIM3	zinc finger SWIM domain-containing protein 3	-	http://www.genome.jp/dbget-bin/www_bget?ko:K17604
Unigene107476_g1_i1	-	K17604	ZSWIM3	zinc finger SWIM domain-containing protein 3	-	http://www.genome.jp/dbget-bin/www_bget?ko:K17604
Unigene97911_g1_i1	-	K17604	ZSWIM3	zinc finger SWIM domain-containing protein 3	-	http://www.genome.jp/dbget-bin/www_bget?ko:K17604
Unigene96485_g1_i1	-	K17604	ZSWIM3	zinc finger SWIM domain-containing protein 3	-	http://www.genome.jp/dbget-bin/www_bget?ko:K17604
Unigene101950_g1_i1	-	K17604	ZSWIM3	zinc finger SWIM domain-containing protein 3	-	http://www.genome.jp/dbget-bin/www_bget?ko:K17604
Unigene111571_g1_i2	-	K17604	ZSWIM3	zinc finger SWIM domain-containing protein 3	-	http://www.genome.jp/dbget-bin/www_bget?ko:K17604
Unigene111218_g1_i1	-	K17604	ZSWIM3	zinc finger SWIM domain-containing protein 3	-	http://www.genome.jp/dbget-bin/www_bget?ko:K17604
Unigene115345_g2_i2	-	K17604	ZSWIM3	zinc finger SWIM domain-containing protein 3	-	http://www.genome.jp/dbget-bin/www_bget?ko:K17604
Unigene111782_g1_i1	-	K17604	ZSWIM3	zinc finger SWIM domain-containing protein 3	-	http://www.genome.jp/dbget-bin/www_bget?ko:K17604
Unigene98791_g1_i1	-	K17604	ZSWIM3	zinc finger SWIM domain-containing protein 3	-	http://www.genome.jp/dbget-bin/www_bget?ko:K17604
Unigene111218_g6_i1	-	K17604	ZSWIM3	zinc finger SWIM domain-containing protein 3	-	http://www.genome.jp/dbget-bin/www_bget?ko:K17604
Unigene115251_g2_i2	-	K17609	NXN	nucleoredoxin	[EC:1.8.1.8]	http://www.genome.jp/dbget-bin/www_bget?ko:K17609
Unigene111880_g1_i3	-	K17609	NXN	nucleoredoxin	[EC:1.8.1.8]	http://www.genome.jp/dbget-bin/www_bget?ko:K17609
Unigene116109_g1_i1	-	K17613	CABIN1	calcineurin-binding protein cabin-1	-	http://www.genome.jp/dbget-bin/www_bget?ko:K17613
Unigene115684_g2_i2	-	K17616	CTDSPL2	CTD small phosphatase-like protein 2	[EC:3.1.3.-]	http://www.genome.jp/dbget-bin/www_bget?ko:K17616
Unigene102929_g1_i1	-	K17616	CTDSPL2	CTD small phosphatase-like protein 2	[EC:3.1.3.-]	http://www.genome.jp/dbget-bin/www_bget?ko:K17616
Unigene116115_g4_i1	-	K17686	copA, ATP7	Cu+-exporting ATPase	[EC:3.6.3.54]	http://www.genome.jp/dbget-bin/www_bget?ko:K17686
Unigene112351_g1_i1	-	K17710	PTCD1	pentatricopeptide repeat domain-containing protein 1	-	http://www.genome.jp/dbget-bin/www_bget?ko:K17710
Unigene97270_g1_i1	-	K17769	TOM22	mitochondrial import receptor subunit TOM22	-	http://www.genome.jp/dbget-bin/www_bget?ko:K17769
Unigene110288_g1_i4	-	K17808	ZIM17, DNLZ, Tim15	mitochondrial protein import protein ZIM17	-	http://www.genome.jp/dbget-bin/www_bget?ko:K17808
Unigene110979_g7_i1	Arginine and proline metabolism;beta-Alanine metabolism;	K17839	PAO4, PAO3, PAO2	polyamine oxidase	[EC:1.5.3.17]	http://www.genome.jp/dbget-bin/www_bget?ko:K17839
Unigene114966_g1_i1	-	K17871	ndh1	NADH:ubiquinone reductase (non-electrogenic)	[EC:1.6.5.9]	http://www.genome.jp/dbget-bin/www_bget?ko:K17871
Unigene114081_g7_i1	-	K17871	ndh1	NADH:ubiquinone reductase (non-electrogenic)	[EC:1.6.5.9]	http://www.genome.jp/dbget-bin/www_bget?ko:K17871
Unigene106761_g1_i2	-	K17871	ndh1	NADH:ubiquinone reductase (non-electrogenic)	[EC:1.6.5.9]	http://www.genome.jp/dbget-bin/www_bget?ko:K17871
Unigene107283_g1_i1	Peroxisome;	K17879	NUDT7	peroxisomal coenzyme A diphosphatase NUDT7	[EC:3.6.1.-]	http://www.genome.jp/dbget-bin/www_bget?ko:K17879
Unigene86124_g1_i1	Regulation of autophagy;	K17890	ATG16L	autophagy-related protein 16, animal type	-	http://www.genome.jp/dbget-bin/www_bget?ko:K17890
Unigene173558_g1_i1	-	K17893	AOX1, AOX2	ubiquinol oxidase	[EC:1.10.3.11]	http://www.genome.jp/dbget-bin/www_bget?ko:K17893
Unigene115637_g4_i1	-	K17906	ATG2	autophagy-related protein 2	-	http://www.genome.jp/dbget-bin/www_bget?ko:K17906
Unigene115637_g3_i1	-	K17906	ATG2	autophagy-related protein 2	-	http://www.genome.jp/dbget-bin/www_bget?ko:K17906
Unigene95316_g1_i1	-	K17908	WIPI, ATG18	autophagy-related protein 18	-	http://www.genome.jp/dbget-bin/www_bget?ko:K17908
Unigene113022_g2_i3	Carotenoid biosynthesis;	K17912	CCD7	9-cis-beta-carotene 9',10'-cleaving dioxygenase	[EC:1.13.11.68]	http://www.genome.jp/dbget-bin/www_bget?ko:K17912
Unigene112597_g5_i1	-	K17943	PUM	pumilio RNA-binding family	-	http://www.genome.jp/dbget-bin/www_bget?ko:K17943
Unigene92990_g1_i1	-	K17943	PUM	pumilio RNA-binding family	-	http://www.genome.jp/dbget-bin/www_bget?ko:K17943
Unigene107729_g1_i1	Diterpenoid biosynthesis;	K17961	CYP82G1	cytochrome P450, family 82, subfamily G, polypeptide 1	[EC:1.14.-.-]	http://www.genome.jp/dbget-bin/www_bget?ko:K17961
Unigene107729_g2_i1	Diterpenoid biosynthesis;	K17961	CYP82G1	cytochrome P450, family 82, subfamily G, polypeptide 1	[EC:1.14.-.-]	http://www.genome.jp/dbget-bin/www_bget?ko:K17961
Unigene107729_g3_i1	Diterpenoid biosynthesis;	K17961	CYP82G1	cytochrome P450, family 82, subfamily G, polypeptide 1	[EC:1.14.-.-]	http://www.genome.jp/dbget-bin/www_bget?ko:K17961
Unigene111851_g1_i1	-	K17964	LRPPRC	leucine-rich PPR motif-containing protein, mitochondrial	-	http://www.genome.jp/dbget-bin/www_bget?ko:K17964
Unigene116143_g3_i1	-	K17964	LRPPRC	leucine-rich PPR motif-containing protein, mitochondrial	-	http://www.genome.jp/dbget-bin/www_bget?ko:K17964
Unigene116143_g4_i1	-	K17964	LRPPRC	leucine-rich PPR motif-containing protein, mitochondrial	-	http://www.genome.jp/dbget-bin/www_bget?ko:K17964
Unigene66759_g1_i1	Diterpenoid biosynthesis;	K17982	TPS04, GES	geranyllinalool synthase	[EC:4.2.3.144]	http://www.genome.jp/dbget-bin/www_bget?ko:K17982
Unigene110090_g1_i2	-	K17985	AMBRA1	activating molecule in BECN1-regulated autophagy protein 1	-	http://www.genome.jp/dbget-bin/www_bget?ko:K17985
Unigene92955_g1_i1	Cutin, suberine and wax biosynthesis;	K17991	PXG	peroxygenase	[EC:1.11.2.3]	http://www.genome.jp/dbget-bin/www_bget?ko:K17991
Unigene115516_g1_i2	Monoterpenoid biosynthesis;	K18108	E4.2.3.111	(-)-alpha-terpineol synthase	[EC:4.2.3.111]	http://www.genome.jp/dbget-bin/www_bget?ko:K18108
Unigene92943_g1_i1	Other types of O-glycan biosynthesis;	K18134	EOGT	protein O-GlcNAc transferase	[EC:2.4.1.255]	http://www.genome.jp/dbget-bin/www_bget?ko:K18134
Unigene104522_g2_i1	-	K18171	CMC1	COX assembly mitochondrial protein 1	-	http://www.genome.jp/dbget-bin/www_bget?ko:K18171
Unigene21390_g1_i1	-	K18204	AtD-2HGDH	D-2-hydroxyglutarate dehydrogenase	[EC:1.1.99.39]	http://www.genome.jp/dbget-bin/www_bget?ko:K18204
Unigene113294_g1_i2	RNA transport;	K18213	PRORP	proteinaceous RNase P	[EC:3.1.26.5]	http://www.genome.jp/dbget-bin/www_bget?ko:K18213
Unigene112066_g1_i1	-	K18270	RAB3GAP1	Rab3 GTPase-activating protein catalytic subunit	-	http://www.genome.jp/dbget-bin/www_bget?ko:K18270
Unigene112588_g2_i1	-	K18327	REXO4, REX4	RNA exonuclease 4	[EC:3.1.-.-]	http://www.genome.jp/dbget-bin/www_bget?ko:K18327
Unigene113731_g2_i2	-	K18368	CSE	caffeoylshikimate esterase	[EC:3.1.1.-]	http://www.genome.jp/dbget-bin/www_bget?ko:K18368
Unigene112219_g1_i1	-	K18443	GBF1	golgi-specific brefeldin A-resistance guanine nucleotide exchange factor 1	-	http://www.genome.jp/dbget-bin/www_bget?ko:K18443
Unigene108206_g2_i1	-	K18468	VPS35	vacuolar protein sorting-associated protein 35	-	http://www.genome.jp/dbget-bin/www_bget?ko:K18468
Unigene102157_g1_i4	-	K18551	SDT1	pyrimidine and pyridine-specific 5'-nucleotidase	[EC:3.1.3.-]	http://www.genome.jp/dbget-bin/www_bget?ko:K18551

## Sheet: 10vs80 DAF down regulated
Table S8. DEG_KEGG annotation of up and down regulated unigenes (10vs80 DAF down regulated)
GeneID	KEGG pathway	Pathway ID	Enzyme	Enzyme Name	EC Number	Hyperlink
Unigene107203_g2_i1	Glycolysis / Gluconeogenesis;Glycerolipid metabolism;Degradation of aromatic compounds;Caprolactam degradation;	K00002	AKR1A1, adh	alcohol dehydrogenase (NADP+)	[EC:1.1.1.2]	http://www.genome.jp/dbget-bin/www_bget?ko:K00002
Unigene111794_g4_i1	Glycolysis / Gluconeogenesis;Glycerolipid metabolism;Degradation of aromatic compounds;Caprolactam degradation;	K00002	AKR1A1, adh	alcohol dehydrogenase (NADP+)	[EC:1.1.1.2]	http://www.genome.jp/dbget-bin/www_bget?ko:K00002
Unigene106965_g1_i1	Glycolysis / Gluconeogenesis;Glycerolipid metabolism;Degradation of aromatic compounds;Caprolactam degradation;	K00002	AKR1A1, adh	alcohol dehydrogenase (NADP+)	[EC:1.1.1.2]	http://www.genome.jp/dbget-bin/www_bget?ko:K00002
Unigene111794_g5_i1	Glycolysis / Gluconeogenesis;Glycerolipid metabolism;Degradation of aromatic compounds;Caprolactam degradation;	K00002	AKR1A1, adh	alcohol dehydrogenase (NADP+)	[EC:1.1.1.2]	http://www.genome.jp/dbget-bin/www_bget?ko:K00002
Unigene98114_g1_i1	Glycolysis / Gluconeogenesis;Glycerolipid metabolism;Degradation of aromatic compounds;Caprolactam degradation;	K00002	AKR1A1, adh	alcohol dehydrogenase (NADP+)	[EC:1.1.1.2]	http://www.genome.jp/dbget-bin/www_bget?ko:K00002
Unigene99324_g1_i1	Fructose and mannose metabolism;	K00009	mtlD	mannitol-1-phosphate 5-dehydrogenase	[EC:1.1.1.17]	http://www.genome.jp/dbget-bin/www_bget?ko:K00009
Unigene102513_g1_i1	Fructose and mannose metabolism;	K00009	mtlD	mannitol-1-phosphate 5-dehydrogenase	[EC:1.1.1.17]	http://www.genome.jp/dbget-bin/www_bget?ko:K00009
Unigene129349_g1_i1	Fructose and mannose metabolism;Galactose metabolism;Pentose and glucuronate interconversions;Pyruvate metabolism;Glycerolipid metabolism;	K00011	E1.1.1.21, AKR1	aldehyde reductase	[EC:1.1.1.21]	http://www.genome.jp/dbget-bin/www_bget?ko:K00011
Unigene22670_g1_i1	Amino sugar and nucleotide sugar metabolism;Ascorbate and aldarate metabolism;Pentose and glucuronate interconversions;Starch and sucrose metabolism;	K00012	UGDH, ugd	UDPglucose 6-dehydrogenase	[EC:1.1.1.22]	http://www.genome.jp/dbget-bin/www_bget?ko:K00012
Unigene109322_g1_i1	Amino sugar and nucleotide sugar metabolism;Ascorbate and aldarate metabolism;Pentose and glucuronate interconversions;Starch and sucrose metabolism;	K00012	UGDH, ugd	UDPglucose 6-dehydrogenase	[EC:1.1.1.22]	http://www.genome.jp/dbget-bin/www_bget?ko:K00012
Unigene110152_g2_i1	Terpenoid backbone biosynthesis;Bile secretion;	K00021	HMGCR	hydroxymethylglutaryl-CoA reductase (NADPH)	[EC:1.1.1.34]	http://www.genome.jp/dbget-bin/www_bget?ko:K00021
Unigene116135_g3_i1	Cysteine and methionine metabolism;Citrate cycle (TCA cycle);Glyoxylate and dicarboxylate metabolism;Pyruvate metabolism;Carbon fixation in photosynthetic organisms;Carbon metabolism;Proximal tubule bicarbonate reclamation;	K00025	MDH1	malate dehydrogenase	[EC:1.1.1.37]	http://www.genome.jp/dbget-bin/www_bget?ko:K00025
Unigene111466_g6_i1	Cysteine and methionine metabolism;Citrate cycle (TCA cycle);Glyoxylate and dicarboxylate metabolism;Pyruvate metabolism;Carbon fixation in photosynthetic organisms;Carbon metabolism;	K00026	MDH2	malate dehydrogenase	[EC:1.1.1.37]	http://www.genome.jp/dbget-bin/www_bget?ko:K00026
Unigene111466_g5_i1	Cysteine and methionine metabolism;Citrate cycle (TCA cycle);Glyoxylate and dicarboxylate metabolism;Pyruvate metabolism;Carbon fixation in photosynthetic organisms;Carbon metabolism;	K00026	MDH2	malate dehydrogenase	[EC:1.1.1.37]	http://www.genome.jp/dbget-bin/www_bget?ko:K00026
Unigene84782_g1_i1	Pyruvate metabolism;Carbon fixation in photosynthetic organisms;Carbon metabolism;	K00028	E1.1.1.39	malate dehydrogenase (decarboxylating)	[EC:1.1.1.39]	http://www.genome.jp/dbget-bin/www_bget?ko:K00028
Unigene98537_g2_i1	Pyruvate metabolism;Carbon fixation in photosynthetic organisms;Carbon metabolism;	K00029	E1.1.1.40, maeB	malate dehydrogenase (oxaloacetate-decarboxylating)(NADP+)	[EC:1.1.1.40]	http://www.genome.jp/dbget-bin/www_bget?ko:K00029
Unigene107022_g2_i1	Peroxisome;Citrate cycle (TCA cycle);Carbon fixation pathways in prokaryotes;Glutathione metabolism;2-Oxocarboxylic acid metabolism;Biosynthesis of amino acids;Carbon metabolism;	K00031	IDH1, IDH2, icd	isocitrate dehydrogenase	[EC:1.1.1.42]	http://www.genome.jp/dbget-bin/www_bget?ko:K00031
Unigene107022_g1_i1	Peroxisome;Citrate cycle (TCA cycle);Carbon fixation pathways in prokaryotes;Glutathione metabolism;2-Oxocarboxylic acid metabolism;Biosynthesis of amino acids;Carbon metabolism;	K00031	IDH1, IDH2, icd	isocitrate dehydrogenase	[EC:1.1.1.42]	http://www.genome.jp/dbget-bin/www_bget?ko:K00031
Unigene110845_g1_i2	Pentose phosphate pathway;Glutathione metabolism;Carbon metabolism;	K00033	PGD, gnd	6-phosphogluconate dehydrogenase	[EC:1.1.1.44 1.1.1.343]	http://www.genome.jp/dbget-bin/www_bget?ko:K00033
Unigene103596_g1_i1	Valine, leucine and isoleucine biosynthesis;2-Oxocarboxylic acid metabolism;Biosynthesis of amino acids;	K00052	leuB	3-isopropylmalate dehydrogenase	[EC:1.1.1.85]	http://www.genome.jp/dbget-bin/www_bget?ko:K00052
Unigene107009_g1_i1	Valine, leucine and isoleucine biosynthesis;2-Oxocarboxylic acid metabolism;Biosynthesis of amino acids;	K00052	leuB	3-isopropylmalate dehydrogenase	[EC:1.1.1.85]	http://www.genome.jp/dbget-bin/www_bget?ko:K00052
Unigene4667_g1_i1	Valine, leucine and isoleucine biosynthesis;Pantothenate and CoA biosynthesis;2-Oxocarboxylic acid metabolism;Biosynthesis of amino acids;	K00053	ilvC	ketol-acid reductoisomerase	[EC:1.1.1.86]	http://www.genome.jp/dbget-bin/www_bget?ko:K00053
Unigene95773_g1_i1	Glycine, serine and threonine metabolism;Methane metabolism;Biosynthesis of amino acids;Carbon metabolism;	K00058	serA, PHGDH	D-3-phosphoglycerate dehydrogenase	[EC:1.1.1.95]	http://www.genome.jp/dbget-bin/www_bget?ko:K00058
Unigene103850_g1_i1	Biosynthesis of unsaturated fatty acids;Fatty acid biosynthesis;Biotin metabolism;Fatty acid metabolism;	K00059	KAR	3-oxoacyl-[acyl-carrier protein] reductase	[EC:1.1.1.100]	http://www.genome.jp/dbget-bin/www_bget?ko:K00059
Unigene98711_g1_i1	Biosynthesis of unsaturated fatty acids;Fatty acid biosynthesis;Biotin metabolism;Fatty acid metabolism;	K00059	KAR	3-oxoacyl-[acyl-carrier protein] reductase	[EC:1.1.1.100]	http://www.genome.jp/dbget-bin/www_bget?ko:K00059
Unigene104736_g1_i1	Phenylpropanoid biosynthesis;	K00083	E1.1.1.195	cinnamyl-alcohol dehydrogenase	[EC:1.1.1.195]	http://www.genome.jp/dbget-bin/www_bget?ko:K00083
Unigene105443_g1_i3	Phenylpropanoid biosynthesis;	K00083	E1.1.1.195	cinnamyl-alcohol dehydrogenase	[EC:1.1.1.195]	http://www.genome.jp/dbget-bin/www_bget?ko:K00083
Unigene86156_g2_i1	Purine metabolism;Drug metabolism - other enzymes;	K00088	guaB	IMP dehydrogenase	[EC:1.1.1.205]	http://www.genome.jp/dbget-bin/www_bget?ko:K00088
Unigene103712_g1_i1	Purine metabolism;Drug metabolism - other enzymes;	K00088	guaB	IMP dehydrogenase	[EC:1.1.1.205]	http://www.genome.jp/dbget-bin/www_bget?ko:K00088
Unigene109588_g1_i1	Butanoate metabolism;Fructose and mannose metabolism;Linoleic acid metabolism;Bisphenol degradation;Chloroalkane and chloroalkene degradation;	K00100	E1.1.1.-	no	-	http://www.genome.jp/dbget-bin/www_bget?ko:K00100
Unigene25282_g1_i1	Butanoate metabolism;Fructose and mannose metabolism;Linoleic acid metabolism;Bisphenol degradation;Chloroalkane and chloroalkene degradation;	K00100	E1.1.1.-	no	-	http://www.genome.jp/dbget-bin/www_bget?ko:K00100
Unigene18293_g1_i1	Butanoate metabolism;Fructose and mannose metabolism;Linoleic acid metabolism;Bisphenol degradation;Chloroalkane and chloroalkene degradation;	K00100	E1.1.1.-	no	-	http://www.genome.jp/dbget-bin/www_bget?ko:K00100
Unigene111990_g1_i1	Butanoate metabolism;Fructose and mannose metabolism;Linoleic acid metabolism;Bisphenol degradation;Chloroalkane and chloroalkene degradation;	K00100	E1.1.1.-	no	-	http://www.genome.jp/dbget-bin/www_bget?ko:K00100
Unigene98397_g1_i1	Butanoate metabolism;Fructose and mannose metabolism;Linoleic acid metabolism;Bisphenol degradation;Chloroalkane and chloroalkene degradation;	K00100	E1.1.1.-	no	-	http://www.genome.jp/dbget-bin/www_bget?ko:K00100
Unigene99081_g1_i1	Butanoate metabolism;Fructose and mannose metabolism;Linoleic acid metabolism;Bisphenol degradation;Chloroalkane and chloroalkene degradation;	K00100	E1.1.1.-	no	-	http://www.genome.jp/dbget-bin/www_bget?ko:K00100
Unigene91214_g2_i1	Butanoate metabolism;Fructose and mannose metabolism;Linoleic acid metabolism;Bisphenol degradation;Chloroalkane and chloroalkene degradation;	K00100	E1.1.1.-	no	-	http://www.genome.jp/dbget-bin/www_bget?ko:K00100
Unigene102519_g1_i1	Butanoate metabolism;Fructose and mannose metabolism;Linoleic acid metabolism;Bisphenol degradation;Chloroalkane and chloroalkene degradation;	K00100	E1.1.1.-	no	-	http://www.genome.jp/dbget-bin/www_bget?ko:K00100
Unigene95024_g1_i1	Butanoate metabolism;Fructose and mannose metabolism;Linoleic acid metabolism;Bisphenol degradation;Chloroalkane and chloroalkene degradation;	K00100	E1.1.1.-	no	-	http://www.genome.jp/dbget-bin/www_bget?ko:K00100
Unigene89627_g3_i1	Pyruvate metabolism;	K00101	E1.1.2.3, lldD	L-lactate dehydrogenase (cytochrome)	[EC:1.1.2.3]	http://www.genome.jp/dbget-bin/www_bget?ko:K00101
Unigene112710_g1_i1	Pyruvate metabolism;	K00101	E1.1.2.3, lldD	L-lactate dehydrogenase (cytochrome)	[EC:1.1.2.3]	http://www.genome.jp/dbget-bin/www_bget?ko:K00101
Unigene107153_g1_i2	Pyruvate metabolism;	K00101	E1.1.2.3, lldD	L-lactate dehydrogenase (cytochrome)	[EC:1.1.2.3]	http://www.genome.jp/dbget-bin/www_bget?ko:K00101
Unigene94247_g1_i1	Pyruvate metabolism;	K00101	E1.1.2.3, lldD	L-lactate dehydrogenase (cytochrome)	[EC:1.1.2.3]	http://www.genome.jp/dbget-bin/www_bget?ko:K00101
Unigene96420_g1_i1	Pyruvate metabolism;	K00101	E1.1.2.3, lldD	L-lactate dehydrogenase (cytochrome)	[EC:1.1.2.3]	http://www.genome.jp/dbget-bin/www_bget?ko:K00101
Unigene74983_g1_i1	Pyruvate metabolism;	K00101	E1.1.2.3, lldD	L-lactate dehydrogenase (cytochrome)	[EC:1.1.2.3]	http://www.genome.jp/dbget-bin/www_bget?ko:K00101
Unigene84687_g2_i1	Pyruvate metabolism;	K00102	E1.1.2.4, dld	D-lactate dehydrogenase (cytochrome)	[EC:1.1.2.4]	http://www.genome.jp/dbget-bin/www_bget?ko:K00102
Unigene103404_g1_i1	Glycine, serine and threonine metabolism;	K00108	E1.1.99.1, betA, CHDH	choline dehydrogenase	[EC:1.1.99.1]	http://www.genome.jp/dbget-bin/www_bget?ko:K00108
Unigene78323_g1_i1	Glycerophospholipid metabolism;	K00111	glpA, glpD	glycerol-3-phosphate dehydrogenase	[EC:1.1.5.3]	http://www.genome.jp/dbget-bin/www_bget?ko:K00111
Unigene104767_g1_i1	Tyrosine metabolism;Glycolysis / Gluconeogenesis;Methane metabolism;Fatty acid degradation;Retinol metabolism;Carbon metabolism;Degradation of aromatic compounds;Chloroalkane and chloroalkene degradation;Drug metabolism - cytochrome P450;Metabolism of xenobiotics by cytochrome P450;Naphthalene degradation;	K00121	frmA, ADH5, adhC	S-(hydroxymethyl)glutathione dehydrogenase / alcohol dehydrogenase	[EC:1.1.1.284 1.1.1.1]	http://www.genome.jp/dbget-bin/www_bget?ko:K00121
Unigene107810_g1_i1	Tyrosine metabolism;Glycolysis / Gluconeogenesis;Methane metabolism;Fatty acid degradation;Retinol metabolism;Carbon metabolism;Degradation of aromatic compounds;Chloroalkane and chloroalkene degradation;Drug metabolism - cytochrome P450;Metabolism of xenobiotics by cytochrome P450;Naphthalene degradation;	K00121	frmA, ADH5, adhC	S-(hydroxymethyl)glutathione dehydrogenase / alcohol dehydrogenase	[EC:1.1.1.284 1.1.1.1]	http://www.genome.jp/dbget-bin/www_bget?ko:K00121
Unigene105990_g2_i1	Tyrosine metabolism;Glycolysis / Gluconeogenesis;Methane metabolism;Fatty acid degradation;Retinol metabolism;Carbon metabolism;Degradation of aromatic compounds;Chloroalkane and chloroalkene degradation;Drug metabolism - cytochrome P450;Metabolism of xenobiotics by cytochrome P450;Naphthalene degradation;	K00121	frmA, ADH5, adhC	S-(hydroxymethyl)glutathione dehydrogenase / alcohol dehydrogenase	[EC:1.1.1.284 1.1.1.1]	http://www.genome.jp/dbget-bin/www_bget?ko:K00121
Unigene105990_g1_i1	Tyrosine metabolism;Glycolysis / Gluconeogenesis;Methane metabolism;Fatty acid degradation;Retinol metabolism;Carbon metabolism;Degradation of aromatic compounds;Chloroalkane and chloroalkene degradation;Drug metabolism - cytochrome P450;Metabolism of xenobiotics by cytochrome P450;Naphthalene degradation;	K00121	frmA, ADH5, adhC	S-(hydroxymethyl)glutathione dehydrogenase / alcohol dehydrogenase	[EC:1.1.1.284 1.1.1.1]	http://www.genome.jp/dbget-bin/www_bget?ko:K00121
Unigene45334_g2_i1	Tyrosine metabolism;Glycolysis / Gluconeogenesis;Methane metabolism;Fatty acid degradation;Retinol metabolism;Carbon metabolism;Degradation of aromatic compounds;Chloroalkane and chloroalkene degradation;Drug metabolism - cytochrome P450;Metabolism of xenobiotics by cytochrome P450;Naphthalene degradation;	K00121	frmA, ADH5, adhC	S-(hydroxymethyl)glutathione dehydrogenase / alcohol dehydrogenase	[EC:1.1.1.284 1.1.1.1]	http://www.genome.jp/dbget-bin/www_bget?ko:K00121
Unigene112883_g1_i3	Glyoxylate and dicarboxylate metabolism;Methane metabolism;Carbon metabolism;	K00122	FDH	formate dehydrogenase	[EC:1.2.1.2]	http://www.genome.jp/dbget-bin/www_bget?ko:K00122
Unigene112883_g2_i1	Glyoxylate and dicarboxylate metabolism;Methane metabolism;Carbon metabolism;	K00122	FDH	formate dehydrogenase	[EC:1.2.1.2]	http://www.genome.jp/dbget-bin/www_bget?ko:K00122
Unigene101256_g1_i2	Glyoxylate and dicarboxylate metabolism;Methane metabolism;Carbon metabolism;	K00122	FDH	formate dehydrogenase	[EC:1.2.1.2]	http://www.genome.jp/dbget-bin/www_bget?ko:K00122
Unigene114710_g2_i4	Arginine and proline metabolism;Histidine metabolism;Lysine degradation;Tryptophan metabolism;Valine, leucine and isoleucine degradation;Ascorbate and aldarate metabolism;Glycolysis / Gluconeogenesis;Pentose and glucuronate interconversions;Propanoate metabolism;Pyruvate metabolism;Fatty acid degradation;Glycerolipid metabolism;beta-Alanine metabolism;Limonene and pinene degradation;Chloroalkane …	K00128	E1.2.1.3	aldehyde dehydrogenase (NAD+)	[EC:1.2.1.3]	http://www.genome.jp/dbget-bin/www_bget?ko:K00128
Unigene98855_g1_i1	Arginine and proline metabolism;Histidine metabolism;Lysine degradation;Tryptophan metabolism;Valine, leucine and isoleucine degradation;Ascorbate and aldarate metabolism;Glycolysis / Gluconeogenesis;Pentose and glucuronate interconversions;Propanoate metabolism;Pyruvate metabolism;Fatty acid degradation;Glycerolipid metabolism;beta-Alanine metabolism;Limonene and pinene degradation;Chloroalkane …	K00128	E1.2.1.3	aldehyde dehydrogenase (NAD+)	[EC:1.2.1.3]	http://www.genome.jp/dbget-bin/www_bget?ko:K00128
Unigene114710_g1_i2	Arginine and proline metabolism;Histidine metabolism;Lysine degradation;Tryptophan metabolism;Valine, leucine and isoleucine degradation;Ascorbate and aldarate metabolism;Glycolysis / Gluconeogenesis;Pentose and glucuronate interconversions;Propanoate metabolism;Pyruvate metabolism;Fatty acid degradation;Glycerolipid metabolism;beta-Alanine metabolism;Limonene and pinene degradation;Chloroalkane …	K00128	E1.2.1.3	aldehyde dehydrogenase (NAD+)	[EC:1.2.1.3]	http://www.genome.jp/dbget-bin/www_bget?ko:K00128
Unigene113037_g4_i1	Arginine and proline metabolism;Histidine metabolism;Lysine degradation;Tryptophan metabolism;Valine, leucine and isoleucine degradation;Ascorbate and aldarate metabolism;Glycolysis / Gluconeogenesis;Pentose and glucuronate interconversions;Propanoate metabolism;Pyruvate metabolism;Fatty acid degradation;Glycerolipid metabolism;beta-Alanine metabolism;Limonene and pinene degradation;Chloroalkane …	K00128	E1.2.1.3	aldehyde dehydrogenase (NAD+)	[EC:1.2.1.3]	http://www.genome.jp/dbget-bin/www_bget?ko:K00128
Unigene78919_g1_i1	Arginine and proline metabolism;Histidine metabolism;Lysine degradation;Tryptophan metabolism;Valine, leucine and isoleucine degradation;Ascorbate and aldarate metabolism;Glycolysis / Gluconeogenesis;Pentose and glucuronate interconversions;Propanoate metabolism;Pyruvate metabolism;Fatty acid degradation;Glycerolipid metabolism;beta-Alanine metabolism;Limonene and pinene degradation;Chloroalkane …	K00128	E1.2.1.3	aldehyde dehydrogenase (NAD+)	[EC:1.2.1.3]	http://www.genome.jp/dbget-bin/www_bget?ko:K00128
Unigene108685_g3_i1	Arginine and proline metabolism;Histidine metabolism;Lysine degradation;Tryptophan metabolism;Valine, leucine and isoleucine degradation;Ascorbate and aldarate metabolism;Glycolysis / Gluconeogenesis;Pentose and glucuronate interconversions;Propanoate metabolism;Pyruvate metabolism;Fatty acid degradation;Glycerolipid metabolism;beta-Alanine metabolism;Limonene and pinene degradation;Chloroalkane …	K00128	E1.2.1.3	aldehyde dehydrogenase (NAD+)	[EC:1.2.1.3]	http://www.genome.jp/dbget-bin/www_bget?ko:K00128
Unigene94026_g1_i1	Arginine and proline metabolism;Histidine metabolism;Lysine degradation;Tryptophan metabolism;Valine, leucine and isoleucine degradation;Ascorbate and aldarate metabolism;Glycolysis / Gluconeogenesis;Pentose and glucuronate interconversions;Propanoate metabolism;Pyruvate metabolism;Fatty acid degradation;Glycerolipid metabolism;beta-Alanine metabolism;Limonene and pinene degradation;Chloroalkane …	K00128	E1.2.1.3	aldehyde dehydrogenase (NAD+)	[EC:1.2.1.3]	http://www.genome.jp/dbget-bin/www_bget?ko:K00128
Unigene113896_g1_i1	Arginine and proline metabolism;Histidine metabolism;Lysine degradation;Tryptophan metabolism;Valine, leucine and isoleucine degradation;Ascorbate and aldarate metabolism;Glycolysis / Gluconeogenesis;Pentose and glucuronate interconversions;Propanoate metabolism;Pyruvate metabolism;Fatty acid degradation;Glycerolipid metabolism;beta-Alanine metabolism;Limonene and pinene degradation;Chloroalkane …	K00128	E1.2.1.3	aldehyde dehydrogenase (NAD+)	[EC:1.2.1.3]	http://www.genome.jp/dbget-bin/www_bget?ko:K00128
Unigene87933_g1_i1	Arginine and proline metabolism;Histidine metabolism;Lysine degradation;Tryptophan metabolism;Valine, leucine and isoleucine degradation;Ascorbate and aldarate metabolism;Glycolysis / Gluconeogenesis;Pentose and glucuronate interconversions;Propanoate metabolism;Pyruvate metabolism;Fatty acid degradation;Glycerolipid metabolism;beta-Alanine metabolism;Limonene and pinene degradation;Chloroalkane …	K00128	E1.2.1.3	aldehyde dehydrogenase (NAD+)	[EC:1.2.1.3]	http://www.genome.jp/dbget-bin/www_bget?ko:K00128
Unigene132928_g1_i1	HIF-1 signaling pathway;Glycolysis / Gluconeogenesis;Carbon fixation in photosynthetic organisms;Biosynthesis of amino acids;Carbon metabolism;	K00134	GAPDH, gapA	glyceraldehyde 3-phosphate dehydrogenase	[EC:1.2.1.12]	http://www.genome.jp/dbget-bin/www_bget?ko:K00134
Unigene114403_g3_i1	HIF-1 signaling pathway;Glycolysis / Gluconeogenesis;Carbon fixation in photosynthetic organisms;Biosynthesis of amino acids;Carbon metabolism;	K00134	GAPDH, gapA	glyceraldehyde 3-phosphate dehydrogenase	[EC:1.2.1.12]	http://www.genome.jp/dbget-bin/www_bget?ko:K00134
Unigene114403_g2_i6	HIF-1 signaling pathway;Glycolysis / Gluconeogenesis;Carbon fixation in photosynthetic organisms;Biosynthesis of amino acids;Carbon metabolism;	K00134	GAPDH, gapA	glyceraldehyde 3-phosphate dehydrogenase	[EC:1.2.1.12]	http://www.genome.jp/dbget-bin/www_bget?ko:K00134
Unigene108668_g1_i2	Alanine, aspartate and glutamate metabolism;Butanoate metabolism;	K00139	ALDH5A1	succinate-semialdehyde dehydrogenase	[EC:1.2.1.24]	http://www.genome.jp/dbget-bin/www_bget?ko:K00139
Unigene108668_g2_i1	Alanine, aspartate and glutamate metabolism;Butanoate metabolism;	K00139	ALDH5A1	succinate-semialdehyde dehydrogenase	[EC:1.2.1.24]	http://www.genome.jp/dbget-bin/www_bget?ko:K00139
Unigene110958_g1_i1	Valine, leucine and isoleucine degradation;Inositol phosphate metabolism;Propanoate metabolism;beta-Alanine metabolism;Carbon metabolism;	K00140	mmsA, iolA, ALDH6A1	malonate-semialdehyde dehydrogenase (acetylating) / methylmalonate-semialdehyde dehydrogenase	[EC:1.2.1.18 1.2.1.27]	http://www.genome.jp/dbget-bin/www_bget?ko:K00140
Unigene91225_g1_i1	Valine, leucine and isoleucine degradation;Inositol phosphate metabolism;Propanoate metabolism;beta-Alanine metabolism;Carbon metabolism;	K00140	mmsA, iolA, ALDH6A1	malonate-semialdehyde dehydrogenase (acetylating) / methylmalonate-semialdehyde dehydrogenase	[EC:1.2.1.18 1.2.1.27]	http://www.genome.jp/dbget-bin/www_bget?ko:K00140
Unigene109216_g1_i1	Valine, leucine and isoleucine degradation;Inositol phosphate metabolism;Propanoate metabolism;beta-Alanine metabolism;Carbon metabolism;	K00140	mmsA, iolA, ALDH6A1	malonate-semialdehyde dehydrogenase (acetylating) / methylmalonate-semialdehyde dehydrogenase	[EC:1.2.1.18 1.2.1.27]	http://www.genome.jp/dbget-bin/www_bget?ko:K00140
Unigene96218_g2_i1	HIF-1 signaling pathway;Citrate cycle (TCA cycle);Glycolysis / Gluconeogenesis;Pyruvate metabolism;Carbon metabolism;	K00161	PDHA, pdhA	pyruvate dehydrogenase E1 component alpha subunit	[EC:1.2.4.1]	http://www.genome.jp/dbget-bin/www_bget?ko:K00161
Unigene128844_g1_i1	HIF-1 signaling pathway;Citrate cycle (TCA cycle);Glycolysis / Gluconeogenesis;Pyruvate metabolism;Carbon metabolism;	K00162	PDHB, pdhB	pyruvate dehydrogenase E1 component beta subunit	[EC:1.2.4.1]	http://www.genome.jp/dbget-bin/www_bget?ko:K00162
Unigene98048_g6_i1	Lysine degradation;Tryptophan metabolism;Citrate cycle (TCA cycle);Carbon metabolism;	K00164	OGDH, sucA	2-oxoglutarate dehydrogenase E1 component	[EC:1.2.4.2]	http://www.genome.jp/dbget-bin/www_bget?ko:K00164
Unigene103371_g1_i1	Porphyrin and chlorophyll metabolism;	K00218	E1.3.1.33, por	protochlorophyllide reductase	[EC:1.3.1.33]	http://www.genome.jp/dbget-bin/www_bget?ko:K00218
Unigene96974_g1_i1	1,1,1-Trichloro-2,2-bis(4-chlorophenyl)ethane (DDT) degradation;Chlorocyclohexane and chlorobenzene degradation;Polycyclic aromatic hydrocarbon degradation;	K00224	E1.3.1.-	no	-	http://www.genome.jp/dbget-bin/www_bget?ko:K00224
Unigene15691_g1_i1	Steroid biosynthesis;	K00227	SC5DL, ERG3	lathosterol oxidase	[EC:1.14.21.6]	http://www.genome.jp/dbget-bin/www_bget?ko:K00227
Unigene90558_g1_i1	Peroxisome;Biosynthesis of unsaturated fatty acids;Fatty acid degradation;alpha-Linolenic acid metabolism;Fatty acid metabolism;PPAR signaling pathway;	K00232	E1.3.3.6, ACOX1, ACOX3	acyl-CoA oxidase	[EC:1.3.3.6]	http://www.genome.jp/dbget-bin/www_bget?ko:K00232
Unigene92872_g1_i1	Peroxisome;Biosynthesis of unsaturated fatty acids;Fatty acid degradation;alpha-Linolenic acid metabolism;Fatty acid metabolism;PPAR signaling pathway;	K00232	E1.3.3.6, ACOX1, ACOX3	acyl-CoA oxidase	[EC:1.3.3.6]	http://www.genome.jp/dbget-bin/www_bget?ko:K00232
Unigene99970_g1_i1	Citrate cycle (TCA cycle);Oxidative phosphorylation;Carbon metabolism;	K00234	SDHA, SDH1	succinate dehydrogenase (ubiquinone) flavoprotein subunit	[EC:1.3.5.1]	http://www.genome.jp/dbget-bin/www_bget?ko:K00234
Unigene102424_g2_i1	Citrate cycle (TCA cycle);Oxidative phosphorylation;Carbon metabolism;	K00234	SDHA, SDH1	succinate dehydrogenase (ubiquinone) flavoprotein subunit	[EC:1.3.5.1]	http://www.genome.jp/dbget-bin/www_bget?ko:K00234
Unigene102424_g3_i1	Citrate cycle (TCA cycle);Oxidative phosphorylation;Carbon metabolism;	K00234	SDHA, SDH1	succinate dehydrogenase (ubiquinone) flavoprotein subunit	[EC:1.3.5.1]	http://www.genome.jp/dbget-bin/www_bget?ko:K00234
Unigene111283_g1_i1	Citrate cycle (TCA cycle);Oxidative phosphorylation;Carbon metabolism;	K00235	SDHB, SDH2	succinate dehydrogenase (ubiquinone) iron-sulfur subunit	[EC:1.3.5.1]	http://www.genome.jp/dbget-bin/www_bget?ko:K00235
Unigene111283_g3_i1	Citrate cycle (TCA cycle);Oxidative phosphorylation;Carbon metabolism;	K00235	SDHB, SDH2	succinate dehydrogenase (ubiquinone) iron-sulfur subunit	[EC:1.3.5.1]	http://www.genome.jp/dbget-bin/www_bget?ko:K00235
Unigene110638_g1_i1	Citrate cycle (TCA cycle);Oxidative phosphorylation;Carbon metabolism;	K00235	SDHB, SDH2	succinate dehydrogenase (ubiquinone) iron-sulfur subunit	[EC:1.3.5.1]	http://www.genome.jp/dbget-bin/www_bget?ko:K00235
Unigene102833_g2_i1	Citrate cycle (TCA cycle);Oxidative phosphorylation;Carbon metabolism;	K00236	SDHC, SDH3	succinate dehydrogenase (ubiquinone) cytochrome b560 subunit	-	http://www.genome.jp/dbget-bin/www_bget?ko:K00236
Unigene90572_g1_i2	Valine, leucine and isoleucine degradation;Propanoate metabolism;Fatty acid degradation;beta-Alanine metabolism;Carbon metabolism;Fatty acid metabolism;PPAR signaling pathway;	K00249	ACADM, acd	acyl-CoA dehydrogenase	[EC:1.3.8.7]	http://www.genome.jp/dbget-bin/www_bget?ko:K00249
Unigene70646_g1_i1	Valine, leucine and isoleucine degradation;Propanoate metabolism;Fatty acid degradation;beta-Alanine metabolism;Carbon metabolism;Fatty acid metabolism;PPAR signaling pathway;	K00249	ACADM, acd	acyl-CoA dehydrogenase	[EC:1.3.8.7]	http://www.genome.jp/dbget-bin/www_bget?ko:K00249
Unigene100272_g1_i1	Valine, leucine and isoleucine degradation;Propanoate metabolism;Fatty acid degradation;beta-Alanine metabolism;Carbon metabolism;Fatty acid metabolism;PPAR signaling pathway;	K00249	ACADM, acd	acyl-CoA dehydrogenase	[EC:1.3.8.7]	http://www.genome.jp/dbget-bin/www_bget?ko:K00249
Unigene101993_g1_i1	Valine, leucine and isoleucine degradation;Propanoate metabolism;Fatty acid degradation;beta-Alanine metabolism;Carbon metabolism;Fatty acid metabolism;PPAR signaling pathway;	K00249	ACADM, acd	acyl-CoA dehydrogenase	[EC:1.3.8.7]	http://www.genome.jp/dbget-bin/www_bget?ko:K00249
Unigene109638_g1_i1	Lysine degradation;Tryptophan metabolism;Fatty acid degradation;	K00252	GCDH, gcdH	glutaryl-CoA dehydrogenase	[EC:1.3.8.6]	http://www.genome.jp/dbget-bin/www_bget?ko:K00252
Unigene111463_g1_i1	Lysine degradation;Tryptophan metabolism;Fatty acid degradation;	K00252	GCDH, gcdH	glutaryl-CoA dehydrogenase	[EC:1.3.8.6]	http://www.genome.jp/dbget-bin/www_bget?ko:K00252
Unigene94061_g1_i1	Valine, leucine and isoleucine degradation;	K00253	IVD, ivd	isovaleryl-CoA dehydrogenase	[EC:1.3.8.4]	http://www.genome.jp/dbget-bin/www_bget?ko:K00253
Unigene19599_g1_i2	Geraniol degradation;	K00257	E1.3.99.-	no	-	http://www.genome.jp/dbget-bin/www_bget?ko:K00257
Unigene101859_g1_i1	Geraniol degradation;	K00257	E1.3.99.-	no	-	http://www.genome.jp/dbget-bin/www_bget?ko:K00257
Unigene92257_g1_i1	Geraniol degradation;	K00257	E1.3.99.-	no	-	http://www.genome.jp/dbget-bin/www_bget?ko:K00257
Unigene100831_g2_i1	Alanine, aspartate and glutamate metabolism;Nitrogen metabolism;Biosynthesis of amino acids;	K00264	GLT1	glutamate synthase (NADPH/NADH)	[EC:1.4.1.13 1.4.1.14]	http://www.genome.jp/dbget-bin/www_bget?ko:K00264
Unigene107336_g2_i1	Glycine, serine and threonine metabolism;Phenylalanine metabolism;Tyrosine metabolism;Isoquinoline alkaloid biosynthesis;Tropane, piperidine and pyridine alkaloid biosynthesis;beta-Alanine metabolism;	K00276	AOC3, AOC2, tynA	primary-amine oxidase	[EC:1.4.3.21]	http://www.genome.jp/dbget-bin/www_bget?ko:K00276
Unigene109181_g1_i1	Glycine, serine and threonine metabolism;Phenylalanine metabolism;Tyrosine metabolism;Isoquinoline alkaloid biosynthesis;Tropane, piperidine and pyridine alkaloid biosynthesis;beta-Alanine metabolism;	K00276	AOC3, AOC2, tynA	primary-amine oxidase	[EC:1.4.3.21]	http://www.genome.jp/dbget-bin/www_bget?ko:K00276
Unigene103155_g1_i1	Glycine, serine and threonine metabolism;Phenylalanine metabolism;Tyrosine metabolism;Isoquinoline alkaloid biosynthesis;Tropane, piperidine and pyridine alkaloid biosynthesis;beta-Alanine metabolism;	K00276	AOC3, AOC2, tynA	primary-amine oxidase	[EC:1.4.3.21]	http://www.genome.jp/dbget-bin/www_bget?ko:K00276
Unigene103155_g2_i1	Glycine, serine and threonine metabolism;Phenylalanine metabolism;Tyrosine metabolism;Isoquinoline alkaloid biosynthesis;Tropane, piperidine and pyridine alkaloid biosynthesis;beta-Alanine metabolism;	K00276	AOC3, AOC2, tynA	primary-amine oxidase	[EC:1.4.3.21]	http://www.genome.jp/dbget-bin/www_bget?ko:K00276
Unigene179974_g1_i1	Zeatin biosynthesis;	K00279	CKX	cytokinin dehydrogenase	[EC:1.5.99.12]	http://www.genome.jp/dbget-bin/www_bget?ko:K00279
Unigene175320_g1_i1	Zeatin biosynthesis;	K00279	CKX	cytokinin dehydrogenase	[EC:1.5.99.12]	http://www.genome.jp/dbget-bin/www_bget?ko:K00279
Unigene72006_g2_i1	-	K00311	ETFDH	electron-transferring-flavoprotein dehydrogenase	[EC:1.5.5.1]	http://www.genome.jp/dbget-bin/www_bget?ko:K00311
Unigene175584_g1_i1	Amino sugar and nucleotide sugar metabolism;	K00326	E1.6.2.2	cytochrome-b5 reductase	[EC:1.6.2.2]	http://www.genome.jp/dbget-bin/www_bget?ko:K00326
Unigene121126_g1_i1	Amino sugar and nucleotide sugar metabolism;	K00326	E1.6.2.2	cytochrome-b5 reductase	[EC:1.6.2.2]	http://www.genome.jp/dbget-bin/www_bget?ko:K00326
Unigene105441_g1_i2	Amino sugar and nucleotide sugar metabolism;	K00326	E1.6.2.2	cytochrome-b5 reductase	[EC:1.6.2.2]	http://www.genome.jp/dbget-bin/www_bget?ko:K00326
Unigene70930_g1_i1	-	K00327	E1.6.2.4	NADPH-ferrihemoprotein reductase	[EC:1.6.2.4]	http://www.genome.jp/dbget-bin/www_bget?ko:K00327
Unigene77031_g1_i2	-	K00327	E1.6.2.4	NADPH-ferrihemoprotein reductase	[EC:1.6.2.4]	http://www.genome.jp/dbget-bin/www_bget?ko:K00327
Unigene89981_g1_i1	-	K00327	E1.6.2.4	NADPH-ferrihemoprotein reductase	[EC:1.6.2.4]	http://www.genome.jp/dbget-bin/www_bget?ko:K00327
Unigene72239_g1_i1	-	K00344	qor, CRYZ	NADPH2:quinone reductase	[EC:1.6.5.5]	http://www.genome.jp/dbget-bin/www_bget?ko:K00344
Unigene70701_g1_i1	-	K00344	qor, CRYZ	NADPH2:quinone reductase	[EC:1.6.5.5]	http://www.genome.jp/dbget-bin/www_bget?ko:K00344
Unigene91206_g1_i1	Sulfur metabolism;	K00380	cysJ	sulfite reductase (NADPH) flavoprotein alpha-component	[EC:1.8.1.2]	http://www.genome.jp/dbget-bin/www_bget?ko:K00380
Unigene87545_g1_i1	Sulfur metabolism;	K00381	cysI	sulfite reductase (NADPH) hemoprotein beta-component	[EC:1.8.1.2]	http://www.genome.jp/dbget-bin/www_bget?ko:K00381
Unigene168347_g1_i1	Sulfur metabolism;	K00381	cysI	sulfite reductase (NADPH) hemoprotein beta-component	[EC:1.8.1.2]	http://www.genome.jp/dbget-bin/www_bget?ko:K00381
Unigene79401_g1_i1	Glycine, serine and threonine metabolism;Valine, leucine and isoleucine degradation;Citrate cycle (TCA cycle);Glycolysis / Gluconeogenesis;Pyruvate metabolism;Carbon metabolism;	K00382	DLD, lpd, pdhD	dihydrolipoamide dehydrogenase	[EC:1.8.1.4]	http://www.genome.jp/dbget-bin/www_bget?ko:K00382
Unigene108751_g1_i1	Glycine, serine and threonine metabolism;Valine, leucine and isoleucine degradation;Citrate cycle (TCA cycle);Glycolysis / Gluconeogenesis;Pyruvate metabolism;Carbon metabolism;	K00382	DLD, lpd, pdhD	dihydrolipoamide dehydrogenase	[EC:1.8.1.4]	http://www.genome.jp/dbget-bin/www_bget?ko:K00382
Unigene100360_g3_i2	Selenocompound metabolism;Pyrimidine metabolism;	K00384	trxB	thioredoxin reductase (NADPH)	[EC:1.8.1.9]	http://www.genome.jp/dbget-bin/www_bget?ko:K00384
Unigene151018_g1_i1	Sulfur metabolism;	K00387	SUOX	sulfite oxidase	[EC:1.8.3.1]	http://www.genome.jp/dbget-bin/www_bget?ko:K00387
Unigene98966_g1_i1	-	K00391	E1.8.4.-	no	-	http://www.genome.jp/dbget-bin/www_bget?ko:K00391
Unigene106363_g1_i2	-	K00391	E1.8.4.-	no	-	http://www.genome.jp/dbget-bin/www_bget?ko:K00391
Unigene91604_g1_i1	-	K00391	E1.8.4.-	no	-	http://www.genome.jp/dbget-bin/www_bget?ko:K00391
Unigene121812_g1_i1	Two-component system;Oxidative phosphorylation;Cardiac muscle contraction;	K00411	UQCRFS1, RIP1, petA	ubiquinol-cytochrome c reductase iron-sulfur subunit	[EC:1.10.2.2]	http://www.genome.jp/dbget-bin/www_bget?ko:K00411
Unigene139789_g1_i1	Two-component system;Oxidative phosphorylation;Cardiac muscle contraction;	K00411	UQCRFS1, RIP1, petA	ubiquinol-cytochrome c reductase iron-sulfur subunit	[EC:1.10.2.2]	http://www.genome.jp/dbget-bin/www_bget?ko:K00411
Unigene102611_g1_i1	Two-component system;Oxidative phosphorylation;Cardiac muscle contraction;	K00412	CYTB, petB	ubiquinol-cytochrome c reductase cytochrome b subunit	-	http://www.genome.jp/dbget-bin/www_bget?ko:K00412
Unigene109991_g2_i1	Two-component system;Oxidative phosphorylation;Cardiac muscle contraction;	K00412	CYTB, petB	ubiquinol-cytochrome c reductase cytochrome b subunit	-	http://www.genome.jp/dbget-bin/www_bget?ko:K00412
Unigene88214_g1_i1	Oxidative phosphorylation;Cardiac muscle contraction;	K00415	QCR2, UQCRC2	ubiquinol-cytochrome c reductase core subunit 2	-	http://www.genome.jp/dbget-bin/www_bget?ko:K00415
Unigene48654_g1_i2	Oxidative phosphorylation;Cardiac muscle contraction;	K00417	QCR7, UQCRB	ubiquinol-cytochrome c reductase subunit 7	-	http://www.genome.jp/dbget-bin/www_bget?ko:K00417
Unigene96389_g2_i2	Oxidative phosphorylation;Cardiac muscle contraction;	K00418	QCR8, UQCRQ	ubiquinol-cytochrome c reductase subunit 8	-	http://www.genome.jp/dbget-bin/www_bget?ko:K00418
Unigene78019_g1_i1	Phenylalanine metabolism;Phenylpropanoid biosynthesis;	K00430	E1.11.1.7	peroxidase	[EC:1.11.1.7]	http://www.genome.jp/dbget-bin/www_bget?ko:K00430
Unigene109371_g1_i1	Phenylalanine metabolism;Phenylpropanoid biosynthesis;	K00430	E1.11.1.7	peroxidase	[EC:1.11.1.7]	http://www.genome.jp/dbget-bin/www_bget?ko:K00430
Unigene76004_g2_i1	Phenylalanine metabolism;Phenylpropanoid biosynthesis;	K00430	E1.11.1.7	peroxidase	[EC:1.11.1.7]	http://www.genome.jp/dbget-bin/www_bget?ko:K00430
Unigene100836_g1_i1	Phenylalanine metabolism;Phenylpropanoid biosynthesis;	K00430	E1.11.1.7	peroxidase	[EC:1.11.1.7]	http://www.genome.jp/dbget-bin/www_bget?ko:K00430
Unigene82550_g1_i1	Phenylalanine metabolism;Phenylpropanoid biosynthesis;	K00430	E1.11.1.7	peroxidase	[EC:1.11.1.7]	http://www.genome.jp/dbget-bin/www_bget?ko:K00430
Unigene93856_g1_i1	Phenylalanine metabolism;Phenylpropanoid biosynthesis;	K00430	E1.11.1.7	peroxidase	[EC:1.11.1.7]	http://www.genome.jp/dbget-bin/www_bget?ko:K00430
Unigene109810_g9_i1	Phenylalanine metabolism;Phenylpropanoid biosynthesis;	K00430	E1.11.1.7	peroxidase	[EC:1.11.1.7]	http://www.genome.jp/dbget-bin/www_bget?ko:K00430
Unigene70215_g1_i1	Phenylalanine metabolism;Phenylpropanoid biosynthesis;	K00430	E1.11.1.7	peroxidase	[EC:1.11.1.7]	http://www.genome.jp/dbget-bin/www_bget?ko:K00430
Unigene114327_g1_i2	Phenylalanine metabolism;Phenylpropanoid biosynthesis;	K00430	E1.11.1.7	peroxidase	[EC:1.11.1.7]	http://www.genome.jp/dbget-bin/www_bget?ko:K00430
Unigene87441_g1_i1	Phenylalanine metabolism;Phenylpropanoid biosynthesis;	K00430	E1.11.1.7	peroxidase	[EC:1.11.1.7]	http://www.genome.jp/dbget-bin/www_bget?ko:K00430
Unigene128396_g1_i1	Phenylalanine metabolism;Phenylpropanoid biosynthesis;	K00430	E1.11.1.7	peroxidase	[EC:1.11.1.7]	http://www.genome.jp/dbget-bin/www_bget?ko:K00430
Unigene111438_g1_i2	Phenylalanine metabolism;Phenylpropanoid biosynthesis;	K00430	E1.11.1.7	peroxidase	[EC:1.11.1.7]	http://www.genome.jp/dbget-bin/www_bget?ko:K00430
Unigene104363_g1_i1	Arachidonic acid metabolism;Glutathione metabolism;Thyroid hormone synthesis;	K00432	E1.11.1.9	glutathione peroxidase	[EC:1.11.1.9]	http://www.genome.jp/dbget-bin/www_bget?ko:K00432
Unigene97778_g1_i1	Arachidonic acid metabolism;Glutathione metabolism;Thyroid hormone synthesis;	K00432	E1.11.1.9	glutathione peroxidase	[EC:1.11.1.9]	http://www.genome.jp/dbget-bin/www_bget?ko:K00432
Unigene139691_g1_i1	Ascorbate and aldarate metabolism;Glutathione metabolism;	K00434	E1.11.1.11	L-ascorbate peroxidase	[EC:1.11.1.11]	http://www.genome.jp/dbget-bin/www_bget?ko:K00434
Unigene110855_g1_i1	Ascorbate and aldarate metabolism;Glutathione metabolism;	K00434	E1.11.1.11	L-ascorbate peroxidase	[EC:1.11.1.11]	http://www.genome.jp/dbget-bin/www_bget?ko:K00434
Unigene91663_g1_i1	Tyrosine metabolism;Styrene degradation;	K00451	HGD, hmgA	homogentisate 1,2-dioxygenase	[EC:1.13.11.5]	http://www.genome.jp/dbget-bin/www_bget?ko:K00451
Unigene112765_g4_i1	Linoleic acid metabolism;alpha-Linolenic acid metabolism;	K00454	LOX2S	lipoxygenase	[EC:1.13.11.12]	http://www.genome.jp/dbget-bin/www_bget?ko:K00454
Unigene112765_g1_i1	Linoleic acid metabolism;alpha-Linolenic acid metabolism;	K00454	LOX2S	lipoxygenase	[EC:1.13.11.12]	http://www.genome.jp/dbget-bin/www_bget?ko:K00454
Unigene112765_g3_i1	Linoleic acid metabolism;alpha-Linolenic acid metabolism;	K00454	LOX2S	lipoxygenase	[EC:1.13.11.12]	http://www.genome.jp/dbget-bin/www_bget?ko:K00454
Unigene106366_g1_i1	Linoleic acid metabolism;alpha-Linolenic acid metabolism;	K00454	LOX2S	lipoxygenase	[EC:1.13.11.12]	http://www.genome.jp/dbget-bin/www_bget?ko:K00454
Unigene112765_g2_i1	Linoleic acid metabolism;alpha-Linolenic acid metabolism;	K00454	LOX2S	lipoxygenase	[EC:1.13.11.12]	http://www.genome.jp/dbget-bin/www_bget?ko:K00454
Unigene104399_g1_i1	Linoleic acid metabolism;alpha-Linolenic acid metabolism;	K00454	LOX2S	lipoxygenase	[EC:1.13.11.12]	http://www.genome.jp/dbget-bin/www_bget?ko:K00454
Unigene67974_g1_i1	Tryptophan metabolism;	K00463	INDO	indoleamine 2,3-dioxygenase	[EC:1.13.11.52]	http://www.genome.jp/dbget-bin/www_bget?ko:K00463
Unigene103280_g2_i1	Ascorbate and aldarate metabolism;Inositol phosphate metabolism;	K00469	MIOX	inositol oxygenase	[EC:1.13.99.1]	http://www.genome.jp/dbget-bin/www_bget?ko:K00469
Unigene105580_g2_i1	Ascorbate and aldarate metabolism;Inositol phosphate metabolism;	K00469	MIOX	inositol oxygenase	[EC:1.13.99.1]	http://www.genome.jp/dbget-bin/www_bget?ko:K00469
Unigene103306_g2_i1	Flavonoid biosynthesis;	K00475	E1.14.11.9	naringenin 3-dioxygenase	[EC:1.14.11.9]	http://www.genome.jp/dbget-bin/www_bget?ko:K00475
Unigene103306_g1_i1	Flavonoid biosynthesis;	K00475	E1.14.11.9	naringenin 3-dioxygenase	[EC:1.14.11.9]	http://www.genome.jp/dbget-bin/www_bget?ko:K00475
Unigene23197_g1_i1	Degradation of aromatic compounds;Dioxin degradation;Naphthalene degradation;Polycyclic aromatic hydrocarbon degradation;	K00480	E1.14.13.1	salicylate hydroxylase	[EC:1.14.13.1]	http://www.genome.jp/dbget-bin/www_bget?ko:K00480
Unigene104061_g3_i1	Degradation of aromatic compounds;Dioxin degradation;Naphthalene degradation;Polycyclic aromatic hydrocarbon degradation;	K00480	E1.14.13.1	salicylate hydroxylase	[EC:1.14.13.1]	http://www.genome.jp/dbget-bin/www_bget?ko:K00480
Unigene86897_g1_i1	Phenylalanine metabolism;Flavonoid biosynthesis;Phenylpropanoid biosynthesis;Stilbenoid, diarylheptanoid and gingerol biosynthesis;Degradation of aromatic compounds;	K00487	CYP73A	trans-cinnamate 4-monooxygenase	[EC:1.14.13.11]	http://www.genome.jp/dbget-bin/www_bget?ko:K00487
Unigene71522_g1_i1	Phenylalanine metabolism;Flavonoid biosynthesis;Phenylpropanoid biosynthesis;Stilbenoid, diarylheptanoid and gingerol biosynthesis;Degradation of aromatic compounds;	K00487	CYP73A	trans-cinnamate 4-monooxygenase	[EC:1.14.13.11]	http://www.genome.jp/dbget-bin/www_bget?ko:K00487
Unigene89111_g1_i1	Tyrosine metabolism;Betalain biosynthesis;Isoquinoline alkaloid biosynthesis;Riboflavin metabolism;Melanogenesis;	K00505	TYR	tyrosinase	[EC:1.14.18.1]	http://www.genome.jp/dbget-bin/www_bget?ko:K00505
Unigene76671_g1_i1	Tyrosine metabolism;Betalain biosynthesis;Isoquinoline alkaloid biosynthesis;Riboflavin metabolism;Melanogenesis;	K00505	TYR	tyrosinase	[EC:1.14.18.1]	http://www.genome.jp/dbget-bin/www_bget?ko:K00505
Unigene110169_g1_i1	Tyrosine metabolism;Betalain biosynthesis;Isoquinoline alkaloid biosynthesis;Riboflavin metabolism;Melanogenesis;	K00505	TYR	tyrosinase	[EC:1.14.18.1]	http://www.genome.jp/dbget-bin/www_bget?ko:K00505
Unigene106982_g2_i1	Tyrosine metabolism;Betalain biosynthesis;Isoquinoline alkaloid biosynthesis;Riboflavin metabolism;Melanogenesis;	K00505	TYR	tyrosinase	[EC:1.14.18.1]	http://www.genome.jp/dbget-bin/www_bget?ko:K00505
Unigene114111_g1_i4	Biosynthesis of unsaturated fatty acids;Fatty acid metabolism;PPAR signaling pathway;	K00507	SCD, desC	stearoyl-CoA desaturase (delta-9 desaturase)	[EC:1.14.19.1]	http://www.genome.jp/dbget-bin/www_bget?ko:K00507
Unigene102300_g2_i1	Biosynthesis of unsaturated fatty acids;Fatty acid metabolism;PPAR signaling pathway;	K00507	SCD, desC	stearoyl-CoA desaturase (delta-9 desaturase)	[EC:1.14.19.1]	http://www.genome.jp/dbget-bin/www_bget?ko:K00507
Unigene63721_g1_i1	Biosynthesis of unsaturated fatty acids;Fatty acid metabolism;PPAR signaling pathway;	K00507	SCD, desC	stearoyl-CoA desaturase (delta-9 desaturase)	[EC:1.14.19.1]	http://www.genome.jp/dbget-bin/www_bget?ko:K00507
Unigene110774_g5_i1	Biosynthesis of unsaturated fatty acids;Fatty acid metabolism;PPAR signaling pathway;	K00507	SCD, desC	stearoyl-CoA desaturase (delta-9 desaturase)	[EC:1.14.19.1]	http://www.genome.jp/dbget-bin/www_bget?ko:K00507
Unigene94419_g1_i1	Biosynthesis of unsaturated fatty acids;Fatty acid metabolism;PPAR signaling pathway;	K00507	SCD, desC	stearoyl-CoA desaturase (delta-9 desaturase)	[EC:1.14.19.1]	http://www.genome.jp/dbget-bin/www_bget?ko:K00507
Unigene94419_g3_i1	Biosynthesis of unsaturated fatty acids;Fatty acid metabolism;PPAR signaling pathway;	K00507	SCD, desC	stearoyl-CoA desaturase (delta-9 desaturase)	[EC:1.14.19.1]	http://www.genome.jp/dbget-bin/www_bget?ko:K00507
Unigene84405_g1_i1	Steroid biosynthesis;Sesquiterpenoid and triterpenoid biosynthesis;	K00511	SQLE, ERG1	squalene monooxygenase	[EC:1.14.13.132]	http://www.genome.jp/dbget-bin/www_bget?ko:K00511
Unigene115531_g4_i1	Steroid biosynthesis;Sesquiterpenoid and triterpenoid biosynthesis;	K00511	SQLE, ERG1	squalene monooxygenase	[EC:1.14.13.132]	http://www.genome.jp/dbget-bin/www_bget?ko:K00511
Unigene115531_g6_i2	Steroid biosynthesis;Sesquiterpenoid and triterpenoid biosynthesis;	K00511	SQLE, ERG1	squalene monooxygenase	[EC:1.14.13.132]	http://www.genome.jp/dbget-bin/www_bget?ko:K00511
Unigene115531_g5_i2	Steroid biosynthesis;Sesquiterpenoid and triterpenoid biosynthesis;	K00511	SQLE, ERG1	squalene monooxygenase	[EC:1.14.13.132]	http://www.genome.jp/dbget-bin/www_bget?ko:K00511
Unigene103752_g1_i1	Stilbenoid, diarylheptanoid and gingerol biosynthesis;Limonene and pinene degradation;Aminobenzoate degradation;Bisphenol degradation;Polycyclic aromatic hydrocarbon degradation;	K00517	E1.14.-.-	no	-	http://www.genome.jp/dbget-bin/www_bget?ko:K00517
Unigene48891_g2_i1	Stilbenoid, diarylheptanoid and gingerol biosynthesis;Limonene and pinene degradation;Aminobenzoate degradation;Bisphenol degradation;Polycyclic aromatic hydrocarbon degradation;	K00517	E1.14.-.-	no	-	http://www.genome.jp/dbget-bin/www_bget?ko:K00517
Unigene103939_g1_i1	Stilbenoid, diarylheptanoid and gingerol biosynthesis;Limonene and pinene degradation;Aminobenzoate degradation;Bisphenol degradation;Polycyclic aromatic hydrocarbon degradation;	K00517	E1.14.-.-	no	-	http://www.genome.jp/dbget-bin/www_bget?ko:K00517
Unigene139345_g1_i1	Porphyrin and chlorophyll metabolism;Mineral absorption;	K00522	FTH1	ferritin heavy chain	[EC:1.16.3.2]	http://www.genome.jp/dbget-bin/www_bget?ko:K00522
Unigene89031_g1_i1	-	K00540	E1.-.-.-	no	-	http://www.genome.jp/dbget-bin/www_bget?ko:K00540
Unigene127977_g1_i1	-	K00540	E1.-.-.-	no	-	http://www.genome.jp/dbget-bin/www_bget?ko:K00540
Unigene101588_g1_i1	-	K00540	E1.-.-.-	no	-	http://www.genome.jp/dbget-bin/www_bget?ko:K00540
Unigene66639_g1_i1	-	K00540	E1.-.-.-	no	-	http://www.genome.jp/dbget-bin/www_bget?ko:K00540
Unigene81306_g2_i1	-	K00540	E1.-.-.-	no	-	http://www.genome.jp/dbget-bin/www_bget?ko:K00540
Unigene102896_g2_i1	-	K00540	E1.-.-.-	no	-	http://www.genome.jp/dbget-bin/www_bget?ko:K00540
Unigene113424_g6_i1	-	K00540	E1.-.-.-	no	-	http://www.genome.jp/dbget-bin/www_bget?ko:K00540
Unigene97015_g1_i1	-	K00540	E1.-.-.-	no	-	http://www.genome.jp/dbget-bin/www_bget?ko:K00540
Unigene114588_g3_i1	Cysteine and methionine metabolism;Selenocompound metabolism;Biosynthesis of amino acids;	K00549	metE	5-methyltetrahydropteroyltriglutamate--homocysteine methyltransferase	[EC:2.1.1.14]	http://www.genome.jp/dbget-bin/www_bget?ko:K00549
Unigene113260_g1_i1	Cysteine and methionine metabolism;Selenocompound metabolism;Biosynthesis of amino acids;	K00549	metE	5-methyltetrahydropteroyltriglutamate--homocysteine methyltransferase	[EC:2.1.1.14]	http://www.genome.jp/dbget-bin/www_bget?ko:K00549
Unigene114588_g4_i1	Cysteine and methionine metabolism;Selenocompound metabolism;Biosynthesis of amino acids;	K00549	metE	5-methyltetrahydropteroyltriglutamate--homocysteine methyltransferase	[EC:2.1.1.14]	http://www.genome.jp/dbget-bin/www_bget?ko:K00549
Unigene113572_g1_i5	Cysteine and methionine metabolism;	K00558	DNMT1, dcm	DNA (cytosine-5)-methyltransferase 1	[EC:2.1.1.37]	http://www.genome.jp/dbget-bin/www_bget?ko:K00558
Unigene18883_g1_i1	Cysteine and methionine metabolism;	K00558	DNMT1, dcm	DNA (cytosine-5)-methyltransferase 1	[EC:2.1.1.37]	http://www.genome.jp/dbget-bin/www_bget?ko:K00558
Unigene114485_g2_i1	Cysteine and methionine metabolism;	K00558	DNMT1, dcm	DNA (cytosine-5)-methyltransferase 1	[EC:2.1.1.37]	http://www.genome.jp/dbget-bin/www_bget?ko:K00558
Unigene97727_g1_i1	Cysteine and methionine metabolism;	K00558	DNMT1, dcm	DNA (cytosine-5)-methyltransferase 1	[EC:2.1.1.37]	http://www.genome.jp/dbget-bin/www_bget?ko:K00558
Unigene97416_g3_i2	Cysteine and methionine metabolism;	K00558	DNMT1, dcm	DNA (cytosine-5)-methyltransferase 1	[EC:2.1.1.37]	http://www.genome.jp/dbget-bin/www_bget?ko:K00558
Unigene114485_g4_i1	Cysteine and methionine metabolism;	K00558	DNMT1, dcm	DNA (cytosine-5)-methyltransferase 1	[EC:2.1.1.37]	http://www.genome.jp/dbget-bin/www_bget?ko:K00558
Unigene107255_g3_i1	Glycine, serine and threonine metabolism;Glyoxylate and dicarboxylate metabolism;Methane metabolism;One carbon pool by folate;Cyanoamino acid metabolism;Biosynthesis of amino acids;Carbon metabolism;	K00600	glyA, SHMT	glycine hydroxymethyltransferase	[EC:2.1.2.1]	http://www.genome.jp/dbget-bin/www_bget?ko:K00600
Unigene99152_g3_i1	Glycine, serine and threonine metabolism;Glyoxylate and dicarboxylate metabolism;Methane metabolism;One carbon pool by folate;Cyanoamino acid metabolism;Biosynthesis of amino acids;Carbon metabolism;	K00600	glyA, SHMT	glycine hydroxymethyltransferase	[EC:2.1.2.1]	http://www.genome.jp/dbget-bin/www_bget?ko:K00600
Unigene119022_g1_i1	Pantothenate and CoA biosynthesis;	K00606	panB	3-methyl-2-oxobutanoate hydroxymethyltransferase	[EC:2.1.2.11]	http://www.genome.jp/dbget-bin/www_bget?ko:K00606
Unigene105839_g1_i1	Pentose phosphate pathway;Carbon fixation in photosynthetic organisms;Biosynthesis of ansamycins;Biosynthesis of amino acids;Carbon metabolism;	K00615	E2.2.1.1, tktA, tktB	transketolase	[EC:2.2.1.1]	http://www.genome.jp/dbget-bin/www_bget?ko:K00615
Unigene106558_g1_i1	Pentose phosphate pathway;Carbon fixation in photosynthetic organisms;Biosynthesis of ansamycins;Biosynthesis of amino acids;Carbon metabolism;	K00615	E2.2.1.1, tktA, tktB	transketolase	[EC:2.2.1.1]	http://www.genome.jp/dbget-bin/www_bget?ko:K00615
Unigene111730_g2_i2	Pentose phosphate pathway;Biosynthesis of amino acids;Carbon metabolism;	K00616	E2.2.1.2, talA, talB	transaldolase	[EC:2.2.1.2]	http://www.genome.jp/dbget-bin/www_bget?ko:K00616
Unigene111730_g4_i1	Pentose phosphate pathway;Biosynthesis of amino acids;Carbon metabolism;	K00616	E2.2.1.2, talA, talB	transaldolase	[EC:2.2.1.2]	http://www.genome.jp/dbget-bin/www_bget?ko:K00616
Unigene18931_g1_i1	Pentose phosphate pathway;Biosynthesis of amino acids;Carbon metabolism;	K00616	E2.2.1.2, talA, talB	transaldolase	[EC:2.2.1.2]	http://www.genome.jp/dbget-bin/www_bget?ko:K00616
Unigene109604_g1_i2	Peroxisome;	K00624	E2.3.1.7	carnitine O-acetyltransferase	[EC:2.3.1.7]	http://www.genome.jp/dbget-bin/www_bget?ko:K00624
Unigene112052_g1_i1	Peroxisome;	K00624	E2.3.1.7	carnitine O-acetyltransferase	[EC:2.3.1.7]	http://www.genome.jp/dbget-bin/www_bget?ko:K00624
Unigene96761_g1_i1	Two-component system;Lysine degradation;Tryptophan metabolism;Valine, leucine and isoleucine degradation;Butanoate metabolism;Glyoxylate and dicarboxylate metabolism;Propanoate metabolism;Pyruvate metabolism;Carbon fixation pathways in prokaryotes;Fatty acid degradation;Synthesis and degradation of ketone bodies;Terpenoid backbone biosynthesis;Carbon metabolism;Fatty acid metabolism;Benzoate degr…	K00626	E2.3.1.9, atoB	acetyl-CoA C-acetyltransferase	[EC:2.3.1.9]	http://www.genome.jp/dbget-bin/www_bget?ko:K00626
Unigene141535_g1_i1	Two-component system;Lysine degradation;Tryptophan metabolism;Valine, leucine and isoleucine degradation;Butanoate metabolism;Glyoxylate and dicarboxylate metabolism;Propanoate metabolism;Pyruvate metabolism;Carbon fixation pathways in prokaryotes;Fatty acid degradation;Synthesis and degradation of ketone bodies;Terpenoid backbone biosynthesis;Carbon metabolism;Fatty acid metabolism;Benzoate degr…	K00626	E2.3.1.9, atoB	acetyl-CoA C-acetyltransferase	[EC:2.3.1.9]	http://www.genome.jp/dbget-bin/www_bget?ko:K00626
Unigene85208_g1_i1	Citrate cycle (TCA cycle);Glycolysis / Gluconeogenesis;Pyruvate metabolism;Carbon metabolism;	K00627	DLAT, aceF, pdhC	pyruvate dehydrogenase E2 component (dihydrolipoamide acetyltransferase)	[EC:2.3.1.12]	http://www.genome.jp/dbget-bin/www_bget?ko:K00627
Unigene176314_g1_i1	Valine, leucine and isoleucine degradation;Fatty acid degradation;alpha-Linolenic acid metabolism;Geraniol degradation;Fatty acid metabolism;Benzoate degradation;Ethylbenzene degradation;	K00632	E2.3.1.16, fadA	acetyl-CoA acyltransferase	[EC:2.3.1.16]	http://www.genome.jp/dbget-bin/www_bget?ko:K00632
Unigene47815_g1_i1	Valine, leucine and isoleucine degradation;Fatty acid degradation;alpha-Linolenic acid metabolism;Geraniol degradation;Fatty acid metabolism;Benzoate degradation;Ethylbenzene degradation;	K00632	E2.3.1.16, fadA	acetyl-CoA acyltransferase	[EC:2.3.1.16]	http://www.genome.jp/dbget-bin/www_bget?ko:K00632
Unigene107709_g1_i1	Biotin metabolism;	K00652	bioF	8-amino-7-oxononanoate synthase	[EC:2.3.1.47]	http://www.genome.jp/dbget-bin/www_bget?ko:K00652
Unigene114828_g2_i1	Flavonoid biosynthesis;Circadian rhythm - plant;	K00660	CHS	chalcone synthase	[EC:2.3.1.74]	http://www.genome.jp/dbget-bin/www_bget?ko:K00660
Unigene114828_g3_i1	Flavonoid biosynthesis;Circadian rhythm - plant;	K00660	CHS	chalcone synthase	[EC:2.3.1.74]	http://www.genome.jp/dbget-bin/www_bget?ko:K00660
Unigene143514_g1_i1	Fatty acid biosynthesis;Fatty acid metabolism;Insulin signaling pathway;	K00665	FASN	fatty acid synthase, animal type	[EC:2.3.1.85]	http://www.genome.jp/dbget-bin/www_bget?ko:K00665
Unigene108986_g3_i1	Fatty acid biosynthesis;Fatty acid metabolism;	K00667	FAS2	fatty acid synthase subunit alpha, fungi type	[EC:2.3.1.86]	http://www.genome.jp/dbget-bin/www_bget?ko:K00667
Unigene109839_g3_i1	Fatty acid biosynthesis;Fatty acid metabolism;	K00668	FAS1	fatty acid synthase subunit beta, fungi type	[EC:2.3.1.86]	http://www.genome.jp/dbget-bin/www_bget?ko:K00668
Unigene33048_g1_i1	Amino sugar and nucleotide sugar metabolism;	K00698	CHS1	chitin synthase	[EC:2.4.1.16]	http://www.genome.jp/dbget-bin/www_bget?ko:K00698
Unigene107835_g2_i1	Amino sugar and nucleotide sugar metabolism;	K00698	CHS1	chitin synthase	[EC:2.4.1.16]	http://www.genome.jp/dbget-bin/www_bget?ko:K00698
Unigene99231_g1_i1	Amino sugar and nucleotide sugar metabolism;	K00698	CHS1	chitin synthase	[EC:2.4.1.16]	http://www.genome.jp/dbget-bin/www_bget?ko:K00698
Unigene74843_g1_i1	Amino sugar and nucleotide sugar metabolism;	K00698	CHS1	chitin synthase	[EC:2.4.1.16]	http://www.genome.jp/dbget-bin/www_bget?ko:K00698
Unigene77300_g1_i1	Amino sugar and nucleotide sugar metabolism;	K00698	CHS1	chitin synthase	[EC:2.4.1.16]	http://www.genome.jp/dbget-bin/www_bget?ko:K00698
Unigene107835_g5_i2	Amino sugar and nucleotide sugar metabolism;	K00698	CHS1	chitin synthase	[EC:2.4.1.16]	http://www.genome.jp/dbget-bin/www_bget?ko:K00698
Unigene112342_g4_i1	Starch and sucrose metabolism;	K00706	E2.4.1.34	1,3-beta-glucan synthase	[EC:2.4.1.34]	http://www.genome.jp/dbget-bin/www_bget?ko:K00706
Unigene112342_g2_i1	Starch and sucrose metabolism;	K00706	E2.4.1.34	1,3-beta-glucan synthase	[EC:2.4.1.34]	http://www.genome.jp/dbget-bin/www_bget?ko:K00706
Unigene112342_g3_i1	Starch and sucrose metabolism;	K00706	E2.4.1.34	1,3-beta-glucan synthase	[EC:2.4.1.34]	http://www.genome.jp/dbget-bin/www_bget?ko:K00706
Unigene104743_g1_i1	Other types of O-glycan biosynthesis;	K00735	B3GAT1	galactosylgalactosylxylosylprotein 3-beta-glucuronosyltransferase 1	[EC:2.4.1.135]	http://www.genome.jp/dbget-bin/www_bget?ko:K00735
Unigene108826_g1_i1	N-Glycan biosynthesis;	K00737	MGAT3	beta-1,4-mannosyl-glycoprotein beta-1,4-N-acetylglucosaminyltransferase	[EC:2.4.1.144]	http://www.genome.jp/dbget-bin/www_bget?ko:K00737
Unigene92798_g1_i1	Purine metabolism;	K00759	APRT, apt	adenine phosphoribosyltransferase	[EC:2.4.2.7]	http://www.genome.jp/dbget-bin/www_bget?ko:K00759
Unigene93198_g2_i1	Purine metabolism;	K00759	APRT, apt	adenine phosphoribosyltransferase	[EC:2.4.2.7]	http://www.genome.jp/dbget-bin/www_bget?ko:K00759
Unigene72170_g1_i1	Purine metabolism;	K00759	APRT, apt	adenine phosphoribosyltransferase	[EC:2.4.2.7]	http://www.genome.jp/dbget-bin/www_bget?ko:K00759
Unigene93198_g1_i1	Purine metabolism;	K00759	APRT, apt	adenine phosphoribosyltransferase	[EC:2.4.2.7]	http://www.genome.jp/dbget-bin/www_bget?ko:K00759
Unigene88009_g1_i1	Purine metabolism;	K00759	APRT, apt	adenine phosphoribosyltransferase	[EC:2.4.2.7]	http://www.genome.jp/dbget-bin/www_bget?ko:K00759
Unigene113365_g1_i1	Phenylalanine, tyrosine and tryptophan biosynthesis;Biosynthesis of amino acids;	K00766	trpD	anthranilate phosphoribosyltransferase	[EC:2.4.2.18]	http://www.genome.jp/dbget-bin/www_bget?ko:K00766
Unigene93754_g2_i1	Amino sugar and nucleotide sugar metabolism;Starch and sucrose metabolism;	K00770	E2.4.2.24	1,4-beta-D-xylan synthase	[EC:2.4.2.24]	http://www.genome.jp/dbget-bin/www_bget?ko:K00770
Unigene61570_g1_i1	Amino sugar and nucleotide sugar metabolism;Starch and sucrose metabolism;	K00770	E2.4.2.24	1,4-beta-D-xylan synthase	[EC:2.4.2.24]	http://www.genome.jp/dbget-bin/www_bget?ko:K00770
Unigene93754_g1_i1	Amino sugar and nucleotide sugar metabolism;Starch and sucrose metabolism;	K00770	E2.4.2.24	1,4-beta-D-xylan synthase	[EC:2.4.2.24]	http://www.genome.jp/dbget-bin/www_bget?ko:K00770
Unigene104815_g1_i1	RNA transport;	K00784	rnz	ribonuclease Z	[EC:3.1.26.11]	http://www.genome.jp/dbget-bin/www_bget?ko:K00784
Unigene92302_g1_i1	RNA transport;	K00784	rnz	ribonuclease Z	[EC:3.1.26.11]	http://www.genome.jp/dbget-bin/www_bget?ko:K00784
Unigene87192_g1_i1	RNA transport;	K00784	rnz	ribonuclease Z	[EC:3.1.26.11]	http://www.genome.jp/dbget-bin/www_bget?ko:K00784
Unigene108747_g1_i2	Cysteine and methionine metabolism;Biosynthesis of amino acids;	K00789	metK	S-adenosylmethionine synthetase	[EC:2.5.1.6]	http://www.genome.jp/dbget-bin/www_bget?ko:K00789
Unigene115903_g2_i2	Glutathione metabolism;Drug metabolism - cytochrome P450;Metabolism of xenobiotics by cytochrome P450;	K00799	GST, gst	glutathione S-transferase	[EC:2.5.1.18]	http://www.genome.jp/dbget-bin/www_bget?ko:K00799
Unigene107036_g1_i1	Glutathione metabolism;Drug metabolism - cytochrome P450;Metabolism of xenobiotics by cytochrome P450;	K00799	GST, gst	glutathione S-transferase	[EC:2.5.1.18]	http://www.genome.jp/dbget-bin/www_bget?ko:K00799
Unigene44510_g1_i1	Glutathione metabolism;Drug metabolism - cytochrome P450;Metabolism of xenobiotics by cytochrome P450;	K00799	GST, gst	glutathione S-transferase	[EC:2.5.1.18]	http://www.genome.jp/dbget-bin/www_bget?ko:K00799
Unigene99844_g1_i1	Glutathione metabolism;Drug metabolism - cytochrome P450;Metabolism of xenobiotics by cytochrome P450;	K00799	GST, gst	glutathione S-transferase	[EC:2.5.1.18]	http://www.genome.jp/dbget-bin/www_bget?ko:K00799
Unigene95170_g1_i1	Glutathione metabolism;Drug metabolism - cytochrome P450;Metabolism of xenobiotics by cytochrome P450;	K00799	GST, gst	glutathione S-transferase	[EC:2.5.1.18]	http://www.genome.jp/dbget-bin/www_bget?ko:K00799
Unigene87318_g1_i1	Glutathione metabolism;Drug metabolism - cytochrome P450;Metabolism of xenobiotics by cytochrome P450;	K00799	GST, gst	glutathione S-transferase	[EC:2.5.1.18]	http://www.genome.jp/dbget-bin/www_bget?ko:K00799
Unigene81118_g1_i1	Glutathione metabolism;Drug metabolism - cytochrome P450;Metabolism of xenobiotics by cytochrome P450;	K00799	GST, gst	glutathione S-transferase	[EC:2.5.1.18]	http://www.genome.jp/dbget-bin/www_bget?ko:K00799
Unigene25755_g1_i1	Glutathione metabolism;Drug metabolism - cytochrome P450;Metabolism of xenobiotics by cytochrome P450;	K00799	GST, gst	glutathione S-transferase	[EC:2.5.1.18]	http://www.genome.jp/dbget-bin/www_bget?ko:K00799
Unigene111016_g9_i1	Glutathione metabolism;Drug metabolism - cytochrome P450;Metabolism of xenobiotics by cytochrome P450;	K00799	GST, gst	glutathione S-transferase	[EC:2.5.1.18]	http://www.genome.jp/dbget-bin/www_bget?ko:K00799
Unigene97866_g1_i1	Alanine, aspartate and glutamate metabolism;Carbon fixation in photosynthetic organisms;2-Oxocarboxylic acid metabolism;Biosynthesis of amino acids;Carbon metabolism;	K00814	GPT, ALT	alanine transaminase	[EC:2.6.1.2]	http://www.genome.jp/dbget-bin/www_bget?ko:K00814
Unigene108825_g1_i1	Cysteine and methionine metabolism;Phenylalanine metabolism;Phenylalanine, tyrosine and tryptophan biosynthesis;Tyrosine metabolism;Isoquinoline alkaloid biosynthesis;Novobiocin biosynthesis;Tropane, piperidine and pyridine alkaloid biosynthesis;Ubiquinone and other terpenoid-quinone biosynthesis;Biosynthesis of amino acids;	K00815	TAT	tyrosine aminotransferase	[EC:2.6.1.5]	http://www.genome.jp/dbget-bin/www_bget?ko:K00815
Unigene108825_g3_i1	Cysteine and methionine metabolism;Phenylalanine metabolism;Phenylalanine, tyrosine and tryptophan biosynthesis;Tyrosine metabolism;Isoquinoline alkaloid biosynthesis;Novobiocin biosynthesis;Tropane, piperidine and pyridine alkaloid biosynthesis;Ubiquinone and other terpenoid-quinone biosynthesis;Biosynthesis of amino acids;	K00815	TAT	tyrosine aminotransferase	[EC:2.6.1.5]	http://www.genome.jp/dbget-bin/www_bget?ko:K00815
Unigene92386_g2_i1	Alanine, aspartate and glutamate metabolism;Amino sugar and nucleotide sugar metabolism;	K00820	glmS, GFPT	glucosamine--fructose-6-phosphate aminotransferase (isomerizing)	[EC:2.6.1.16]	http://www.genome.jp/dbget-bin/www_bget?ko:K00820
Unigene100297_g1_i1	Peroxisome;Alanine, aspartate and glutamate metabolism;Glycine, serine and threonine metabolism;Glyoxylate and dicarboxylate metabolism;Methane metabolism;Carbon metabolism;	K00830	AGXT	alanine-glyoxylate transaminase / serine-glyoxylate transaminase / serine-pyruvate transaminase	[EC:2.6.1.44Â 2.6.1.45Â 2.6.1.51]	http://www.genome.jp/dbget-bin/www_bget?ko:K00830
Unigene70965_g2_i1	HIF-1 signaling pathway;Butirosin and neomycin biosynthesis;Streptomycin biosynthesis;Amino sugar and nucleotide sugar metabolism;Fructose and mannose metabolism;Galactose metabolism;Glycolysis / Gluconeogenesis;Starch and sucrose metabolism;Carbon metabolism;Carbohydrate digestion and absorption;Insulin signaling pathway;	K00844	HK	hexokinase	[EC:2.7.1.1]	http://www.genome.jp/dbget-bin/www_bget?ko:K00844
Unigene95226_g1_i1	HIF-1 signaling pathway;Butirosin and neomycin biosynthesis;Streptomycin biosynthesis;Amino sugar and nucleotide sugar metabolism;Fructose and mannose metabolism;Galactose metabolism;Glycolysis / Gluconeogenesis;Starch and sucrose metabolism;Carbon metabolism;Carbohydrate digestion and absorption;Insulin signaling pathway;	K00844	HK	hexokinase	[EC:2.7.1.1]	http://www.genome.jp/dbget-bin/www_bget?ko:K00844
Unigene70965_g1_i1	HIF-1 signaling pathway;Butirosin and neomycin biosynthesis;Streptomycin biosynthesis;Amino sugar and nucleotide sugar metabolism;Fructose and mannose metabolism;Galactose metabolism;Glycolysis / Gluconeogenesis;Starch and sucrose metabolism;Carbon metabolism;Carbohydrate digestion and absorption;Insulin signaling pathway;	K00844	HK	hexokinase	[EC:2.7.1.1]	http://www.genome.jp/dbget-bin/www_bget?ko:K00844
Unigene105280_g2_i1	Purine metabolism;	K00856	E2.7.1.20, ADK	adenosine kinase	[EC:2.7.1.20]	http://www.genome.jp/dbget-bin/www_bget?ko:K00856
Unigene95212_g1_i1	Pyrimidine metabolism;Drug metabolism - other enzymes;	K00857	tdk, TK	thymidine kinase	[EC:2.7.1.21]	http://www.genome.jp/dbget-bin/www_bget?ko:K00857
Unigene128043_g1_i1	Pyrimidine metabolism;Drug metabolism - other enzymes;	K00857	tdk, TK	thymidine kinase	[EC:2.7.1.21]	http://www.genome.jp/dbget-bin/www_bget?ko:K00857
Unigene95212_g2_i2	Pyrimidine metabolism;Drug metabolism - other enzymes;	K00857	tdk, TK	thymidine kinase	[EC:2.7.1.21]	http://www.genome.jp/dbget-bin/www_bget?ko:K00857
Unigene94699_g2_i2	Sulfur metabolism;Purine metabolism;	K00860	cysC	adenylylsulfate kinase	[EC:2.7.1.25]	http://www.genome.jp/dbget-bin/www_bget?ko:K00860
Unigene94699_g1_i2	Sulfur metabolism;Purine metabolism;	K00860	cysC	adenylylsulfate kinase	[EC:2.7.1.25]	http://www.genome.jp/dbget-bin/www_bget?ko:K00860
Unigene35214_g1_i1	Methane metabolism;Glycerolipid metabolism;Carbon metabolism;RIG-I-like receptor signaling pathway;	K00863	E2.7.1.29, DAK1, DAK2	dihydroxyacetone kinase	[EC:2.7.1.29]	http://www.genome.jp/dbget-bin/www_bget?ko:K00863
Unigene3586_g2_i1	Methane metabolism;Glycerolipid metabolism;Carbon metabolism;RIG-I-like receptor signaling pathway;	K00863	E2.7.1.29, DAK1, DAK2	dihydroxyacetone kinase	[EC:2.7.1.29]	http://www.genome.jp/dbget-bin/www_bget?ko:K00863
Unigene99652_g1_i1	Glycolysis / Gluconeogenesis;Pyruvate metabolism;Purine metabolism;Biosynthesis of amino acids;Carbon metabolism;	K00873	PK, pyk	pyruvate kinase	[EC:2.7.1.40]	http://www.genome.jp/dbget-bin/www_bget?ko:K00873
Unigene112771_g2_i1	Glycolysis / Gluconeogenesis;Pyruvate metabolism;Purine metabolism;Biosynthesis of amino acids;Carbon metabolism;	K00873	PK, pyk	pyruvate kinase	[EC:2.7.1.40]	http://www.genome.jp/dbget-bin/www_bget?ko:K00873
Unigene110131_g2_i1	Glycolysis / Gluconeogenesis;Pyruvate metabolism;Purine metabolism;Biosynthesis of amino acids;Carbon metabolism;	K00873	PK, pyk	pyruvate kinase	[EC:2.7.1.40]	http://www.genome.jp/dbget-bin/www_bget?ko:K00873
Unigene114662_g4_i2	Regulation of actin cytoskeleton;Endocytosis;Phosphatidylinositol signaling system;Inositol phosphate metabolism;Fc gamma R-mediated phagocytosis;	K00889	E2.7.1.68, PIP5K	1-phosphatidylinositol-4-phosphate 5-kinase	[EC:2.7.1.68]	http://www.genome.jp/dbget-bin/www_bget?ko:K00889
Unigene111722_g2_i2	Glycerophospholipid metabolism;	K00894	ETNK, EKI	ethanolamine kinase	[EC:2.7.1.82]	http://www.genome.jp/dbget-bin/www_bget?ko:K00894
Unigene111722_g3_i1	Glycerophospholipid metabolism;	K00894	ETNK, EKI	ethanolamine kinase	[EC:2.7.1.82]	http://www.genome.jp/dbget-bin/www_bget?ko:K00894
Unigene98672_g1_i1	Fructose and mannose metabolism;	K00895	E2.7.1.90, pfk	pyrophosphate--fructose-6-phosphate 1-phosphotransferase	[EC:2.7.1.90]	http://www.genome.jp/dbget-bin/www_bget?ko:K00895
Unigene112377_g3_i6	Phosphatidylinositol signaling system;Glycerolipid metabolism;Glycerophospholipid metabolism;	K00901	E2.7.1.107, DGK, dgkA	diacylglycerol kinase (ATP)	[EC:2.7.1.107]	http://www.genome.jp/dbget-bin/www_bget?ko:K00901
Unigene115183_g2_i7	Phosphatidylinositol signaling system;Glycerolipid metabolism;Glycerophospholipid metabolism;	K00901	E2.7.1.107, DGK, dgkA	diacylglycerol kinase (ATP)	[EC:2.7.1.107]	http://www.genome.jp/dbget-bin/www_bget?ko:K00901
Unigene115436_g13_i1	Phosphatidylinositol signaling system;Inositol phosphate metabolism;	K00913	ITPK1	inositol-1,3,4-trisphosphate 5/6-kinase / inositol-tetrakisphosphate 1-kinase	[EC:2.7.1.159 2.7.1.134]	http://www.genome.jp/dbget-bin/www_bget?ko:K00913
Unigene100830_g2_i1	Phosphatidylinositol signaling system;Inositol phosphate metabolism;	K00913	ITPK1	inositol-1,3,4-trisphosphate 5/6-kinase / inositol-tetrakisphosphate 1-kinase	[EC:2.7.1.159 2.7.1.134]	http://www.genome.jp/dbget-bin/www_bget?ko:K00913
Unigene114877_g6_i1	-	K00924	E2.7.1.-	no	-	http://www.genome.jp/dbget-bin/www_bget?ko:K00924
Unigene100680_g2_i1	-	K00924	E2.7.1.-	no	-	http://www.genome.jp/dbget-bin/www_bget?ko:K00924
Unigene106646_g4_i1	-	K00924	E2.7.1.-	no	-	http://www.genome.jp/dbget-bin/www_bget?ko:K00924
Unigene115628_g3_i1	-	K00924	E2.7.1.-	no	-	http://www.genome.jp/dbget-bin/www_bget?ko:K00924
Unigene114877_g8_i1	-	K00924	E2.7.1.-	no	-	http://www.genome.jp/dbget-bin/www_bget?ko:K00924
Unigene95670_g2_i1	-	K00924	E2.7.1.-	no	-	http://www.genome.jp/dbget-bin/www_bget?ko:K00924
Unigene92859_g1_i1	Cysteine and methionine metabolism;Glycine, serine and threonine metabolism;Lysine biosynthesis;2-Oxocarboxylic acid metabolism;Biosynthesis of amino acids;	K00928	lysC	aspartate kinase	[EC:2.7.2.4]	http://www.genome.jp/dbget-bin/www_bget?ko:K00928
Unigene109522_g3_i2	Purine metabolism;	K00939	adk, AK	adenylate kinase	[EC:2.7.4.3]	http://www.genome.jp/dbget-bin/www_bget?ko:K00939
Unigene107455_g1_i1	Purine metabolism;Pyrimidine metabolism;	K00940	ndk, NME	nucleoside-diphosphate kinase	[EC:2.7.4.6]	http://www.genome.jp/dbget-bin/www_bget?ko:K00940
Unigene106172_g1_i1	Purine metabolism;Pyrimidine metabolism;	K00940	ndk, NME	nucleoside-diphosphate kinase	[EC:2.7.4.6]	http://www.genome.jp/dbget-bin/www_bget?ko:K00940
Unigene109275_g2_i1	Purine metabolism;Pyrimidine metabolism;	K00940	ndk, NME	nucleoside-diphosphate kinase	[EC:2.7.4.6]	http://www.genome.jp/dbget-bin/www_bget?ko:K00940
Unigene108275_g2_i1	Purine metabolism;Pyrimidine metabolism;	K00940	ndk, NME	nucleoside-diphosphate kinase	[EC:2.7.4.6]	http://www.genome.jp/dbget-bin/www_bget?ko:K00940
Unigene107660_g2_i2	Pyrimidine metabolism;	K00943	tmk, DTYMK	dTMP kinase	[EC:2.7.4.9]	http://www.genome.jp/dbget-bin/www_bget?ko:K00943
Unigene81593_g1_i1	Sulfur metabolism;Selenocompound metabolism;Purine metabolism;	K00958	sat, met3	sulfate adenylyltransferase	[EC:2.7.7.4]	http://www.genome.jp/dbget-bin/www_bget?ko:K00958
Unigene109163_g1_i1	Amino sugar and nucleotide sugar metabolism;Galactose metabolism;Pentose and glucuronate interconversions;Starch and sucrose metabolism;	K00963	UGP2, galU, galF	UTP--glucose-1-phosphate uridylyltransferase	[EC:2.7.7.9]	http://www.genome.jp/dbget-bin/www_bget?ko:K00963
Unigene111780_g1_i2	Amino sugar and nucleotide sugar metabolism;Galactose metabolism;Pentose and glucuronate interconversions;Starch and sucrose metabolism;	K00963	UGP2, galU, galF	UTP--glucose-1-phosphate uridylyltransferase	[EC:2.7.7.9]	http://www.genome.jp/dbget-bin/www_bget?ko:K00963
Unigene95838_g3_i1	Amino sugar and nucleotide sugar metabolism;Galactose metabolism;Pentose and glucuronate interconversions;Starch and sucrose metabolism;	K00963	UGP2, galU, galF	UTP--glucose-1-phosphate uridylyltransferase	[EC:2.7.7.9]	http://www.genome.jp/dbget-bin/www_bget?ko:K00963
Unigene111780_g2_i1	Amino sugar and nucleotide sugar metabolism;Galactose metabolism;Pentose and glucuronate interconversions;Starch and sucrose metabolism;	K00963	UGP2, galU, galF	UTP--glucose-1-phosphate uridylyltransferase	[EC:2.7.7.9]	http://www.genome.jp/dbget-bin/www_bget?ko:K00963
Unigene116246_g3_i3	Amino sugar and nucleotide sugar metabolism;Galactose metabolism;Prolactin signaling pathway;	K00965	galT, GALT	UDPglucose--hexose-1-phosphate uridylyltransferase	[EC:2.7.7.12]	http://www.genome.jp/dbget-bin/www_bget?ko:K00965
Unigene117959_g1_i1	Amino sugar and nucleotide sugar metabolism;Fructose and mannose metabolism;	K00966	GMPP	mannose-1-phosphate guanylyltransferase	[EC:2.7.7.13]	http://www.genome.jp/dbget-bin/www_bget?ko:K00966
Unigene87516_g1_i2	Amino sugar and nucleotide sugar metabolism;Fructose and mannose metabolism;	K00966	GMPP	mannose-1-phosphate guanylyltransferase	[EC:2.7.7.13]	http://www.genome.jp/dbget-bin/www_bget?ko:K00966
Unigene114906_g2_i11	N-Glycan biosynthesis;	K01001	ALG7	UDP-N-acetylglucosamine--dolichyl-phosphate N-acetylglucosaminephosphotransferase	[EC:2.7.8.15]	http://www.genome.jp/dbget-bin/www_bget?ko:K01001
Unigene111444_g1_i1	-	K01025	E2.8.2.-	no	-	http://www.genome.jp/dbget-bin/www_bget?ko:K01025
Unigene95121_g1_i1	Valine, leucine and isoleucine degradation;Butanoate metabolism;Synthesis and degradation of ketone bodies;	K01027	OXCT	3-oxoacid CoA-transferase	[EC:2.8.3.5]	http://www.genome.jp/dbget-bin/www_bget?ko:K01027
Unigene165311_g1_i1	Glycerolipid metabolism;	K01046	E3.1.1.3	triacylglycerol lipase	[EC:3.1.1.3]	http://www.genome.jp/dbget-bin/www_bget?ko:K01046
Unigene111475_g1_i1	Ras signaling pathway;Arachidonic acid metabolism;Ether lipid metabolism;Glycerophospholipid metabolism;Linoleic acid metabolism;alpha-Linolenic acid metabolism;Vascular smooth muscle contraction;Fat digestion and absorption;Pancreatic secretion;	K01047	PLA2G, SPLA2	secretory phospholipase A2	[EC:3.1.1.4]	http://www.genome.jp/dbget-bin/www_bget?ko:K01047
Unigene110076_g1_i1	Pentose and glucuronate interconversions;Starch and sucrose metabolism;	K01051	E3.1.1.11	pectinesterase	[EC:3.1.1.11]	http://www.genome.jp/dbget-bin/www_bget?ko:K01051
Unigene93151_g1_i1	Pentose and glucuronate interconversions;Starch and sucrose metabolism;	K01051	E3.1.1.11	pectinesterase	[EC:3.1.1.11]	http://www.genome.jp/dbget-bin/www_bget?ko:K01051
Unigene105921_g2_i1	Pentose and glucuronate interconversions;Starch and sucrose metabolism;	K01051	E3.1.1.11	pectinesterase	[EC:3.1.1.11]	http://www.genome.jp/dbget-bin/www_bget?ko:K01051
Unigene104836_g1_i1	Pentose and glucuronate interconversions;Starch and sucrose metabolism;	K01051	E3.1.1.11	pectinesterase	[EC:3.1.1.11]	http://www.genome.jp/dbget-bin/www_bget?ko:K01051
Unigene109612_g1_i1	Pentose and glucuronate interconversions;Starch and sucrose metabolism;	K01051	E3.1.1.11	pectinesterase	[EC:3.1.1.11]	http://www.genome.jp/dbget-bin/www_bget?ko:K01051
Unigene110076_g2_i1	Pentose and glucuronate interconversions;Starch and sucrose metabolism;	K01051	E3.1.1.11	pectinesterase	[EC:3.1.1.11]	http://www.genome.jp/dbget-bin/www_bget?ko:K01051
Unigene113632_g8_i1	Chlorocyclohexane and chlorobenzene degradation;Fluorobenzoate degradation;Toluene degradation;	K01061	E3.1.1.45	carboxymethylenebutenolidase	[EC:3.1.1.45]	http://www.genome.jp/dbget-bin/www_bget?ko:K01061
Unigene113331_g4_i1	Chlorocyclohexane and chlorobenzene degradation;Fluorobenzoate degradation;Toluene degradation;	K01061	E3.1.1.45	carboxymethylenebutenolidase	[EC:3.1.1.45]	http://www.genome.jp/dbget-bin/www_bget?ko:K01061
Unigene81334_g1_i1	Tropane, piperidine and pyridine alkaloid biosynthesis;Bisphenol degradation;	K01066	E3.1.1.-	acetyl esterase	[EC:3.1.1.-]	http://www.genome.jp/dbget-bin/www_bget?ko:K01066
Unigene142935_g1_i1	Pyruvate metabolism;	K01069	E3.1.2.6, gloB	hydroxyacylglutathione hydrolase	[EC:3.1.2.6]	http://www.genome.jp/dbget-bin/www_bget?ko:K01069
Unigene3907_g1_i1	Methane metabolism;Carbon metabolism;	K01070	frmB, ESD, fghA	S-formylglutathione hydrolase	[EC:3.1.2.12]	http://www.genome.jp/dbget-bin/www_bget?ko:K01070
Unigene151034_g1_i1	Riboflavin metabolism;Aminobenzoate degradation;	K01078	E3.1.3.2	acid phosphatase	[EC:3.1.3.2]	http://www.genome.jp/dbget-bin/www_bget?ko:K01078
Unigene97975_g1_i1	Riboflavin metabolism;Aminobenzoate degradation;	K01078	E3.1.3.2	acid phosphatase	[EC:3.1.3.2]	http://www.genome.jp/dbget-bin/www_bget?ko:K01078
Unigene89819_g1_i2	Riboflavin metabolism;Aminobenzoate degradation;	K01078	E3.1.3.2	acid phosphatase	[EC:3.1.3.2]	http://www.genome.jp/dbget-bin/www_bget?ko:K01078
Unigene104414_g1_i1	Starch and sucrose metabolism;	K01087	otsB	trehalose 6-phosphate phosphatase	[EC:3.1.3.12]	http://www.genome.jp/dbget-bin/www_bget?ko:K01087
Unigene75472_g1_i1	-	K01090	E3.1.3.16	protein phosphatase	[EC:3.1.3.16]	http://www.genome.jp/dbget-bin/www_bget?ko:K01090
Unigene110293_g2_i1	-	K01102	PDP	pyruvate dehydrogenase phosphatase	[EC:3.1.3.43]	http://www.genome.jp/dbget-bin/www_bget?ko:K01102
Unigene95456_g2_i1	-	K01102	PDP	pyruvate dehydrogenase phosphatase	[EC:3.1.3.43]	http://www.genome.jp/dbget-bin/www_bget?ko:K01102
Unigene113119_g1_i1	Focal adhesion;Tight junction;p53 signaling pathway;FoxO signaling pathway;PI3K-Akt signaling pathway;Phosphatidylinositol signaling system;mTOR signaling pathway;Inositol phosphate metabolism;	K01110	PTEN	phosphatidylinositol-3,4,5-trisphosphate 3-phosphatase and dual-specificity protein phosphatase PTEN	[EC:3.1.3.16Â 3.1.3.48Â 3.1.3.67]	http://www.genome.jp/dbget-bin/www_bget?ko:K01110
Unigene95295_g1_i2	-	K01166	E3.1.27.1	ribonuclease T2	[EC:3.1.27.1]	http://www.genome.jp/dbget-bin/www_bget?ko:K01166
Unigene113472_g1_i2	Starch and sucrose metabolism;	K01177	E3.2.1.2	beta-amylase	[EC:3.2.1.2]	http://www.genome.jp/dbget-bin/www_bget?ko:K01177
Unigene85286_g1_i1	Starch and sucrose metabolism;	K01178	E3.2.1.3	glucoamylase	[EC:3.2.1.3]	http://www.genome.jp/dbget-bin/www_bget?ko:K01178
Unigene110193_g1_i1	-	K01181	E3.2.1.8, xynA	endo-1,4-beta-xylanase	[EC:3.2.1.8]	http://www.genome.jp/dbget-bin/www_bget?ko:K01181
Unigene109583_g1_i1	Amino sugar and nucleotide sugar metabolism;	K01183	E3.2.1.14	chitinase	[EC:3.2.1.14]	http://www.genome.jp/dbget-bin/www_bget?ko:K01183
Unigene71729_g2_i1	Amino sugar and nucleotide sugar metabolism;	K01183	E3.2.1.14	chitinase	[EC:3.2.1.14]	http://www.genome.jp/dbget-bin/www_bget?ko:K01183
Unigene92967_g1_i1	Amino sugar and nucleotide sugar metabolism;	K01183	E3.2.1.14	chitinase	[EC:3.2.1.14]	http://www.genome.jp/dbget-bin/www_bget?ko:K01183
Unigene109583_g2_i1	Amino sugar and nucleotide sugar metabolism;	K01183	E3.2.1.14	chitinase	[EC:3.2.1.14]	http://www.genome.jp/dbget-bin/www_bget?ko:K01183
Unigene71729_g1_i1	Amino sugar and nucleotide sugar metabolism;	K01183	E3.2.1.14	chitinase	[EC:3.2.1.14]	http://www.genome.jp/dbget-bin/www_bget?ko:K01183
Unigene112929_g1_i1	Amino sugar and nucleotide sugar metabolism;	K01183	E3.2.1.14	chitinase	[EC:3.2.1.14]	http://www.genome.jp/dbget-bin/www_bget?ko:K01183
Unigene87283_g1_i1	Amino sugar and nucleotide sugar metabolism;	K01183	E3.2.1.14	chitinase	[EC:3.2.1.14]	http://www.genome.jp/dbget-bin/www_bget?ko:K01183
Unigene173546_g1_i1	Amino sugar and nucleotide sugar metabolism;	K01183	E3.2.1.14	chitinase	[EC:3.2.1.14]	http://www.genome.jp/dbget-bin/www_bget?ko:K01183
Unigene111355_g1_i1	Amino sugar and nucleotide sugar metabolism;	K01183	E3.2.1.14	chitinase	[EC:3.2.1.14]	http://www.genome.jp/dbget-bin/www_bget?ko:K01183
Unigene87226_g1_i1	Galactose metabolism;Starch and sucrose metabolism;	K01187	malZ	alpha-glucosidase	[EC:3.2.1.20]	http://www.genome.jp/dbget-bin/www_bget?ko:K01187
Unigene97349_g3_i1	Galactose metabolism;Starch and sucrose metabolism;	K01187	malZ	alpha-glucosidase	[EC:3.2.1.20]	http://www.genome.jp/dbget-bin/www_bget?ko:K01187
Unigene109721_g1_i1	Phenylpropanoid biosynthesis;Starch and sucrose metabolism;Cyanoamino acid metabolism;	K01188	E3.2.1.21	beta-glucosidase	[EC:3.2.1.21]	http://www.genome.jp/dbget-bin/www_bget?ko:K01188
Unigene114396_g6_i2	Phenylpropanoid biosynthesis;Starch and sucrose metabolism;Cyanoamino acid metabolism;	K01188	E3.2.1.21	beta-glucosidase	[EC:3.2.1.21]	http://www.genome.jp/dbget-bin/www_bget?ko:K01188
Unigene104990_g1_i1	Phenylpropanoid biosynthesis;Starch and sucrose metabolism;Cyanoamino acid metabolism;	K01188	E3.2.1.21	beta-glucosidase	[EC:3.2.1.21]	http://www.genome.jp/dbget-bin/www_bget?ko:K01188
Unigene104990_g3_i1	Phenylpropanoid biosynthesis;Starch and sucrose metabolism;Cyanoamino acid metabolism;	K01188	E3.2.1.21	beta-glucosidase	[EC:3.2.1.21]	http://www.genome.jp/dbget-bin/www_bget?ko:K01188
Unigene85809_g2_i1	Phenylpropanoid biosynthesis;Starch and sucrose metabolism;Cyanoamino acid metabolism;	K01188	E3.2.1.21	beta-glucosidase	[EC:3.2.1.21]	http://www.genome.jp/dbget-bin/www_bget?ko:K01188
Unigene114396_g5_i1	Phenylpropanoid biosynthesis;Starch and sucrose metabolism;Cyanoamino acid metabolism;	K01188	E3.2.1.21	beta-glucosidase	[EC:3.2.1.21]	http://www.genome.jp/dbget-bin/www_bget?ko:K01188
Unigene85809_g1_i1	Phenylpropanoid biosynthesis;Starch and sucrose metabolism;Cyanoamino acid metabolism;	K01188	E3.2.1.21	beta-glucosidase	[EC:3.2.1.21]	http://www.genome.jp/dbget-bin/www_bget?ko:K01188
Unigene99323_g2_i1	Phenylpropanoid biosynthesis;Starch and sucrose metabolism;Cyanoamino acid metabolism;	K01188	E3.2.1.21	beta-glucosidase	[EC:3.2.1.21]	http://www.genome.jp/dbget-bin/www_bget?ko:K01188
Unigene113512_g2_i3	Phenylpropanoid biosynthesis;Starch and sucrose metabolism;Cyanoamino acid metabolism;	K01188	E3.2.1.21	beta-glucosidase	[EC:3.2.1.21]	http://www.genome.jp/dbget-bin/www_bget?ko:K01188
Unigene113393_g6_i2	Phenylpropanoid biosynthesis;Starch and sucrose metabolism;Cyanoamino acid metabolism;	K01188	E3.2.1.21	beta-glucosidase	[EC:3.2.1.21]	http://www.genome.jp/dbget-bin/www_bget?ko:K01188
Unigene108398_g1_i1	Phenylpropanoid biosynthesis;Starch and sucrose metabolism;Cyanoamino acid metabolism;	K01188	E3.2.1.21	beta-glucosidase	[EC:3.2.1.21]	http://www.genome.jp/dbget-bin/www_bget?ko:K01188
Unigene107827_g1_i1	Phenylpropanoid biosynthesis;Starch and sucrose metabolism;Cyanoamino acid metabolism;	K01188	E3.2.1.21	beta-glucosidase	[EC:3.2.1.21]	http://www.genome.jp/dbget-bin/www_bget?ko:K01188
Unigene99323_g1_i1	Phenylpropanoid biosynthesis;Starch and sucrose metabolism;Cyanoamino acid metabolism;	K01188	E3.2.1.21	beta-glucosidase	[EC:3.2.1.21]	http://www.genome.jp/dbget-bin/www_bget?ko:K01188
Unigene104990_g2_i1	Phenylpropanoid biosynthesis;Starch and sucrose metabolism;Cyanoamino acid metabolism;	K01188	E3.2.1.21	beta-glucosidase	[EC:3.2.1.21]	http://www.genome.jp/dbget-bin/www_bget?ko:K01188
Unigene103881_g1_i1	Starch and sucrose metabolism;	K01194	E3.2.1.28, treA, treF	alpha,alpha-trehalase	[EC:3.2.1.28]	http://www.genome.jp/dbget-bin/www_bget?ko:K01194
Unigene112775_g1_i1	Other glycan degradation;	K01206	FUCA	alpha-L-fucosidase	[EC:3.2.1.51]	http://www.genome.jp/dbget-bin/www_bget?ko:K01206
Unigene96381_g2_i1	Starch and sucrose metabolism;	K01210	E3.2.1.58	glucan 1,3-beta-glucosidase	[EC:3.2.1.58]	http://www.genome.jp/dbget-bin/www_bget?ko:K01210
Unigene87791_g1_i1	Starch and sucrose metabolism;	K01210	E3.2.1.58	glucan 1,3-beta-glucosidase	[EC:3.2.1.58]	http://www.genome.jp/dbget-bin/www_bget?ko:K01210
Unigene71133_g1_i1	Other glycan degradation;	K01227	E3.2.1.96	mannosyl-glycoprotein endo-beta-N-acetylglucosaminidase	[EC:3.2.1.96]	http://www.genome.jp/dbget-bin/www_bget?ko:K01227
Unigene105214_g1_i2	-	K01238	E3.2.1.-	no	-	http://www.genome.jp/dbget-bin/www_bget?ko:K01238
Unigene107937_g1_i1	-	K01238	E3.2.1.-	no	-	http://www.genome.jp/dbget-bin/www_bget?ko:K01238
Unigene174548_g1_i1	-	K01238	E3.2.1.-	no	-	http://www.genome.jp/dbget-bin/www_bget?ko:K01238
Unigene114032_g1_i1	-	K01238	E3.2.1.-	no	-	http://www.genome.jp/dbget-bin/www_bget?ko:K01238
Unigene109051_g1_i1	-	K01238	E3.2.1.-	no	-	http://www.genome.jp/dbget-bin/www_bget?ko:K01238
Unigene109362_g2_i1	-	K01238	E3.2.1.-	no	-	http://www.genome.jp/dbget-bin/www_bget?ko:K01238
Unigene109804_g1_i2	-	K01238	E3.2.1.-	no	-	http://www.genome.jp/dbget-bin/www_bget?ko:K01238
Unigene115145_g3_i1	Cysteine and methionine metabolism;	K01244	MTN	5'-methylthioadenosine nucleosidase	[EC:3.2.2.16]	http://www.genome.jp/dbget-bin/www_bget?ko:K01244
Unigene94045_g1_i2	Base excision repair;	K01246	tag	DNA-3-methyladenine glycosylase I	[EC:3.2.2.20]	http://www.genome.jp/dbget-bin/www_bget?ko:K01246
Unigene110734_g1_i3	Base excision repair;	K01246	tag	DNA-3-methyladenine glycosylase I	[EC:3.2.2.20]	http://www.genome.jp/dbget-bin/www_bget?ko:K01246
Unigene90016_g3_i1	Cysteine and methionine metabolism;	K01251	E3.3.1.1, ahcY	adenosylhomocysteinase	[EC:3.3.1.1]	http://www.genome.jp/dbget-bin/www_bget?ko:K01251
Unigene81443_g3_i1	-	K01265	map	methionyl aminopeptidase	[EC:3.4.11.18]	http://www.genome.jp/dbget-bin/www_bget?ko:K01265
Unigene139508_g1_i1	Lysosome;	K01279	TPP1, CLN2	tripeptidyl-peptidase I	[EC:3.4.14.9]	http://www.genome.jp/dbget-bin/www_bget?ko:K01279
Unigene119466_g1_i1	-	K01288	KEX1	carboxypeptidase D	[EC:3.4.16.6]	http://www.genome.jp/dbget-bin/www_bget?ko:K01288
Unigene110631_g2_i2	-	K01336	E3.4.21.48	cerevisin	[EC:3.4.21.48]	http://www.genome.jp/dbget-bin/www_bget?ko:K01336
Unigene85287_g1_i1	-	K01336	E3.4.21.48	cerevisin	[EC:3.4.21.48]	http://www.genome.jp/dbget-bin/www_bget?ko:K01336
Unigene31975_g1_i1	Cell cycle - Caulobacter;	K01338	lon	ATP-dependent Lon protease	[EC:3.4.21.53]	http://www.genome.jp/dbget-bin/www_bget?ko:K01338
Unigene96614_g3_i1	Cell cycle - Caulobacter;	K01338	lon	ATP-dependent Lon protease	[EC:3.4.21.53]	http://www.genome.jp/dbget-bin/www_bget?ko:K01338
Unigene96614_g1_i1	Cell cycle - Caulobacter;	K01338	lon	ATP-dependent Lon protease	[EC:3.4.21.53]	http://www.genome.jp/dbget-bin/www_bget?ko:K01338
Unigene97596_g1_i1	Cell cycle - Caulobacter;	K01338	lon	ATP-dependent Lon protease	[EC:3.4.21.53]	http://www.genome.jp/dbget-bin/www_bget?ko:K01338
Unigene96614_g2_i1	Cell cycle - Caulobacter;	K01338	lon	ATP-dependent Lon protease	[EC:3.4.21.53]	http://www.genome.jp/dbget-bin/www_bget?ko:K01338
Unigene105004_g1_i1	Cell cycle - Caulobacter;	K01338	lon	ATP-dependent Lon protease	[EC:3.4.21.53]	http://www.genome.jp/dbget-bin/www_bget?ko:K01338
Unigene105004_g2_i1	Cell cycle - Caulobacter;	K01338	lon	ATP-dependent Lon protease	[EC:3.4.21.53]	http://www.genome.jp/dbget-bin/www_bget?ko:K01338
Unigene115309_g2_i2	-	K01362	E3.4.21.-	no	-	http://www.genome.jp/dbget-bin/www_bget?ko:K01362
Unigene107006_g3_i1	-	K01362	E3.4.21.-	no	-	http://www.genome.jp/dbget-bin/www_bget?ko:K01362
Unigene100023_g1_i1	-	K01362	E3.4.21.-	no	-	http://www.genome.jp/dbget-bin/www_bget?ko:K01362
Unigene115309_g1_i1	-	K01362	E3.4.21.-	no	-	http://www.genome.jp/dbget-bin/www_bget?ko:K01362
Unigene86211_g2_i1	Lysosome;Phagosome;Antigen processing and presentation;	K01368	CTSS	cathepsin S	[EC:3.4.22.27]	http://www.genome.jp/dbget-bin/www_bget?ko:K01368
Unigene104204_g2_i2	Lysosome;	K01373	CTSF	cathepsin F	[EC:3.4.22.41]	http://www.genome.jp/dbget-bin/www_bget?ko:K01373
Unigene106794_g1_i1	-	K01381	E3.4.23.25	saccharopepsin	[EC:3.4.23.25]	http://www.genome.jp/dbget-bin/www_bget?ko:K01381
Unigene97755_g2_i1	-	K01381	E3.4.23.25	saccharopepsin	[EC:3.4.23.25]	http://www.genome.jp/dbget-bin/www_bget?ko:K01381
Unigene110632_g2_i2	-	K01381	E3.4.23.25	saccharopepsin	[EC:3.4.23.25]	http://www.genome.jp/dbget-bin/www_bget?ko:K01381
Unigene91559_g1_i1	Protein processing in endoplasmic reticulum;	K01456	E3.5.1.52, NGLY1, PNG1	peptide-N4-(N-acetyl-beta-glucosaminyl)asparagine amidase	[EC:3.5.1.52]	http://www.genome.jp/dbget-bin/www_bget?ko:K01456
Unigene102324_g1_i1	Protein processing in endoplasmic reticulum;	K01456	E3.5.1.52, NGLY1, PNG1	peptide-N4-(N-acetyl-beta-glucosaminyl)asparagine amidase	[EC:3.5.1.52]	http://www.genome.jp/dbget-bin/www_bget?ko:K01456
Unigene111959_g1_i1	Protein processing in endoplasmic reticulum;	K01456	E3.5.1.52, NGLY1, PNG1	peptide-N4-(N-acetyl-beta-glucosaminyl)asparagine amidase	[EC:3.5.1.52]	http://www.genome.jp/dbget-bin/www_bget?ko:K01456
Unigene106561_g1_i1	Purine metabolism;	K01466	allB	allantoinase	[EC:3.5.2.5]	http://www.genome.jp/dbget-bin/www_bget?ko:K01466
Unigene90418_g1_i1	Purine metabolism;	K01477	alc, ALLC	allantoicase	[EC:3.5.3.4]	http://www.genome.jp/dbget-bin/www_bget?ko:K01477
Unigene112571_g6_i1	Purine metabolism;	K01488	add, ADA	adenosine deaminase	[EC:3.5.4.4]	http://www.genome.jp/dbget-bin/www_bget?ko:K01488
Unigene105475_g1_i1	Pyrimidine metabolism;	K01493	comEB	dCMP deaminase	[EC:3.5.4.12]	http://www.genome.jp/dbget-bin/www_bget?ko:K01493
Unigene107880_g1_i3	Oxidative phosphorylation;	K01507	ppa	inorganic pyrophosphatase	[EC:3.6.1.1]	http://www.genome.jp/dbget-bin/www_bget?ko:K01507
Unigene115487_g5_i1	Oxidative phosphorylation;	K01507	ppa	inorganic pyrophosphatase	[EC:3.6.1.1]	http://www.genome.jp/dbget-bin/www_bget?ko:K01507
Unigene60912_g1_i1	Pyrimidine metabolism;	K01520	dut, DUT	dUTP pyrophosphatase	[EC:3.6.1.23]	http://www.genome.jp/dbget-bin/www_bget?ko:K01520
Unigene14516_g1_i1	-	K01529	E3.6.1.-	no	-	http://www.genome.jp/dbget-bin/www_bget?ko:K01529
Unigene109586_g1_i2	-	K01530	E3.6.3.1	phospholipid-translocating ATPase	[EC:3.6.3.1]	http://www.genome.jp/dbget-bin/www_bget?ko:K01530
Unigene109586_g2_i1	-	K01530	E3.6.3.1	phospholipid-translocating ATPase	[EC:3.6.3.1]	http://www.genome.jp/dbget-bin/www_bget?ko:K01530
Unigene82775_g3_i1	-	K01533	copB	Cu2+-exporting ATPase	[EC:3.6.3.4]	http://www.genome.jp/dbget-bin/www_bget?ko:K01533
Unigene82775_g2_i1	-	K01533	copB	Cu2+-exporting ATPase	[EC:3.6.3.4]	http://www.genome.jp/dbget-bin/www_bget?ko:K01533
Unigene92963_g1_i1	Oxidative phosphorylation;	K01535	E3.6.3.6	H+-transporting ATPase	[EC:3.6.3.6]	http://www.genome.jp/dbget-bin/www_bget?ko:K01535
Unigene116228_g3_i2	Oxidative phosphorylation;	K01535	E3.6.3.6	H+-transporting ATPase	[EC:3.6.3.6]	http://www.genome.jp/dbget-bin/www_bget?ko:K01535
Unigene107905_g2_i1	Oxidative phosphorylation;	K01535	E3.6.3.6	H+-transporting ATPase	[EC:3.6.3.6]	http://www.genome.jp/dbget-bin/www_bget?ko:K01535
Unigene105705_g2_i1	Oxidative phosphorylation;	K01535	E3.6.3.6	H+-transporting ATPase	[EC:3.6.3.6]	http://www.genome.jp/dbget-bin/www_bget?ko:K01535
Unigene113779_g1_i2	Oxidative phosphorylation;	K01535	E3.6.3.6	H+-transporting ATPase	[EC:3.6.3.6]	http://www.genome.jp/dbget-bin/www_bget?ko:K01535
Unigene110996_g2_i1	Oxidative phosphorylation;	K01535	E3.6.3.6	H+-transporting ATPase	[EC:3.6.3.6]	http://www.genome.jp/dbget-bin/www_bget?ko:K01535
Unigene107259_g1_i1	Oxidative phosphorylation;	K01535	E3.6.3.6	H+-transporting ATPase	[EC:3.6.3.6]	http://www.genome.jp/dbget-bin/www_bget?ko:K01535
Unigene116228_g4_i1	Oxidative phosphorylation;	K01535	E3.6.3.6	H+-transporting ATPase	[EC:3.6.3.6]	http://www.genome.jp/dbget-bin/www_bget?ko:K01535
Unigene75882_g1_i1	-	K01537	E3.6.3.8	Ca2+-transporting ATPase	[EC:3.6.3.8]	http://www.genome.jp/dbget-bin/www_bget?ko:K01537
Unigene116449_g2_i4	-	K01537	E3.6.3.8	Ca2+-transporting ATPase	[EC:3.6.3.8]	http://www.genome.jp/dbget-bin/www_bget?ko:K01537
Unigene116449_g1_i1	-	K01537	E3.6.3.8	Ca2+-transporting ATPase	[EC:3.6.3.8]	http://www.genome.jp/dbget-bin/www_bget?ko:K01537
Unigene115268_g6_i2	-	K01537	E3.6.3.8	Ca2+-transporting ATPase	[EC:3.6.3.8]	http://www.genome.jp/dbget-bin/www_bget?ko:K01537
Unigene99797_g1_i1	-	K01537	E3.6.3.8	Ca2+-transporting ATPase	[EC:3.6.3.8]	http://www.genome.jp/dbget-bin/www_bget?ko:K01537
Unigene80235_g1_i1	-	K01537	E3.6.3.8	Ca2+-transporting ATPase	[EC:3.6.3.8]	http://www.genome.jp/dbget-bin/www_bget?ko:K01537
Unigene106941_g4_i1	-	K01537	E3.6.3.8	Ca2+-transporting ATPase	[EC:3.6.3.8]	http://www.genome.jp/dbget-bin/www_bget?ko:K01537
Unigene106941_g3_i1	-	K01537	E3.6.3.8	Ca2+-transporting ATPase	[EC:3.6.3.8]	http://www.genome.jp/dbget-bin/www_bget?ko:K01537
Unigene106941_g1_i1	-	K01537	E3.6.3.8	Ca2+-transporting ATPase	[EC:3.6.3.8]	http://www.genome.jp/dbget-bin/www_bget?ko:K01537
Unigene110270_g1_i1	-	K01537	E3.6.3.8	Ca2+-transporting ATPase	[EC:3.6.3.8]	http://www.genome.jp/dbget-bin/www_bget?ko:K01537
Unigene151859_g1_i1	-	K01537	E3.6.3.8	Ca2+-transporting ATPase	[EC:3.6.3.8]	http://www.genome.jp/dbget-bin/www_bget?ko:K01537
Unigene110270_g2_i1	-	K01537	E3.6.3.8	Ca2+-transporting ATPase	[EC:3.6.3.8]	http://www.genome.jp/dbget-bin/www_bget?ko:K01537
Unigene103801_g1_i1	-	K01537	E3.6.3.8	Ca2+-transporting ATPase	[EC:3.6.3.8]	http://www.genome.jp/dbget-bin/www_bget?ko:K01537
Unigene104142_g1_i1	-	K01537	E3.6.3.8	Ca2+-transporting ATPase	[EC:3.6.3.8]	http://www.genome.jp/dbget-bin/www_bget?ko:K01537
Unigene102070_g1_i1	-	K01551	arsA, ASNA1	arsenite-transporting ATPase	[EC:3.6.3.16]	http://www.genome.jp/dbget-bin/www_bget?ko:K01551
Unigene111749_g2_i1	Tyrosine metabolism;Styrene degradation;	K01555	FAH, fahA	fumarylacetoacetase	[EC:3.7.1.2]	http://www.genome.jp/dbget-bin/www_bget?ko:K01555
Unigene108706_g1_i1	Arginine and proline metabolism;Glutathione metabolism;	K01581	E4.1.1.17, ODC1, speC, speF	ornithine decarboxylase	[EC:4.1.1.17]	http://www.genome.jp/dbget-bin/www_bget?ko:K01581
Unigene103557_g1_i1	Arginine and proline metabolism;	K01583	E4.1.1.19	arginine decarboxylase	[EC:4.1.1.19]	http://www.genome.jp/dbget-bin/www_bget?ko:K01583
Unigene103563_g1_i1	Histidine metabolism;	K01590	hdc, HDC	histidine decarboxylase	[EC:4.1.1.22]	http://www.genome.jp/dbget-bin/www_bget?ko:K01590
Unigene89761_g1_i1	Terpenoid backbone biosynthesis;	K01597	MVD, mvaD	diphosphomevalonate decarboxylase	[EC:4.1.1.33]	http://www.genome.jp/dbget-bin/www_bget?ko:K01597
Unigene107664_g2_i1	Glyoxylate and dicarboxylate metabolism;Carbon fixation in photosynthetic organisms;Carbon metabolism;	K01602	rbcS	ribulose-bisphosphate carboxylase small chain	[EC:4.1.1.39]	http://www.genome.jp/dbget-bin/www_bget?ko:K01602
Unigene105381_g1_i1	Glyoxylate and dicarboxylate metabolism;Carbon fixation in photosynthetic organisms;Carbon metabolism;	K01602	rbcS	ribulose-bisphosphate carboxylase small chain	[EC:4.1.1.39]	http://www.genome.jp/dbget-bin/www_bget?ko:K01602
Unigene114157_g2_i3	Citrate cycle (TCA cycle);Glycolysis / Gluconeogenesis;Pyruvate metabolism;Carbon fixation in photosynthetic organisms;Carbon metabolism;	K01610	E4.1.1.49, pckA	phosphoenolpyruvate carboxykinase (ATP)	[EC:4.1.1.49]	http://www.genome.jp/dbget-bin/www_bget?ko:K01610
Unigene103141_g2_i1	Arginine and proline metabolism;Cysteine and methionine metabolism;	K01611	speD, AMD1	S-adenosylmethionine decarboxylase	[EC:4.1.1.50]	http://www.genome.jp/dbget-bin/www_bget?ko:K01611
Unigene103141_g1_i1	Arginine and proline metabolism;Cysteine and methionine metabolism;	K01611	speD, AMD1	S-adenosylmethionine decarboxylase	[EC:4.1.1.50]	http://www.genome.jp/dbget-bin/www_bget?ko:K01611
Unigene107208_g2_i1	Arginine and proline metabolism;Cysteine and methionine metabolism;	K01611	speD, AMD1	S-adenosylmethionine decarboxylase	[EC:4.1.1.50]	http://www.genome.jp/dbget-bin/www_bget?ko:K01611
Unigene107208_g4_i1	Arginine and proline metabolism;Cysteine and methionine metabolism;	K01611	speD, AMD1	S-adenosylmethionine decarboxylase	[EC:4.1.1.50]	http://www.genome.jp/dbget-bin/www_bget?ko:K01611
Unigene85617_g1_i1	Fructose and mannose metabolism;Glycolysis / Gluconeogenesis;Pentose phosphate pathway;Carbon fixation in photosynthetic organisms;Methane metabolism;Biosynthesis of amino acids;Carbon metabolism;	K01623	ALDO	fructose-bisphosphate aldolase, class I	[EC:4.1.2.13]	http://www.genome.jp/dbget-bin/www_bget?ko:K01623
Unigene108781_g3_i1	Fructose and mannose metabolism;Glycolysis / Gluconeogenesis;Pentose phosphate pathway;Carbon fixation in photosynthetic organisms;Methane metabolism;Biosynthesis of amino acids;Carbon metabolism;	K01624	FBA, fbaA	fructose-bisphosphate aldolase, class II	[EC:4.1.2.13]	http://www.genome.jp/dbget-bin/www_bget?ko:K01624
Unigene108781_g2_i1	Fructose and mannose metabolism;Glycolysis / Gluconeogenesis;Pentose phosphate pathway;Carbon fixation in photosynthetic organisms;Methane metabolism;Biosynthesis of amino acids;Carbon metabolism;	K01624	FBA, fbaA	fructose-bisphosphate aldolase, class II	[EC:4.1.2.13]	http://www.genome.jp/dbget-bin/www_bget?ko:K01624
Unigene103977_g2_i1	Phenylalanine, tyrosine and tryptophan biosynthesis;Biosynthesis of amino acids;	K01626	E2.5.1.54, aroF, aroG, aroH	3-deoxy-7-phosphoheptulonate synthase	[EC:2.5.1.54]	http://www.genome.jp/dbget-bin/www_bget?ko:K01626
Unigene109969_g1_i1	Phenylalanine, tyrosine and tryptophan biosynthesis;Biosynthesis of amino acids;	K01626	E2.5.1.54, aroF, aroG, aroH	3-deoxy-7-phosphoheptulonate synthase	[EC:2.5.1.54]	http://www.genome.jp/dbget-bin/www_bget?ko:K01626
Unigene103977_g1_i1	Phenylalanine, tyrosine and tryptophan biosynthesis;Biosynthesis of amino acids;	K01626	E2.5.1.54, aroF, aroG, aroH	3-deoxy-7-phosphoheptulonate synthase	[EC:2.5.1.54]	http://www.genome.jp/dbget-bin/www_bget?ko:K01626
Unigene107604_g2_i1	Phenylalanine, tyrosine and tryptophan biosynthesis;Biosynthesis of amino acids;	K01626	E2.5.1.54, aroF, aroG, aroH	3-deoxy-7-phosphoheptulonate synthase	[EC:2.5.1.54]	http://www.genome.jp/dbget-bin/www_bget?ko:K01626
Unigene85210_g1_i1	Phenylalanine, tyrosine and tryptophan biosynthesis;Biosynthesis of amino acids;	K01626	E2.5.1.54, aroF, aroG, aroH	3-deoxy-7-phosphoheptulonate synthase	[EC:2.5.1.54]	http://www.genome.jp/dbget-bin/www_bget?ko:K01626
Unigene25638_g2_i1	-	K01636	E4.1.2.-	no	-	http://www.genome.jp/dbget-bin/www_bget?ko:K01636
Unigene113530_g1_i1	Glyoxylate and dicarboxylate metabolism;Carbon metabolism;	K01637	E4.1.3.1, aceA	isocitrate lyase	[EC:4.1.3.1]	http://www.genome.jp/dbget-bin/www_bget?ko:K01637
Unigene4553_g1_i1	Glyoxylate and dicarboxylate metabolism;Carbon metabolism;	K01637	E4.1.3.1, aceA	isocitrate lyase	[EC:4.1.3.1]	http://www.genome.jp/dbget-bin/www_bget?ko:K01637
Unigene112669_g1_i1	Glyoxylate and dicarboxylate metabolism;Carbon metabolism;	K01637	E4.1.3.1, aceA	isocitrate lyase	[EC:4.1.3.1]	http://www.genome.jp/dbget-bin/www_bget?ko:K01637
Unigene112669_g2_i1	Glyoxylate and dicarboxylate metabolism;Carbon metabolism;	K01637	E4.1.3.1, aceA	isocitrate lyase	[EC:4.1.3.1]	http://www.genome.jp/dbget-bin/www_bget?ko:K01637
Unigene70020_g1_i1	Glyoxylate and dicarboxylate metabolism;Pyruvate metabolism;Carbon metabolism;	K01638	E2.3.3.9, aceB, glcB	malate synthase	[EC:2.3.3.9]	http://www.genome.jp/dbget-bin/www_bget?ko:K01638
Unigene113721_g1_i1	Glyoxylate and dicarboxylate metabolism;Pyruvate metabolism;Carbon metabolism;	K01638	E2.3.3.9, aceB, glcB	malate synthase	[EC:2.3.3.9]	http://www.genome.jp/dbget-bin/www_bget?ko:K01638
Unigene88675_g2_i1	Valine, leucine and isoleucine degradation;Butanoate metabolism;Synthesis and degradation of ketone bodies;Terpenoid backbone biosynthesis;	K01641	E2.3.3.10	hydroxymethylglutaryl-CoA synthase	[EC:2.3.3.10]	http://www.genome.jp/dbget-bin/www_bget?ko:K01641
Unigene104407_g2_i1	Citrate cycle (TCA cycle);Glyoxylate and dicarboxylate metabolism;2-Oxocarboxylic acid metabolism;Biosynthesis of amino acids;Carbon metabolism;	K01647	CS, gltA	citrate synthase	[EC:2.3.3.1]	http://www.genome.jp/dbget-bin/www_bget?ko:K01647
Unigene94763_g1_i3	Citrate cycle (TCA cycle);Glyoxylate and dicarboxylate metabolism;2-Oxocarboxylic acid metabolism;Biosynthesis of amino acids;Carbon metabolism;	K01647	CS, gltA	citrate synthase	[EC:2.3.3.1]	http://www.genome.jp/dbget-bin/www_bget?ko:K01647
Unigene95924_g2_i1	Citrate cycle (TCA cycle);Carbon fixation pathways in prokaryotes;	K01648	ACLY	ATP citrate (pro-S)-lyase	[EC:2.3.3.8]	http://www.genome.jp/dbget-bin/www_bget?ko:K01648
Unigene90723_g1_i1	Citrate cycle (TCA cycle);Carbon fixation pathways in prokaryotes;	K01648	ACLY	ATP citrate (pro-S)-lyase	[EC:2.3.3.8]	http://www.genome.jp/dbget-bin/www_bget?ko:K01648
Unigene110592_g1_i1	Citrate cycle (TCA cycle);Carbon fixation pathways in prokaryotes;	K01648	ACLY	ATP citrate (pro-S)-lyase	[EC:2.3.3.8]	http://www.genome.jp/dbget-bin/www_bget?ko:K01648
Unigene107769_g1_i2	Citrate cycle (TCA cycle);Carbon fixation pathways in prokaryotes;	K01648	ACLY	ATP citrate (pro-S)-lyase	[EC:2.3.3.8]	http://www.genome.jp/dbget-bin/www_bget?ko:K01648
Unigene87369_g2_i1	Valine, leucine and isoleucine biosynthesis;Pyruvate metabolism;2-Oxocarboxylic acid metabolism;Biosynthesis of amino acids;	K01649	leuA	2-isopropylmalate synthase	[EC:2.3.3.13]	http://www.genome.jp/dbget-bin/www_bget?ko:K01649
Unigene97902_g1_i1	Valine, leucine and isoleucine biosynthesis;Butanoate metabolism;C5-Branched dibasic acid metabolism;Pantothenate and CoA biosynthesis;2-Oxocarboxylic acid metabolism;Biosynthesis of amino acids;	K01652	E2.2.1.6L, ilvB, ilvG, ilvI	acetolactate synthase I/II/III large subunit	[EC:2.2.1.6]	http://www.genome.jp/dbget-bin/www_bget?ko:K01652
Unigene77497_g1_i1	Valine, leucine and isoleucine biosynthesis;Butanoate metabolism;C5-Branched dibasic acid metabolism;Pantothenate and CoA biosynthesis;2-Oxocarboxylic acid metabolism;Biosynthesis of amino acids;	K01652	E2.2.1.6L, ilvB, ilvG, ilvI	acetolactate synthase I/II/III large subunit	[EC:2.2.1.6]	http://www.genome.jp/dbget-bin/www_bget?ko:K01652
Unigene109887_g1_i1	Lysine biosynthesis;Pyruvate metabolism;2-Oxocarboxylic acid metabolism;Biosynthesis of amino acids;	K01655	LYS21, LYS20	homocitrate synthase	[EC:2.3.3.14]	http://www.genome.jp/dbget-bin/www_bget?ko:K01655
Unigene109887_g2_i4	Lysine biosynthesis;Pyruvate metabolism;2-Oxocarboxylic acid metabolism;Biosynthesis of amino acids;	K01655	LYS21, LYS20	homocitrate synthase	[EC:2.3.3.14]	http://www.genome.jp/dbget-bin/www_bget?ko:K01655
Unigene98284_g1_i1	Ubiquinone and other terpenoid-quinone biosynthesis;	K01661	menB	naphthoate synthase	[EC:4.1.3.36]	http://www.genome.jp/dbget-bin/www_bget?ko:K01661
Unigene111383_g3_i2	Thiamine metabolism;Terpenoid backbone biosynthesis;	K01662	dxs	1-deoxy-D-xylulose-5-phosphate synthase	[EC:2.2.1.7]	http://www.genome.jp/dbget-bin/www_bget?ko:K01662
Unigene111383_g4_i1	Thiamine metabolism;Terpenoid backbone biosynthesis;	K01662	dxs	1-deoxy-D-xylulose-5-phosphate synthase	[EC:2.2.1.7]	http://www.genome.jp/dbget-bin/www_bget?ko:K01662
Unigene93559_g4_i1	-	K01669	E4.1.99.3, phrB	deoxyribodipyrimidine photo-lyase	[EC:4.1.99.3]	http://www.genome.jp/dbget-bin/www_bget?ko:K01669
Unigene71664_g1_i1	-	K01669	E4.1.99.3, phrB	deoxyribodipyrimidine photo-lyase	[EC:4.1.99.3]	http://www.genome.jp/dbget-bin/www_bget?ko:K01669
Unigene100388_g1_i1	Nitrogen metabolism;	K01673	cynT, can	carbonic anhydrase	[EC:4.2.1.1]	http://www.genome.jp/dbget-bin/www_bget?ko:K01673
Unigene101292_g1_i1	Nitrogen metabolism;	K01674	cah	carbonic anhydrase	[EC:4.2.1.1]	http://www.genome.jp/dbget-bin/www_bget?ko:K01674
Unigene102696_g1_i1	Nitrogen metabolism;	K01674	cah	carbonic anhydrase	[EC:4.2.1.1]	http://www.genome.jp/dbget-bin/www_bget?ko:K01674
Unigene113807_g1_i1	Nitrogen metabolism;	K01674	cah	carbonic anhydrase	[EC:4.2.1.1]	http://www.genome.jp/dbget-bin/www_bget?ko:K01674
Unigene114834_g5_i1	Citrate cycle (TCA cycle);Glyoxylate and dicarboxylate metabolism;Carbon fixation pathways in prokaryotes;2-Oxocarboxylic acid metabolism;Biosynthesis of amino acids;Carbon metabolism;	K01681	ACO, acnA	aconitate hydratase	[EC:4.2.1.3]	http://www.genome.jp/dbget-bin/www_bget?ko:K01681
Unigene114834_g1_i1	Citrate cycle (TCA cycle);Glyoxylate and dicarboxylate metabolism;Carbon fixation pathways in prokaryotes;2-Oxocarboxylic acid metabolism;Biosynthesis of amino acids;Carbon metabolism;	K01681	ACO, acnA	aconitate hydratase	[EC:4.2.1.3]	http://www.genome.jp/dbget-bin/www_bget?ko:K01681
Unigene114834_g3_i2	Citrate cycle (TCA cycle);Glyoxylate and dicarboxylate metabolism;Carbon fixation pathways in prokaryotes;2-Oxocarboxylic acid metabolism;Biosynthesis of amino acids;Carbon metabolism;	K01681	ACO, acnA	aconitate hydratase	[EC:4.2.1.3]	http://www.genome.jp/dbget-bin/www_bget?ko:K01681
Unigene70980_g1_i2	Citrate cycle (TCA cycle);Glyoxylate and dicarboxylate metabolism;Carbon fixation pathways in prokaryotes;2-Oxocarboxylic acid metabolism;Biosynthesis of amino acids;Carbon metabolism;	K01681	ACO, acnA	aconitate hydratase	[EC:4.2.1.3]	http://www.genome.jp/dbget-bin/www_bget?ko:K01681
Unigene105937_g1_i1	Valine, leucine and isoleucine biosynthesis;Pantothenate and CoA biosynthesis;2-Oxocarboxylic acid metabolism;Biosynthesis of amino acids;	K01687	ilvD	dihydroxy-acid dehydratase	[EC:4.2.1.9]	http://www.genome.jp/dbget-bin/www_bget?ko:K01687
Unigene97517_g1_i1	Valine, leucine and isoleucine biosynthesis;Pantothenate and CoA biosynthesis;2-Oxocarboxylic acid metabolism;Biosynthesis of amino acids;	K01687	ilvD	dihydroxy-acid dehydratase	[EC:4.2.1.9]	http://www.genome.jp/dbget-bin/www_bget?ko:K01687
Unigene72215_g1_i1	Valine, leucine and isoleucine biosynthesis;Pantothenate and CoA biosynthesis;2-Oxocarboxylic acid metabolism;Biosynthesis of amino acids;	K01687	ilvD	dihydroxy-acid dehydratase	[EC:4.2.1.9]	http://www.genome.jp/dbget-bin/www_bget?ko:K01687
Unigene33558_g1_i1	HIF-1 signaling pathway;RNA degradation;Glycolysis / Gluconeogenesis;Methane metabolism;Biosynthesis of amino acids;Carbon metabolism;	K01689	ENO, eno	enolase	[EC:4.2.1.11]	http://www.genome.jp/dbget-bin/www_bget?ko:K01689
Unigene82124_g2_i1	HIF-1 signaling pathway;RNA degradation;Glycolysis / Gluconeogenesis;Methane metabolism;Biosynthesis of amino acids;Carbon metabolism;	K01689	ENO, eno	enolase	[EC:4.2.1.11]	http://www.genome.jp/dbget-bin/www_bget?ko:K01689
Unigene77983_g1_i2	HIF-1 signaling pathway;RNA degradation;Glycolysis / Gluconeogenesis;Methane metabolism;Biosynthesis of amino acids;Carbon metabolism;	K01689	ENO, eno	enolase	[EC:4.2.1.11]	http://www.genome.jp/dbget-bin/www_bget?ko:K01689
Unigene60227_g1_i1	HIF-1 signaling pathway;RNA degradation;Glycolysis / Gluconeogenesis;Methane metabolism;Biosynthesis of amino acids;Carbon metabolism;	K01689	ENO, eno	enolase	[EC:4.2.1.11]	http://www.genome.jp/dbget-bin/www_bget?ko:K01689
Unigene115220_g3_i2	Glycine, serine and threonine metabolism;Phenylalanine, tyrosine and tryptophan biosynthesis;Biosynthesis of amino acids;	K01696	trpB	tryptophan synthase beta chain	[EC:4.2.1.20]	http://www.genome.jp/dbget-bin/www_bget?ko:K01696
Unigene141224_g1_i1	Porphyrin and chlorophyll metabolism;	K01698	hemB, ALAD	porphobilinogen synthase	[EC:4.2.1.24]	http://www.genome.jp/dbget-bin/www_bget?ko:K01698
Unigene77930_g1_i1	Valine, leucine and isoleucine biosynthesis;2-Oxocarboxylic acid metabolism;Biosynthesis of amino acids;	K01702	LEU1	3-isopropylmalate dehydratase	[EC:4.2.1.33]	http://www.genome.jp/dbget-bin/www_bget?ko:K01702
Unigene93699_g1_i1	Valine, leucine and isoleucine biosynthesis;2-Oxocarboxylic acid metabolism;Biosynthesis of amino acids;	K01702	LEU1	3-isopropylmalate dehydratase	[EC:4.2.1.33]	http://www.genome.jp/dbget-bin/www_bget?ko:K01702
Unigene173564_g1_i1	Amino sugar and nucleotide sugar metabolism;Fructose and mannose metabolism;	K01711	gmd, GMDS	GDPmannose 4,6-dehydratase	[EC:4.2.1.47]	http://www.genome.jp/dbget-bin/www_bget?ko:K01711
Unigene106751_g3_i1	alpha-Linolenic acid metabolism;	K01723	AOS	hydroperoxide dehydratase	[EC:4.2.1.92]	http://www.genome.jp/dbget-bin/www_bget?ko:K01723
Unigene106689_g1_i1	Pentose and glucuronate interconversions;	K01728	E4.2.2.2, pel	pectate lyase	[EC:4.2.2.2]	http://www.genome.jp/dbget-bin/www_bget?ko:K01728
Unigene102121_g3_i1	Pentose and glucuronate interconversions;	K01728	E4.2.2.2, pel	pectate lyase	[EC:4.2.2.2]	http://www.genome.jp/dbget-bin/www_bget?ko:K01728
Unigene102121_g2_i1	Pentose and glucuronate interconversions;	K01728	E4.2.2.2, pel	pectate lyase	[EC:4.2.2.2]	http://www.genome.jp/dbget-bin/www_bget?ko:K01728
Unigene71801_g1_i1	Pentose and glucuronate interconversions;	K01728	E4.2.2.2, pel	pectate lyase	[EC:4.2.2.2]	http://www.genome.jp/dbget-bin/www_bget?ko:K01728
Unigene113225_g1_i1	Pentose and glucuronate interconversions;	K01728	E4.2.2.2, pel	pectate lyase	[EC:4.2.2.2]	http://www.genome.jp/dbget-bin/www_bget?ko:K01728
Unigene96439_g2_i1	Pentose and glucuronate interconversions;	K01728	E4.2.2.2, pel	pectate lyase	[EC:4.2.2.2]	http://www.genome.jp/dbget-bin/www_bget?ko:K01728
Unigene96622_g4_i1	Pentose and glucuronate interconversions;	K01728	E4.2.2.2, pel	pectate lyase	[EC:4.2.2.2]	http://www.genome.jp/dbget-bin/www_bget?ko:K01728
Unigene87034_g1_i1	Pentose and glucuronate interconversions;	K01728	E4.2.2.2, pel	pectate lyase	[EC:4.2.2.2]	http://www.genome.jp/dbget-bin/www_bget?ko:K01728
Unigene87034_g2_i1	Pentose and glucuronate interconversions;	K01728	E4.2.2.2, pel	pectate lyase	[EC:4.2.2.2]	http://www.genome.jp/dbget-bin/www_bget?ko:K01728
Unigene96622_g2_i1	Pentose and glucuronate interconversions;	K01728	E4.2.2.2, pel	pectate lyase	[EC:4.2.2.2]	http://www.genome.jp/dbget-bin/www_bget?ko:K01728
Unigene96439_g1_i1	Pentose and glucuronate interconversions;	K01728	E4.2.2.2, pel	pectate lyase	[EC:4.2.2.2]	http://www.genome.jp/dbget-bin/www_bget?ko:K01728
Unigene110170_g3_i1	Pentose and glucuronate interconversions;	K01728	E4.2.2.2, pel	pectate lyase	[EC:4.2.2.2]	http://www.genome.jp/dbget-bin/www_bget?ko:K01728
Unigene114186_g2_i1	Porphyrin and chlorophyll metabolism;	K01749	hemC, HMBS	hydroxymethylbilane synthase	[EC:2.5.1.61]	http://www.genome.jp/dbget-bin/www_bget?ko:K01749
Unigene112303_g5_i2	Glycine, serine and threonine metabolism;Valine, leucine and isoleucine biosynthesis;Biosynthesis of amino acids;Carbon metabolism;	K01754	E4.3.1.19, ilvA, tdcB	threonine dehydratase	[EC:4.3.1.19]	http://www.genome.jp/dbget-bin/www_bget?ko:K01754
Unigene173685_g1_i1	MAPK signaling pathway - yeast;Pyruvate metabolism;	K01759	GLO1, gloA	lactoylglutathione lyase	[EC:4.4.1.5]	http://www.genome.jp/dbget-bin/www_bget?ko:K01759
Unigene96853_g1_i1	MAPK signaling pathway - yeast;Pyruvate metabolism;	K01759	GLO1, gloA	lactoylglutathione lyase	[EC:4.4.1.5]	http://www.genome.jp/dbget-bin/www_bget?ko:K01759
Unigene34277_g1_i1	Cysteine and methionine metabolism;Selenocompound metabolism;Biosynthesis of amino acids;	K01760	metC	cystathionine beta-lyase	[EC:4.4.1.8]	http://www.genome.jp/dbget-bin/www_bget?ko:K01760
Unigene115320_g1_i4	Cysteine and methionine metabolism;	K01762	ACS	1-aminocyclopropane-1-carboxylate synthase	[EC:4.4.1.14]	http://www.genome.jp/dbget-bin/www_bget?ko:K01762
Unigene78077_g1_i1	Porphyrin and chlorophyll metabolism;	K01764	E4.4.1.17	cytochrome c heme-lyase	[EC:4.4.1.17]	http://www.genome.jp/dbget-bin/www_bget?ko:K01764
Unigene128926_g1_i1	Lysine biosynthesis;Biosynthesis of amino acids;	K01778	dapF	diaminopimelate epimerase	[EC:5.1.1.7]	http://www.genome.jp/dbget-bin/www_bget?ko:K01778
Unigene104143_g2_i2	Glycolysis / Gluconeogenesis;	K01792	E5.1.3.15	glucose-6-phosphate 1-epimerase	[EC:5.1.3.15]	http://www.genome.jp/dbget-bin/www_bget?ko:K01792
Unigene107719_g2_i1	-	K01802	E5.2.1.8	peptidylprolyl isomerase	[EC:5.2.1.8]	http://www.genome.jp/dbget-bin/www_bget?ko:K01802
Unigene101321_g2_i1	-	K01802	E5.2.1.8	peptidylprolyl isomerase	[EC:5.2.1.8]	http://www.genome.jp/dbget-bin/www_bget?ko:K01802
Unigene107719_g1_i1	-	K01802	E5.2.1.8	peptidylprolyl isomerase	[EC:5.2.1.8]	http://www.genome.jp/dbget-bin/www_bget?ko:K01802
Unigene101305_g1_i6	-	K01802	E5.2.1.8	peptidylprolyl isomerase	[EC:5.2.1.8]	http://www.genome.jp/dbget-bin/www_bget?ko:K01802
Unigene97405_g1_i1	-	K01802	E5.2.1.8	peptidylprolyl isomerase	[EC:5.2.1.8]	http://www.genome.jp/dbget-bin/www_bget?ko:K01802
Unigene82856_g1_i1	Fructose and mannose metabolism;Glycolysis / Gluconeogenesis;Inositol phosphate metabolism;Carbon fixation in photosynthetic organisms;Biosynthesis of amino acids;Carbon metabolism;	K01803	TPI, tpiA	triosephosphate isomerase (TIM)	[EC:5.3.1.1]	http://www.genome.jp/dbget-bin/www_bget?ko:K01803
Unigene114593_g1_i1	Pentose phosphate pathway;Carbon fixation in photosynthetic organisms;Biosynthesis of amino acids;Carbon metabolism;	K01807	rpiA	ribose 5-phosphate isomerase A	[EC:5.3.1.6]	http://www.genome.jp/dbget-bin/www_bget?ko:K01807
Unigene174463_g1_i1	Fructose and mannose metabolism;Pentose phosphate pathway;Carbon fixation in photosynthetic organisms;Biosynthesis of amino acids;Carbon metabolism;	K01808	rpiB	ribose 5-phosphate isomerase B	[EC:5.3.1.6]	http://www.genome.jp/dbget-bin/www_bget?ko:K01808
Unigene96912_g1_i1	Fructose and mannose metabolism;Pentose phosphate pathway;Carbon fixation in photosynthetic organisms;Biosynthesis of amino acids;Carbon metabolism;	K01808	rpiB	ribose 5-phosphate isomerase B	[EC:5.3.1.6]	http://www.genome.jp/dbget-bin/www_bget?ko:K01808
Unigene97088_g1_i1	Fructose and mannose metabolism;Pentose phosphate pathway;Carbon fixation in photosynthetic organisms;Biosynthesis of amino acids;Carbon metabolism;	K01808	rpiB	ribose 5-phosphate isomerase B	[EC:5.3.1.6]	http://www.genome.jp/dbget-bin/www_bget?ko:K01808
Unigene108637_g1_i1	Amino sugar and nucleotide sugar metabolism;Glycolysis / Gluconeogenesis;Pentose phosphate pathway;Starch and sucrose metabolism;Carbon metabolism;	K01810	GPI, pgi	glucose-6-phosphate isomerase	[EC:5.3.1.9]	http://www.genome.jp/dbget-bin/www_bget?ko:K01810
Unigene113362_g2_i1	Phenylalanine, tyrosine and tryptophan biosynthesis;Biosynthesis of amino acids;	K01817	trpF	phosphoribosylanthranilate isomerase	[EC:5.3.1.24]	http://www.genome.jp/dbget-bin/www_bget?ko:K01817
Unigene97025_g1_i1	Terpenoid backbone biosynthesis;	K01823	idi, IDI	isopentenyl-diphosphate delta-isomerase	[EC:5.3.3.2]	http://www.genome.jp/dbget-bin/www_bget?ko:K01823
Unigene107468_g1_i1	Streptomycin biosynthesis;Amino sugar and nucleotide sugar metabolism;Galactose metabolism;Glycolysis / Gluconeogenesis;Pentose phosphate pathway;Starch and sucrose metabolism;Purine metabolism;	K01835	pgm	phosphoglucomutase	[EC:5.4.2.2]	http://www.genome.jp/dbget-bin/www_bget?ko:K01835
Unigene107468_g2_i1	Streptomycin biosynthesis;Amino sugar and nucleotide sugar metabolism;Galactose metabolism;Glycolysis / Gluconeogenesis;Pentose phosphate pathway;Starch and sucrose metabolism;Purine metabolism;	K01835	pgm	phosphoglucomutase	[EC:5.4.2.2]	http://www.genome.jp/dbget-bin/www_bget?ko:K01835
Unigene89181_g2_i1	Steroid biosynthesis;	K01853	E5.4.99.8	cycloartenol synthase	[EC:5.4.99.8]	http://www.genome.jp/dbget-bin/www_bget?ko:K01853
Unigene101013_g1_i1	Flavonoid biosynthesis;	K01859	E5.5.1.6	chalcone isomerase	[EC:5.5.1.6]	http://www.genome.jp/dbget-bin/www_bget?ko:K01859
Unigene71868_g1_i1	Aminoacyl-tRNA biosynthesis;	K01872	AARS, alaS	alanyl-tRNA synthetase	[EC:6.1.1.7]	http://www.genome.jp/dbget-bin/www_bget?ko:K01872
Unigene78071_g3_i1	Aminoacyl-tRNA biosynthesis;	K01872	AARS, alaS	alanyl-tRNA synthetase	[EC:6.1.1.7]	http://www.genome.jp/dbget-bin/www_bget?ko:K01872
Unigene113008_g2_i1	Aminoacyl-tRNA biosynthesis;	K01873	VARS, valS	valyl-tRNA synthetase	[EC:6.1.1.9]	http://www.genome.jp/dbget-bin/www_bget?ko:K01873
Unigene116502_g5_i2	Aminoacyl-tRNA biosynthesis;	K01876	DARS, aspS	aspartyl-tRNA synthetase	[EC:6.1.1.12]	http://www.genome.jp/dbget-bin/www_bget?ko:K01876
Unigene71045_g2_i1	Aminoacyl-tRNA biosynthesis;Porphyrin and chlorophyll metabolism;	K01885	EARS, gltX	glutamyl-tRNA synthetase	[EC:6.1.1.17]	http://www.genome.jp/dbget-bin/www_bget?ko:K01885
Unigene71045_g1_i1	Aminoacyl-tRNA biosynthesis;Porphyrin and chlorophyll metabolism;	K01885	EARS, gltX	glutamyl-tRNA synthetase	[EC:6.1.1.17]	http://www.genome.jp/dbget-bin/www_bget?ko:K01885
Unigene104197_g2_i1	Glycolysis / Gluconeogenesis;Propanoate metabolism;Pyruvate metabolism;Carbon fixation pathways in prokaryotes;Methane metabolism;Carbon metabolism;	K01895	ACSS, acs	acetyl-CoA synthetase	[EC:6.2.1.1]	http://www.genome.jp/dbget-bin/www_bget?ko:K01895
Unigene104197_g1_i1	Glycolysis / Gluconeogenesis;Propanoate metabolism;Pyruvate metabolism;Carbon fixation pathways in prokaryotes;Methane metabolism;Carbon metabolism;	K01895	ACSS, acs	acetyl-CoA synthetase	[EC:6.2.1.1]	http://www.genome.jp/dbget-bin/www_bget?ko:K01895
Unigene77458_g1_i1	Glycolysis / Gluconeogenesis;Propanoate metabolism;Pyruvate metabolism;Carbon fixation pathways in prokaryotes;Methane metabolism;Carbon metabolism;	K01895	ACSS, acs	acetyl-CoA synthetase	[EC:6.2.1.1]	http://www.genome.jp/dbget-bin/www_bget?ko:K01895
Unigene95625_g1_i1	Peroxisome;Fatty acid degradation;Fatty acid metabolism;Adipocytokine signaling pathway;PPAR signaling pathway;	K01897	ACSL, fadD	long-chain acyl-CoA synthetase	[EC:6.2.1.3]	http://www.genome.jp/dbget-bin/www_bget?ko:K01897
Unigene109254_g4_i1	Peroxisome;Fatty acid degradation;Fatty acid metabolism;Adipocytokine signaling pathway;PPAR signaling pathway;	K01897	ACSL, fadD	long-chain acyl-CoA synthetase	[EC:6.2.1.3]	http://www.genome.jp/dbget-bin/www_bget?ko:K01897
Unigene115103_g1_i1	Peroxisome;Fatty acid degradation;Fatty acid metabolism;Adipocytokine signaling pathway;PPAR signaling pathway;	K01897	ACSL, fadD	long-chain acyl-CoA synthetase	[EC:6.2.1.3]	http://www.genome.jp/dbget-bin/www_bget?ko:K01897
Unigene109254_g1_i1	Peroxisome;Fatty acid degradation;Fatty acid metabolism;Adipocytokine signaling pathway;PPAR signaling pathway;	K01897	ACSL, fadD	long-chain acyl-CoA synthetase	[EC:6.2.1.3]	http://www.genome.jp/dbget-bin/www_bget?ko:K01897
Unigene108992_g2_i1	Peroxisome;Fatty acid degradation;Fatty acid metabolism;Adipocytokine signaling pathway;PPAR signaling pathway;	K01897	ACSL, fadD	long-chain acyl-CoA synthetase	[EC:6.2.1.3]	http://www.genome.jp/dbget-bin/www_bget?ko:K01897
Unigene99347_g1_i2	Phenylalanine metabolism;Phenylpropanoid biosynthesis;Ubiquinone and other terpenoid-quinone biosynthesis;	K01904	4CL	4-coumarate--CoA ligase	[EC:6.2.1.12]	http://www.genome.jp/dbget-bin/www_bget?ko:K01904
Unigene93665_g3_i1	Phenylalanine metabolism;Phenylpropanoid biosynthesis;Ubiquinone and other terpenoid-quinone biosynthesis;	K01904	4CL	4-coumarate--CoA ligase	[EC:6.2.1.12]	http://www.genome.jp/dbget-bin/www_bget?ko:K01904
Unigene112318_g3_i1	Phenylalanine metabolism;Phenylpropanoid biosynthesis;Ubiquinone and other terpenoid-quinone biosynthesis;	K01904	4CL	4-coumarate--CoA ligase	[EC:6.2.1.12]	http://www.genome.jp/dbget-bin/www_bget?ko:K01904
Unigene93665_g1_i1	Phenylalanine metabolism;Phenylpropanoid biosynthesis;Ubiquinone and other terpenoid-quinone biosynthesis;	K01904	4CL	4-coumarate--CoA ligase	[EC:6.2.1.12]	http://www.genome.jp/dbget-bin/www_bget?ko:K01904
Unigene108611_g2_i2	Two-component system;Alanine, aspartate and glutamate metabolism;Arginine and proline metabolism;Glyoxylate and dicarboxylate metabolism;Nitrogen metabolism;Biosynthesis of amino acids;GABAergic synapse;Glutamatergic synapse;	K01915	glnA, GLUL	glutamine synthetase	[EC:6.3.1.2]	http://www.genome.jp/dbget-bin/www_bget?ko:K01915
Unigene10594_g1_i1	Two-component system;Alanine, aspartate and glutamate metabolism;Arginine and proline metabolism;Glyoxylate and dicarboxylate metabolism;Nitrogen metabolism;Biosynthesis of amino acids;GABAergic synapse;Glutamatergic synapse;	K01915	glnA, GLUL	glutamine synthetase	[EC:6.3.1.2]	http://www.genome.jp/dbget-bin/www_bget?ko:K01915
Unigene84040_g2_i1	Two-component system;Alanine, aspartate and glutamate metabolism;Arginine and proline metabolism;Glyoxylate and dicarboxylate metabolism;Nitrogen metabolism;Biosynthesis of amino acids;GABAergic synapse;Glutamatergic synapse;	K01915	glnA, GLUL	glutamine synthetase	[EC:6.3.1.2]	http://www.genome.jp/dbget-bin/www_bget?ko:K01915
Unigene96955_g1_i1	Two-component system;Alanine, aspartate and glutamate metabolism;Arginine and proline metabolism;Glyoxylate and dicarboxylate metabolism;Nitrogen metabolism;Biosynthesis of amino acids;GABAergic synapse;Glutamatergic synapse;	K01915	glnA, GLUL	glutamine synthetase	[EC:6.3.1.2]	http://www.genome.jp/dbget-bin/www_bget?ko:K01915
Unigene95695_g2_i1	Peptidoglycan biosynthesis;D-Glutamine and D-glutamate metabolism;	K01925	murD	UDP-N-acetylmuramoylalanine--D-glutamate ligase	[EC:6.3.2.9]	http://www.genome.jp/dbget-bin/www_bget?ko:K01925
Unigene107859_g1_i1	Pyrimidine metabolism;	K01937	pyrG, CTPS	CTP synthase	[EC:6.3.4.2]	http://www.genome.jp/dbget-bin/www_bget?ko:K01937
Unigene102982_g2_i1	Alanine, aspartate and glutamate metabolism;Arginine and proline metabolism;Biosynthesis of amino acids;	K01940	argG, ASS1	argininosuccinate synthase	[EC:6.3.4.5]	http://www.genome.jp/dbget-bin/www_bget?ko:K01940
Unigene162269_g1_i1	Alanine, aspartate and glutamate metabolism;	K01953	asnB, ASNS	asparagine synthase (glutamine-hydrolysing)	[EC:6.3.5.4]	http://www.genome.jp/dbget-bin/www_bget?ko:K01953
Unigene68548_g1_i1	Alanine, aspartate and glutamate metabolism;	K01953	asnB, ASNS	asparagine synthase (glutamine-hydrolysing)	[EC:6.3.5.4]	http://www.genome.jp/dbget-bin/www_bget?ko:K01953
Unigene79072_g1_i1	Alanine, aspartate and glutamate metabolism;	K01953	asnB, ASNS	asparagine synthase (glutamine-hydrolysing)	[EC:6.3.5.4]	http://www.genome.jp/dbget-bin/www_bget?ko:K01953
Unigene75081_g1_i1	Alanine, aspartate and glutamate metabolism;Pyrimidine metabolism;	K01956	carA, CPA1	carbamoyl-phosphate synthase small subunit	[EC:6.3.5.5]	http://www.genome.jp/dbget-bin/www_bget?ko:K01956
Unigene105156_g1_i1	Oxidative phosphorylation;	K02127	ATPeF0B, ATP5F1, ATP4	F-type H+-transporting ATPase subunit b	-	http://www.genome.jp/dbget-bin/www_bget?ko:K02127
Unigene78266_g2_i1	Oxidative phosphorylation;	K02128	ATPeF0C, ATP5G, ATP9	F-type H+-transporting ATPase subunit c	-	http://www.genome.jp/dbget-bin/www_bget?ko:K02128
Unigene49310_g1_i1	Oxidative phosphorylation;	K02128	ATPeF0C, ATP5G, ATP9	F-type H+-transporting ATPase subunit c	-	http://www.genome.jp/dbget-bin/www_bget?ko:K02128
Unigene111948_g1_i1	Oxidative phosphorylation;	K02128	ATPeF0C, ATP5G, ATP9	F-type H+-transporting ATPase subunit c	-	http://www.genome.jp/dbget-bin/www_bget?ko:K02128
Unigene115082_g3_i1	Oxidative phosphorylation;	K02128	ATPeF0C, ATP5G, ATP9	F-type H+-transporting ATPase subunit c	-	http://www.genome.jp/dbget-bin/www_bget?ko:K02128
Unigene81892_g3_i1	Oxidative phosphorylation;	K02132	ATPeF1A, ATP5A1, ATP1	F-type H+-transporting ATPase subunit alpha	-	http://www.genome.jp/dbget-bin/www_bget?ko:K02132
Unigene109303_g1_i2	Oxidative phosphorylation;	K02132	ATPeF1A, ATP5A1, ATP1	F-type H+-transporting ATPase subunit alpha	-	http://www.genome.jp/dbget-bin/www_bget?ko:K02132
Unigene115515_g2_i4	Oxidative phosphorylation;	K02132	ATPeF1A, ATP5A1, ATP1	F-type H+-transporting ATPase subunit alpha	-	http://www.genome.jp/dbget-bin/www_bget?ko:K02132
Unigene81892_g1_i1	Oxidative phosphorylation;	K02132	ATPeF1A, ATP5A1, ATP1	F-type H+-transporting ATPase subunit alpha	-	http://www.genome.jp/dbget-bin/www_bget?ko:K02132
Unigene109330_g2_i1	Oxidative phosphorylation;	K02132	ATPeF1A, ATP5A1, ATP1	F-type H+-transporting ATPase subunit alpha	-	http://www.genome.jp/dbget-bin/www_bget?ko:K02132
Unigene115075_g2_i1	Oxidative phosphorylation;	K02132	ATPeF1A, ATP5A1, ATP1	F-type H+-transporting ATPase subunit alpha	-	http://www.genome.jp/dbget-bin/www_bget?ko:K02132
Unigene109330_g1_i2	Oxidative phosphorylation;	K02132	ATPeF1A, ATP5A1, ATP1	F-type H+-transporting ATPase subunit alpha	-	http://www.genome.jp/dbget-bin/www_bget?ko:K02132
Unigene109330_g3_i1	Oxidative phosphorylation;	K02132	ATPeF1A, ATP5A1, ATP1	F-type H+-transporting ATPase subunit alpha	-	http://www.genome.jp/dbget-bin/www_bget?ko:K02132
Unigene109330_g6_i1	Oxidative phosphorylation;	K02132	ATPeF1A, ATP5A1, ATP1	F-type H+-transporting ATPase subunit alpha	-	http://www.genome.jp/dbget-bin/www_bget?ko:K02132
Unigene116167_g1_i3	Oxidative phosphorylation;	K02133	ATPeF1B, ATP5B, ATP2	F-type H+-transporting ATPase subunit beta	[EC:3.6.3.14]	http://www.genome.jp/dbget-bin/www_bget?ko:K02133
Unigene116167_g2_i1	Oxidative phosphorylation;	K02133	ATPeF1B, ATP5B, ATP2	F-type H+-transporting ATPase subunit beta	[EC:3.6.3.14]	http://www.genome.jp/dbget-bin/www_bget?ko:K02133
Unigene99387_g1_i1	Oxidative phosphorylation;	K02135	ATPeF1E, ATP5E, ATP15	F-type H+-transporting ATPase subunit epsilon	-	http://www.genome.jp/dbget-bin/www_bget?ko:K02135
Unigene79591_g1_i1	Oxidative phosphorylation;	K02136	ATPeF1G, ATP5C1, ATP3	F-type H+-transporting ATPase subunit gamma	-	http://www.genome.jp/dbget-bin/www_bget?ko:K02136
Unigene104583_g1_i1	Oxidative phosphorylation;	K02136	ATPeF1G, ATP5C1, ATP3	F-type H+-transporting ATPase subunit gamma	-	http://www.genome.jp/dbget-bin/www_bget?ko:K02136
Unigene99667_g2_i2	Oxidative phosphorylation;	K02136	ATPeF1G, ATP5C1, ATP3	F-type H+-transporting ATPase subunit gamma	-	http://www.genome.jp/dbget-bin/www_bget?ko:K02136
Unigene94773_g1_i2	Oxidative phosphorylation;	K02138	ATPeF0D, ATP5H, ATP7	F-type H+-transporting ATPase subunit d	-	http://www.genome.jp/dbget-bin/www_bget?ko:K02138
Unigene175159_g1_i1	Oxidative phosphorylation;	K02138	ATPeF0D, ATP5H, ATP7	F-type H+-transporting ATPase subunit d	-	http://www.genome.jp/dbget-bin/www_bget?ko:K02138
Unigene91155_g2_i2	Oxidative phosphorylation;	K02138	ATPeF0D, ATP5H, ATP7	F-type H+-transporting ATPase subunit d	-	http://www.genome.jp/dbget-bin/www_bget?ko:K02138
Unigene87383_g1_i1	Oxidative phosphorylation;	K02139	ATPeFF, ATP17	F-type H+-transporting ATPase subunit f	-	http://www.genome.jp/dbget-bin/www_bget?ko:K02139
Unigene93988_g1_i1	Oxidative phosphorylation;	K02141	ATPeFH, ATP14	F-type H+-transporting ATPase subunit h	-	http://www.genome.jp/dbget-bin/www_bget?ko:K02141
Unigene79606_g1_i1	Oxidative phosphorylation;	K02142	ATPeFJ, ATP18	F-type H+-transporting ATPase subunit j	-	http://www.genome.jp/dbget-bin/www_bget?ko:K02142
Unigene66390_g1_i1	Oxidative phosphorylation;	K02143	ATPeFK, ATP19	F-type H+-transporting ATPase subunit k	-	http://www.genome.jp/dbget-bin/www_bget?ko:K02143
Unigene103392_g2_i2	Phagosome;Oxidative phosphorylation;Collecting duct acid secretion;Synaptic vesicle cycle;	K02150	ATPeV1E, ATP6E	V-type H+-transporting ATPase subunit E	-	http://www.genome.jp/dbget-bin/www_bget?ko:K02150
Unigene103392_g1_i2	Phagosome;Oxidative phosphorylation;Collecting duct acid secretion;Synaptic vesicle cycle;	K02150	ATPeV1E, ATP6E	V-type H+-transporting ATPase subunit E	-	http://www.genome.jp/dbget-bin/www_bget?ko:K02150
Unigene114558_g5_i1	Lysosome;Phagosome;Oxidative phosphorylation;Collecting duct acid secretion;Synaptic vesicle cycle;	K02154	ATPeV0A, ATP6N	V-type H+-transporting ATPase subunit a	-	http://www.genome.jp/dbget-bin/www_bget?ko:K02154
Unigene85580_g2_i1	Lysosome;Phagosome;Oxidative phosphorylation;Collecting duct acid secretion;Synaptic vesicle cycle;	K02155	ATPeV0C, ATP6L	V-type H+-transporting ATPase 16kDa proteolipid subunit	-	http://www.genome.jp/dbget-bin/www_bget?ko:K02155
Unigene97137_g1_i1	Lysosome;Phagosome;Oxidative phosphorylation;Collecting duct acid secretion;Synaptic vesicle cycle;	K02155	ATPeV0C, ATP6L	V-type H+-transporting ATPase 16kDa proteolipid subunit	-	http://www.genome.jp/dbget-bin/www_bget?ko:K02155
Unigene104238_g1_i1	Lysosome;Phagosome;Oxidative phosphorylation;Collecting duct acid secretion;Synaptic vesicle cycle;	K02155	ATPeV0C, ATP6L	V-type H+-transporting ATPase 16kDa proteolipid subunit	-	http://www.genome.jp/dbget-bin/www_bget?ko:K02155
Unigene83271_g1_i1	Lysosome;Phagosome;Oxidative phosphorylation;Collecting duct acid secretion;Synaptic vesicle cycle;	K02155	ATPeV0C, ATP6L	V-type H+-transporting ATPase 16kDa proteolipid subunit	-	http://www.genome.jp/dbget-bin/www_bget?ko:K02155
Unigene95030_g1_i1	Cell cycle;Cell cycle - yeast;Meiosis - yeast;Oocyte meiosis;Progesterone-mediated oocyte maturation;	K02178	BUB1	checkpoint serine/threonine-protein kinase	[EC:2.7.11.1]	http://www.genome.jp/dbget-bin/www_bget?ko:K02178
Unigene95030_g2_i1	Cell cycle;Cell cycle - yeast;Meiosis - yeast;Oocyte meiosis;Progesterone-mediated oocyte maturation;	K02178	BUB1	checkpoint serine/threonine-protein kinase	[EC:2.7.11.1]	http://www.genome.jp/dbget-bin/www_bget?ko:K02178
Unigene48120_g1_i1	Cell cycle;Cell cycle - yeast;Meiosis - yeast;Oocyte meiosis;Progesterone-mediated oocyte maturation;	K02178	BUB1	checkpoint serine/threonine-protein kinase	[EC:2.7.11.1]	http://www.genome.jp/dbget-bin/www_bget?ko:K02178
Unigene105911_g1_i1	Cell cycle;Cell cycle - yeast;	K02180	BUB3	cell cycle arrest protein BUB3	-	http://www.genome.jp/dbget-bin/www_bget?ko:K02180
Unigene106869_g1_i1	Cell cycle;Cell cycle - yeast;	K02180	BUB3	cell cycle arrest protein BUB3	-	http://www.genome.jp/dbget-bin/www_bget?ko:K02180
Unigene106869_g2_i1	Cell cycle;Cell cycle - yeast;	K02180	BUB3	cell cycle arrest protein BUB3	-	http://www.genome.jp/dbget-bin/www_bget?ko:K02180
Unigene112310_g5_i1	Oocyte meiosis;Calcium signaling pathway;Phosphatidylinositol signaling system;Rap1 signaling pathway;Ras signaling pathway;Adrenergic signaling in cardiomyocytes;Vascular smooth muscle contraction;Gastric acid secretion;Salivary secretion;Estrogen signaling pathway;GnRH signaling pathway;Insulin signaling pathway;Melanogenesis;Oxytocin signaling pathway;Circadian entrainment;Plant-pathogen inter…	K02183	CALM	calmodulin	-	http://www.genome.jp/dbget-bin/www_bget?ko:K02183
Unigene114022_g2_i1	Oocyte meiosis;Calcium signaling pathway;Phosphatidylinositol signaling system;Rap1 signaling pathway;Ras signaling pathway;Adrenergic signaling in cardiomyocytes;Vascular smooth muscle contraction;Gastric acid secretion;Salivary secretion;Estrogen signaling pathway;GnRH signaling pathway;Insulin signaling pathway;Melanogenesis;Oxytocin signaling pathway;Circadian entrainment;Plant-pathogen inter…	K02183	CALM	calmodulin	-	http://www.genome.jp/dbget-bin/www_bget?ko:K02183
Unigene102671_g2_i1	Oocyte meiosis;Calcium signaling pathway;Phosphatidylinositol signaling system;Rap1 signaling pathway;Ras signaling pathway;Adrenergic signaling in cardiomyocytes;Vascular smooth muscle contraction;Gastric acid secretion;Salivary secretion;Estrogen signaling pathway;GnRH signaling pathway;Insulin signaling pathway;Melanogenesis;Oxytocin signaling pathway;Circadian entrainment;Plant-pathogen inter…	K02183	CALM	calmodulin	-	http://www.genome.jp/dbget-bin/www_bget?ko:K02183
Unigene42937_g1_i1	Oocyte meiosis;Calcium signaling pathway;Phosphatidylinositol signaling system;Rap1 signaling pathway;Ras signaling pathway;Adrenergic signaling in cardiomyocytes;Vascular smooth muscle contraction;Gastric acid secretion;Salivary secretion;Estrogen signaling pathway;GnRH signaling pathway;Insulin signaling pathway;Melanogenesis;Oxytocin signaling pathway;Circadian entrainment;Plant-pathogen inter…	K02183	CALM	calmodulin	-	http://www.genome.jp/dbget-bin/www_bget?ko:K02183
Unigene107241_g1_i2	Cell cycle;Oocyte meiosis;p53 signaling pathway;FoxO signaling pathway;PI3K-Akt signaling pathway;Progesterone-mediated oocyte maturation;	K02206	CDK2	cyclin-dependent kinase 2	[EC:2.7.11.22]	http://www.genome.jp/dbget-bin/www_bget?ko:K02206
Unigene71104_g1_i1	Cell cycle;Cell cycle - yeast;Meiosis - yeast;DNA replication;	K02209	MCM5, CDC46	DNA replication licensing factor MCM5	[EC:3.6.4.12]	http://www.genome.jp/dbget-bin/www_bget?ko:K02209
Unigene86495_g1_i1	Cell cycle;Cell cycle - yeast;Meiosis - yeast;DNA replication;	K02210	MCM7, CDC47	DNA replication licensing factor MCM7	[EC:3.6.4.12]	http://www.genome.jp/dbget-bin/www_bget?ko:K02210
Unigene106517_g1_i1	Cell cycle;Cell cycle - yeast;Meiosis - yeast;	K02213	CDC6	cell division control protein 6	-	http://www.genome.jp/dbget-bin/www_bget?ko:K02213
Unigene113553_g2_i1	Cell cycle;Cell cycle - yeast;Meiosis - yeast;	K02213	CDC6	cell division control protein 6	-	http://www.genome.jp/dbget-bin/www_bget?ko:K02213
Unigene94635_g1_i1	Cell cycle;Cell cycle - yeast;Meiosis - yeast;	K02214	CDC7	cell division control protein 7	[EC:2.7.11.1]	http://www.genome.jp/dbget-bin/www_bget?ko:K02214
Unigene102649_g1_i1	Cell cycle;Cell cycle - yeast;Meiosis - yeast;	K02214	CDC7	cell division control protein 7	[EC:2.7.11.1]	http://www.genome.jp/dbget-bin/www_bget?ko:K02214
Unigene109822_g1_i1	Cell cycle;Cell cycle - yeast;Meiosis - yeast;	K02214	CDC7	cell division control protein 7	[EC:2.7.11.1]	http://www.genome.jp/dbget-bin/www_bget?ko:K02214
Unigene109822_g2_i1	Cell cycle;Cell cycle - yeast;Meiosis - yeast;	K02214	CDC7	cell division control protein 7	[EC:2.7.11.1]	http://www.genome.jp/dbget-bin/www_bget?ko:K02214
Unigene101975_g1_i2	Cell cycle - yeast;	K02219	CKS1	cyclin-dependent kinase regulatory subunit CKS1	-	http://www.genome.jp/dbget-bin/www_bget?ko:K02219
Unigene101975_g2_i1	Cell cycle - yeast;	K02219	CKS1	cyclin-dependent kinase regulatory subunit CKS1	-	http://www.genome.jp/dbget-bin/www_bget?ko:K02219
Unigene114334_g1_i1	Cell cycle - yeast;	K02220	CLB1_2	G2/mitotic-specific cyclin 1/2	-	http://www.genome.jp/dbget-bin/www_bget?ko:K02220
Unigene92389_g1_i1	Cell cycle - yeast;	K02220	CLB1_2	G2/mitotic-specific cyclin 1/2	-	http://www.genome.jp/dbget-bin/www_bget?ko:K02220
Unigene74087_g1_i1	Oxidative phosphorylation;Cardiac muscle contraction;	K02256	COX1	cytochrome c oxidase subunit 1	[EC:1.9.3.1]	http://www.genome.jp/dbget-bin/www_bget?ko:K02256
Unigene113678_g9_i1	Oxidative phosphorylation;Cardiac muscle contraction;	K02256	COX1	cytochrome c oxidase subunit 1	[EC:1.9.3.1]	http://www.genome.jp/dbget-bin/www_bget?ko:K02256
Unigene113678_g4_i3	Oxidative phosphorylation;Cardiac muscle contraction;	K02256	COX1	cytochrome c oxidase subunit 1	[EC:1.9.3.1]	http://www.genome.jp/dbget-bin/www_bget?ko:K02256
Unigene86505_g1_i1	Oxidative phosphorylation;Cardiac muscle contraction;	K02256	COX1	cytochrome c oxidase subunit 1	[EC:1.9.3.1]	http://www.genome.jp/dbget-bin/www_bget?ko:K02256
Unigene113678_g10_i1	Oxidative phosphorylation;Cardiac muscle contraction;	K02256	COX1	cytochrome c oxidase subunit 1	[EC:1.9.3.1]	http://www.genome.jp/dbget-bin/www_bget?ko:K02256
Unigene113678_g1_i1	Oxidative phosphorylation;Cardiac muscle contraction;	K02256	COX1	cytochrome c oxidase subunit 1	[EC:1.9.3.1]	http://www.genome.jp/dbget-bin/www_bget?ko:K02256
Unigene117701_g1_i1	Oxidative phosphorylation;Cardiac muscle contraction;	K02261	COX2	cytochrome c oxidase subunit 2	-	http://www.genome.jp/dbget-bin/www_bget?ko:K02261
Unigene88704_g1_i1	Oxidative phosphorylation;Cardiac muscle contraction;	K02261	COX2	cytochrome c oxidase subunit 2	-	http://www.genome.jp/dbget-bin/www_bget?ko:K02261
Unigene94274_g1_i2	Oxidative phosphorylation;Cardiac muscle contraction;	K02262	COX3	cytochrome c oxidase subunit 3	-	http://www.genome.jp/dbget-bin/www_bget?ko:K02262
Unigene84629_g1_i1	Oxidative phosphorylation;Cardiac muscle contraction;	K02272	COX7C	cytochrome c oxidase subunit 7c	-	http://www.genome.jp/dbget-bin/www_bget?ko:K02272
Unigene89505_g1_i1	Carotenoid biosynthesis;	K02291	crtB	phytoene synthase	[EC:2.5.1.32]	http://www.genome.jp/dbget-bin/www_bget?ko:K02291
Unigene114743_g2_i1	DNA replication;Purine metabolism;Pyrimidine metabolism;	K02321	POLA2	DNA polymerase alpha subunit B	-	http://www.genome.jp/dbget-bin/www_bget?ko:K02321
Unigene110593_g1_i1	Base excision repair;DNA replication;Nucleotide excision repair;Purine metabolism;Pyrimidine metabolism;	K02324	POLE1	DNA polymerase epsilon subunit 1	[EC:2.7.7.7]	http://www.genome.jp/dbget-bin/www_bget?ko:K02324
Unigene110593_g2_i1	Base excision repair;DNA replication;Nucleotide excision repair;Purine metabolism;Pyrimidine metabolism;	K02324	POLE1	DNA polymerase epsilon subunit 1	[EC:2.7.7.7]	http://www.genome.jp/dbget-bin/www_bget?ko:K02324
Unigene112083_g2_i1	Base excision repair;DNA replication;Nucleotide excision repair;Purine metabolism;Pyrimidine metabolism;	K02325	POLE2	DNA polymerase epsilon subunit 2	[EC:2.7.7.7]	http://www.genome.jp/dbget-bin/www_bget?ko:K02325
Unigene89280_g1_i1	-	K02355	fusA, GFM, EFG	elongation factor G	-	http://www.genome.jp/dbget-bin/www_bget?ko:K02355
Unigene108456_g4_i1	Plant-pathogen interaction;	K02358	tuf, TUFM	elongation factor Tu	-	http://www.genome.jp/dbget-bin/www_bget?ko:K02358
Unigene108456_g1_i1	Plant-pathogen interaction;	K02358	tuf, TUFM	elongation factor Tu	-	http://www.genome.jp/dbget-bin/www_bget?ko:K02358
Unigene108456_g3_i1	Plant-pathogen interaction;	K02358	tuf, TUFM	elongation factor Tu	-	http://www.genome.jp/dbget-bin/www_bget?ko:K02358
Unigene114348_g1_i1	Cell cycle;Cell cycle - yeast;Meiosis - yeast;Oocyte meiosis;	K02365	ESP1	separase	[EC:3.4.22.49]	http://www.genome.jp/dbget-bin/www_bget?ko:K02365
Unigene114989_g2_i1	-	K02429	fucP	MFS transporter, FHS family, L-fucose permease	-	http://www.genome.jp/dbget-bin/www_bget?ko:K02429
Unigene112160_g1_i2	-	K02429	fucP	MFS transporter, FHS family, L-fucose permease	-	http://www.genome.jp/dbget-bin/www_bget?ko:K02429
Unigene114989_g3_i2	-	K02429	fucP	MFS transporter, FHS family, L-fucose permease	-	http://www.genome.jp/dbget-bin/www_bget?ko:K02429
Unigene100510_g1_i1	Porphyrin and chlorophyll metabolism;	K02492	hemA	glutamyl-tRNA reductase	[EC:1.2.1.70]	http://www.genome.jp/dbget-bin/www_bget?ko:K02492
Unigene100510_g2_i1	Porphyrin and chlorophyll metabolism;	K02492	hemA	glutamyl-tRNA reductase	[EC:1.2.1.70]	http://www.genome.jp/dbget-bin/www_bget?ko:K02492
Unigene100510_g3_i1	Porphyrin and chlorophyll metabolism;	K02492	hemA	glutamyl-tRNA reductase	[EC:1.2.1.70]	http://www.genome.jp/dbget-bin/www_bget?ko:K02492
Unigene101383_g1_i2	Cell cycle;Cell cycle - yeast;Meiosis - yeast;Oocyte meiosis;Progesterone-mediated oocyte maturation;	K02537	MAD2	mitotic spindle assembly checkpoint protein MAD2	-	http://www.genome.jp/dbget-bin/www_bget?ko:K02537
Unigene101383_g2_i2	Cell cycle;Cell cycle - yeast;Meiosis - yeast;Oocyte meiosis;Progesterone-mediated oocyte maturation;	K02537	MAD2	mitotic spindle assembly checkpoint protein MAD2	-	http://www.genome.jp/dbget-bin/www_bget?ko:K02537
Unigene81139_g1_i1	Cell cycle;Cell cycle - yeast;Meiosis - yeast;DNA replication;	K02540	MCM2	DNA replication licensing factor MCM2	[EC:3.6.4.12]	http://www.genome.jp/dbget-bin/www_bget?ko:K02540
Unigene112887_g3_i2	Cell cycle;Cell cycle - yeast;Meiosis - yeast;DNA replication;	K02541	MCM3	DNA replication licensing factor MCM3	[EC:3.6.4.12]	http://www.genome.jp/dbget-bin/www_bget?ko:K02541
Unigene107613_g1_i1	Cell cycle;Cell cycle - yeast;Meiosis - yeast;DNA replication;	K02542	MCM6	DNA replication licensing factor MCM6	[EC:3.6.4.12]	http://www.genome.jp/dbget-bin/www_bget?ko:K02542
Unigene104380_g1_i1	Amino sugar and nucleotide sugar metabolism;	K02564	nagB, GNPDA	glucosamine-6-phosphate deaminase	[EC:3.5.99.6]	http://www.genome.jp/dbget-bin/www_bget?ko:K02564
Unigene112026_g3_i2	Cell cycle;Cell cycle - yeast;Meiosis - yeast;	K02603	ORC1	origin recognition complex subunit 1	-	http://www.genome.jp/dbget-bin/www_bget?ko:K02603
Unigene112026_g1_i1	Cell cycle;Cell cycle - yeast;Meiosis - yeast;	K02603	ORC1	origin recognition complex subunit 1	-	http://www.genome.jp/dbget-bin/www_bget?ko:K02603
Unigene115206_g1_i3	Cell cycle;Cell cycle - yeast;Meiosis - yeast;	K02605	ORC3	origin recognition complex subunit 3	-	http://www.genome.jp/dbget-bin/www_bget?ko:K02605
Unigene115206_g2_i1	Cell cycle;Cell cycle - yeast;Meiosis - yeast;	K02605	ORC3	origin recognition complex subunit 3	-	http://www.genome.jp/dbget-bin/www_bget?ko:K02605
Unigene102397_g1_i1	Cell cycle;Cell cycle - yeast;Meiosis - yeast;	K02608	ORC6	origin recognition complex subunit 6	-	http://www.genome.jp/dbget-bin/www_bget?ko:K02608
Unigene113241_g1_i1	DNA replication;Purine metabolism;Pyrimidine metabolism;	K02684	PRI1	DNA primase small subunit	[EC:2.7.7.-]	http://www.genome.jp/dbget-bin/www_bget?ko:K02684
Unigene80105_g1_i1	DNA replication;Purine metabolism;Pyrimidine metabolism;	K02685	PRI2	DNA primase large subunit	[EC:2.7.7.-]	http://www.genome.jp/dbget-bin/www_bget?ko:K02685
Unigene101302_g1_i1	Photosynthesis;	K02692	psaD	photosystem I subunit II	-	http://www.genome.jp/dbget-bin/www_bget?ko:K02692
Unigene66576_g1_i1	Photosynthesis;	K02694	psaF	photosystem I subunit III	-	http://www.genome.jp/dbget-bin/www_bget?ko:K02694
Unigene88841_g1_i1	Photosynthesis;	K02695	psaH	photosystem I subunit VI	-	http://www.genome.jp/dbget-bin/www_bget?ko:K02695
Unigene127950_g1_i1	Photosynthesis;	K02695	psaH	photosystem I subunit VI	-	http://www.genome.jp/dbget-bin/www_bget?ko:K02695
Unigene88865_g1_i1	Photosynthesis;	K02698	psaK	photosystem I subunit X	-	http://www.genome.jp/dbget-bin/www_bget?ko:K02698
Unigene103020_g1_i1	Photosynthesis;	K02699	psaL	photosystem I subunit XI	-	http://www.genome.jp/dbget-bin/www_bget?ko:K02699
Unigene95354_g2_i2	Photosynthesis;	K02703	psbA	photosystem II P680 reaction center D1 protein	-	http://www.genome.jp/dbget-bin/www_bget?ko:K02703
Unigene98632_g1_i1	Photosynthesis;	K02716	psbO	photosystem II oxygen-evolving enhancer protein 1	-	http://www.genome.jp/dbget-bin/www_bget?ko:K02716
Unigene76403_g1_i1	Photosynthesis;	K02721	psbW	photosystem II PsbW protein	-	http://www.genome.jp/dbget-bin/www_bget?ko:K02721
Unigene114930_g1_i1	Ribosome;	K02865	RP-L10Ae, RPL10A	large subunit ribosomal protein L10Ae	-	http://www.genome.jp/dbget-bin/www_bget?ko:K02865
Unigene114930_g3_i10	Ribosome;	K02865	RP-L10Ae, RPL10A	large subunit ribosomal protein L10Ae	-	http://www.genome.jp/dbget-bin/www_bget?ko:K02865
Unigene115929_g3_i2	Ribosome;	K02866	RP-L10e, RPL10	large subunit ribosomal protein L10e	-	http://www.genome.jp/dbget-bin/www_bget?ko:K02866
Unigene115929_g2_i8	Ribosome;	K02866	RP-L10e, RPL10	large subunit ribosomal protein L10e	-	http://www.genome.jp/dbget-bin/www_bget?ko:K02866
Unigene128182_g1_i1	Ribosome;	K02868	RP-L11e, RPL11	large subunit ribosomal protein L11e	-	http://www.genome.jp/dbget-bin/www_bget?ko:K02868
Unigene108303_g1_i1	Ribosome;	K02868	RP-L11e, RPL11	large subunit ribosomal protein L11e	-	http://www.genome.jp/dbget-bin/www_bget?ko:K02868
Unigene108303_g2_i1	Ribosome;	K02868	RP-L11e, RPL11	large subunit ribosomal protein L11e	-	http://www.genome.jp/dbget-bin/www_bget?ko:K02868
Unigene108773_g1_i6	Ribosome;	K02870	RP-L12e, RPL12	large subunit ribosomal protein L12e	-	http://www.genome.jp/dbget-bin/www_bget?ko:K02870
Unigene110433_g1_i1	Ribosome;	K02870	RP-L12e, RPL12	large subunit ribosomal protein L12e	-	http://www.genome.jp/dbget-bin/www_bget?ko:K02870
Unigene108362_g1_i2	Ribosome;	K02872	RP-L13Ae, RPL13A	large subunit ribosomal protein L13Ae	-	http://www.genome.jp/dbget-bin/www_bget?ko:K02872
Unigene65503_g1_i2	Ribosome;	K02872	RP-L13Ae, RPL13A	large subunit ribosomal protein L13Ae	-	http://www.genome.jp/dbget-bin/www_bget?ko:K02872
Unigene166285_g1_i1	Ribosome;	K02872	RP-L13Ae, RPL13A	large subunit ribosomal protein L13Ae	-	http://www.genome.jp/dbget-bin/www_bget?ko:K02872
Unigene103555_g1_i1	Ribosome;	K02872	RP-L13Ae, RPL13A	large subunit ribosomal protein L13Ae	-	http://www.genome.jp/dbget-bin/www_bget?ko:K02872
Unigene151194_g1_i1	Ribosome;	K02873	RP-L13e, RPL13	large subunit ribosomal protein L13e	-	http://www.genome.jp/dbget-bin/www_bget?ko:K02873
Unigene101898_g2_i1	Ribosome;	K02873	RP-L13e, RPL13	large subunit ribosomal protein L13e	-	http://www.genome.jp/dbget-bin/www_bget?ko:K02873
Unigene112804_g1_i1	Ribosome;	K02873	RP-L13e, RPL13	large subunit ribosomal protein L13e	-	http://www.genome.jp/dbget-bin/www_bget?ko:K02873
Unigene82413_g1_i1	Ribosome;	K02875	RP-L14e, RPL14	large subunit ribosomal protein L14e	-	http://www.genome.jp/dbget-bin/www_bget?ko:K02875
Unigene110133_g1_i1	Ribosome;	K02877	RP-L15e, RPL15	large subunit ribosomal protein L15e	-	http://www.genome.jp/dbget-bin/www_bget?ko:K02877
Unigene108535_g1_i2	Ribosome;	K02877	RP-L15e, RPL15	large subunit ribosomal protein L15e	-	http://www.genome.jp/dbget-bin/www_bget?ko:K02877
Unigene12989_g1_i1	Ribosome;	K02877	RP-L15e, RPL15	large subunit ribosomal protein L15e	-	http://www.genome.jp/dbget-bin/www_bget?ko:K02877
Unigene92309_g1_i1	Ribosome;	K02880	RP-L17e, RPL17	large subunit ribosomal protein L17e	-	http://www.genome.jp/dbget-bin/www_bget?ko:K02880
Unigene111443_g1_i2	Ribosome;	K02880	RP-L17e, RPL17	large subunit ribosomal protein L17e	-	http://www.genome.jp/dbget-bin/www_bget?ko:K02880
Unigene102642_g1_i1	Ribosome;	K02880	RP-L17e, RPL17	large subunit ribosomal protein L17e	-	http://www.genome.jp/dbget-bin/www_bget?ko:K02880
Unigene28339_g1_i1	Ribosome;	K02880	RP-L17e, RPL17	large subunit ribosomal protein L17e	-	http://www.genome.jp/dbget-bin/www_bget?ko:K02880
Unigene89961_g1_i1	Ribosome;	K02882	RP-L18Ae, RPL18A	large subunit ribosomal protein L18Ae	-	http://www.genome.jp/dbget-bin/www_bget?ko:K02882
Unigene122486_g1_i1	Ribosome;	K02882	RP-L18Ae, RPL18A	large subunit ribosomal protein L18Ae	-	http://www.genome.jp/dbget-bin/www_bget?ko:K02882
Unigene106197_g1_i2	Ribosome;	K02882	RP-L18Ae, RPL18A	large subunit ribosomal protein L18Ae	-	http://www.genome.jp/dbget-bin/www_bget?ko:K02882
Unigene108891_g1_i1	Ribosome;	K02883	RP-L18e, RPL18	large subunit ribosomal protein L18e	-	http://www.genome.jp/dbget-bin/www_bget?ko:K02883
Unigene110329_g2_i1	Ribosome;	K02883	RP-L18e, RPL18	large subunit ribosomal protein L18e	-	http://www.genome.jp/dbget-bin/www_bget?ko:K02883
Unigene114050_g2_i2	Ribosome;	K02885	RP-L19e, RPL19	large subunit ribosomal protein L19e	-	http://www.genome.jp/dbget-bin/www_bget?ko:K02885
Unigene97383_g2_i1	Ribosome;	K02885	RP-L19e, RPL19	large subunit ribosomal protein L19e	-	http://www.genome.jp/dbget-bin/www_bget?ko:K02885
Unigene84743_g1_i1	Ribosome;	K02885	RP-L19e, RPL19	large subunit ribosomal protein L19e	-	http://www.genome.jp/dbget-bin/www_bget?ko:K02885
Unigene114050_g1_i2	Ribosome;	K02885	RP-L19e, RPL19	large subunit ribosomal protein L19e	-	http://www.genome.jp/dbget-bin/www_bget?ko:K02885
Unigene174850_g1_i1	Ribosome;	K02889	RP-L21e, RPL21	large subunit ribosomal protein L21e	-	http://www.genome.jp/dbget-bin/www_bget?ko:K02889
Unigene10228_g1_i1	Ribosome;	K02891	RP-L22e, RPL22	large subunit ribosomal protein L22e	-	http://www.genome.jp/dbget-bin/www_bget?ko:K02891
Unigene109250_g1_i3	Ribosome;	K02891	RP-L22e, RPL22	large subunit ribosomal protein L22e	-	http://www.genome.jp/dbget-bin/www_bget?ko:K02891
Unigene98046_g2_i1	Ribosome;	K02893	RP-L23Ae, RPL23A	large subunit ribosomal protein L23Ae	-	http://www.genome.jp/dbget-bin/www_bget?ko:K02893
Unigene120672_g1_i1	Ribosome;	K02893	RP-L23Ae, RPL23A	large subunit ribosomal protein L23Ae	-	http://www.genome.jp/dbget-bin/www_bget?ko:K02893
Unigene97019_g1_i1	Ribosome;	K02894	RP-L23e, RPL23	large subunit ribosomal protein L23e	-	http://www.genome.jp/dbget-bin/www_bget?ko:K02894
Unigene97019_g2_i1	Ribosome;	K02894	RP-L23e, RPL23	large subunit ribosomal protein L23e	-	http://www.genome.jp/dbget-bin/www_bget?ko:K02894
Unigene73798_g1_i1	Ribosome;	K02895	RP-L24, MRPL24, rplX	large subunit ribosomal protein L24	-	http://www.genome.jp/dbget-bin/www_bget?ko:K02895
Unigene112337_g1_i3	Ribosome;	K02896	RP-L24e, RPL24	large subunit ribosomal protein L24e	-	http://www.genome.jp/dbget-bin/www_bget?ko:K02896
Unigene90666_g1_i1	Ribosome;	K02898	RP-L26e, RPL26	large subunit ribosomal protein L26e	-	http://www.genome.jp/dbget-bin/www_bget?ko:K02898
Unigene2111_g1_i1	Ribosome;	K02898	RP-L26e, RPL26	large subunit ribosomal protein L26e	-	http://www.genome.jp/dbget-bin/www_bget?ko:K02898
Unigene103441_g1_i1	Ribosome;	K02898	RP-L26e, RPL26	large subunit ribosomal protein L26e	-	http://www.genome.jp/dbget-bin/www_bget?ko:K02898
Unigene74476_g1_i1	Ribosome;	K02900	RP-L27Ae, RPL27A	large subunit ribosomal protein L27Ae	-	http://www.genome.jp/dbget-bin/www_bget?ko:K02900
Unigene109128_g2_i1	Ribosome;	K02900	RP-L27Ae, RPL27A	large subunit ribosomal protein L27Ae	-	http://www.genome.jp/dbget-bin/www_bget?ko:K02900
Unigene104804_g3_i1	Ribosome;	K02900	RP-L27Ae, RPL27A	large subunit ribosomal protein L27Ae	-	http://www.genome.jp/dbget-bin/www_bget?ko:K02900
Unigene105583_g1_i1	Ribosome;	K02901	RP-L27e, RPL27	large subunit ribosomal protein L27e	-	http://www.genome.jp/dbget-bin/www_bget?ko:K02901
Unigene82151_g2_i1	Ribosome;	K02901	RP-L27e, RPL27	large subunit ribosomal protein L27e	-	http://www.genome.jp/dbget-bin/www_bget?ko:K02901
Unigene76021_g1_i1	Ribosome;	K02901	RP-L27e, RPL27	large subunit ribosomal protein L27e	-	http://www.genome.jp/dbget-bin/www_bget?ko:K02901
Unigene109087_g3_i1	Ribosome;	K02903	RP-L28e, RPL28	large subunit ribosomal protein L28e	-	http://www.genome.jp/dbget-bin/www_bget?ko:K02903
Unigene43181_g2_i1	Ribosome;	K02906	RP-L3, MRPL3, rplC	large subunit ribosomal protein L3	-	http://www.genome.jp/dbget-bin/www_bget?ko:K02906
Unigene95901_g1_i1	Ribosome;	K02908	RP-L30e, RPL30	large subunit ribosomal protein L30e	-	http://www.genome.jp/dbget-bin/www_bget?ko:K02908
Unigene105417_g1_i2	Ribosome;	K02908	RP-L30e, RPL30	large subunit ribosomal protein L30e	-	http://www.genome.jp/dbget-bin/www_bget?ko:K02908
Unigene129845_g1_i1	Ribosome;	K02912	RP-L32e, RPL32	large subunit ribosomal protein L32e	-	http://www.genome.jp/dbget-bin/www_bget?ko:K02912
Unigene165893_g1_i1	Ribosome;	K02912	RP-L32e, RPL32	large subunit ribosomal protein L32e	-	http://www.genome.jp/dbget-bin/www_bget?ko:K02912
Unigene111410_g4_i1	Ribosome;	K02912	RP-L32e, RPL32	large subunit ribosomal protein L32e	-	http://www.genome.jp/dbget-bin/www_bget?ko:K02912
Unigene111410_g1_i2	Ribosome;	K02912	RP-L32e, RPL32	large subunit ribosomal protein L32e	-	http://www.genome.jp/dbget-bin/www_bget?ko:K02912
Unigene109714_g1_i4	Ribosome;	K02915	RP-L34e, RPL34	large subunit ribosomal protein L34e	-	http://www.genome.jp/dbget-bin/www_bget?ko:K02915
Unigene98276_g1_i1	Ribosome;	K02917	RP-L35Ae, RPL35A	large subunit ribosomal protein L35Ae	-	http://www.genome.jp/dbget-bin/www_bget?ko:K02917
Unigene95032_g1_i1	Ribosome;	K02917	RP-L35Ae, RPL35A	large subunit ribosomal protein L35Ae	-	http://www.genome.jp/dbget-bin/www_bget?ko:K02917
Unigene150723_g1_i1	Ribosome;	K02917	RP-L35Ae, RPL35A	large subunit ribosomal protein L35Ae	-	http://www.genome.jp/dbget-bin/www_bget?ko:K02917
Unigene73001_g2_i1	Ribosome;	K02918	RP-L35e, RPL35	large subunit ribosomal protein L35e	-	http://www.genome.jp/dbget-bin/www_bget?ko:K02918
Unigene34667_g1_i1	Ribosome;	K02921	RP-L37Ae, RPL37A	large subunit ribosomal protein L37Ae	-	http://www.genome.jp/dbget-bin/www_bget?ko:K02921
Unigene97563_g1_i1	Ribosome;	K02921	RP-L37Ae, RPL37A	large subunit ribosomal protein L37Ae	-	http://www.genome.jp/dbget-bin/www_bget?ko:K02921
Unigene100426_g1_i1	Ribosome;	K02921	RP-L37Ae, RPL37A	large subunit ribosomal protein L37Ae	-	http://www.genome.jp/dbget-bin/www_bget?ko:K02921
Unigene107018_g1_i2	Ribosome;	K02922	RP-L37e, RPL37	large subunit ribosomal protein L37e	-	http://www.genome.jp/dbget-bin/www_bget?ko:K02922
Unigene118504_g1_i1	Ribosome;	K02922	RP-L37e, RPL37	large subunit ribosomal protein L37e	-	http://www.genome.jp/dbget-bin/www_bget?ko:K02922
Unigene102521_g1_i1	Ribosome;	K02922	RP-L37e, RPL37	large subunit ribosomal protein L37e	-	http://www.genome.jp/dbget-bin/www_bget?ko:K02922
Unigene101020_g1_i1	Ribosome;	K02923	RP-L38e, RPL38	large subunit ribosomal protein L38e	-	http://www.genome.jp/dbget-bin/www_bget?ko:K02923
Unigene110023_g4_i1	Ribosome;	K02924	RP-L39e, RPL39	large subunit ribosomal protein L39e	-	http://www.genome.jp/dbget-bin/www_bget?ko:K02924
Unigene98297_g2_i1	Ribosome;	K02924	RP-L39e, RPL39	large subunit ribosomal protein L39e	-	http://www.genome.jp/dbget-bin/www_bget?ko:K02924
Unigene114729_g3_i2	Ribosome;	K02925	RP-L3e, RPL3	large subunit ribosomal protein L3e	-	http://www.genome.jp/dbget-bin/www_bget?ko:K02925
Unigene139590_g1_i1	Ribosome;	K02925	RP-L3e, RPL3	large subunit ribosomal protein L3e	-	http://www.genome.jp/dbget-bin/www_bget?ko:K02925
Unigene66105_g1_i1	Ribosome;	K02926	RP-L4, MRPL4, rplD	large subunit ribosomal protein L4	-	http://www.genome.jp/dbget-bin/www_bget?ko:K02926
Unigene103911_g1_i2	Ribosome;	K02929	RP-L44e, RPL44	large subunit ribosomal protein L44e	-	http://www.genome.jp/dbget-bin/www_bget?ko:K02929
Unigene108293_g2_i5	Ribosome;	K02929	RP-L44e, RPL44	large subunit ribosomal protein L44e	-	http://www.genome.jp/dbget-bin/www_bget?ko:K02929
Unigene35088_g1_i1	Ribosome;	K02932	RP-L5e, RPL5	large subunit ribosomal protein L5e	-	http://www.genome.jp/dbget-bin/www_bget?ko:K02932
Unigene111495_g3_i1	Ribosome;	K02932	RP-L5e, RPL5	large subunit ribosomal protein L5e	-	http://www.genome.jp/dbget-bin/www_bget?ko:K02932
Unigene150504_g1_i1	Ribosome;	K02932	RP-L5e, RPL5	large subunit ribosomal protein L5e	-	http://www.genome.jp/dbget-bin/www_bget?ko:K02932
Unigene104218_g1_i1	Ribosome;	K02934	RP-L6e, RPL6	large subunit ribosomal protein L6e	-	http://www.genome.jp/dbget-bin/www_bget?ko:K02934
Unigene111788_g2_i1	Ribosome;	K02936	RP-L7Ae, RPL7A	large subunit ribosomal protein L7Ae	-	http://www.genome.jp/dbget-bin/www_bget?ko:K02936
Unigene81416_g1_i1	Ribosome;	K02937	RP-L7e, RPL7	large subunit ribosomal protein L7e	-	http://www.genome.jp/dbget-bin/www_bget?ko:K02937
Unigene19548_g1_i1	Ribosome;	K02937	RP-L7e, RPL7	large subunit ribosomal protein L7e	-	http://www.genome.jp/dbget-bin/www_bget?ko:K02937
Unigene109446_g2_i1	Ribosome;	K02940	RP-L9e, RPL9	large subunit ribosomal protein L9e	-	http://www.genome.jp/dbget-bin/www_bget?ko:K02940
Unigene109328_g3_i3	Ribosome;	K02941	RP-LP0, RPLP0	large subunit ribosomal protein LP0	-	http://www.genome.jp/dbget-bin/www_bget?ko:K02941
Unigene16020_g1_i1	Ribosome;	K02941	RP-LP0, RPLP0	large subunit ribosomal protein LP0	-	http://www.genome.jp/dbget-bin/www_bget?ko:K02941
Unigene155528_g1_i1	Ribosome;	K02943	RP-LP2, RPLP2	large subunit ribosomal protein LP2	-	http://www.genome.jp/dbget-bin/www_bget?ko:K02943
Unigene107526_g1_i2	Ribosome;	K02943	RP-LP2, RPLP2	large subunit ribosomal protein LP2	-	http://www.genome.jp/dbget-bin/www_bget?ko:K02943
Unigene109328_g4_i1	Ribosome;	K02943	RP-LP2, RPLP2	large subunit ribosomal protein LP2	-	http://www.genome.jp/dbget-bin/www_bget?ko:K02943
Unigene109105_g2_i1	Ribosome;	K02947	RP-S10e, RPS10	small subunit ribosomal protein S10e	-	http://www.genome.jp/dbget-bin/www_bget?ko:K02947
Unigene89475_g2_i1	Ribosome;	K02949	RP-S11e, RPS11	small subunit ribosomal protein S11e	-	http://www.genome.jp/dbget-bin/www_bget?ko:K02949
Unigene96010_g2_i1	Ribosome;	K02949	RP-S11e, RPS11	small subunit ribosomal protein S11e	-	http://www.genome.jp/dbget-bin/www_bget?ko:K02949
Unigene92409_g2_i1	Ribosome;	K02949	RP-S11e, RPS11	small subunit ribosomal protein S11e	-	http://www.genome.jp/dbget-bin/www_bget?ko:K02949
Unigene102348_g2_i1	Ribosome;	K02949	RP-S11e, RPS11	small subunit ribosomal protein S11e	-	http://www.genome.jp/dbget-bin/www_bget?ko:K02949
Unigene108669_g1_i1	Ribosome;	K02949	RP-S11e, RPS11	small subunit ribosomal protein S11e	-	http://www.genome.jp/dbget-bin/www_bget?ko:K02949
Unigene108410_g2_i2	Ribosome;	K02951	RP-S12e, RPS12	small subunit ribosomal protein S12e	-	http://www.genome.jp/dbget-bin/www_bget?ko:K02951
Unigene108410_g1_i1	Ribosome;	K02951	RP-S12e, RPS12	small subunit ribosomal protein S12e	-	http://www.genome.jp/dbget-bin/www_bget?ko:K02951
Unigene112838_g3_i1	Ribosome;	K02951	RP-S12e, RPS12	small subunit ribosomal protein S12e	-	http://www.genome.jp/dbget-bin/www_bget?ko:K02951
Unigene139031_g1_i1	Ribosome;	K02953	RP-S13e, RPS13	small subunit ribosomal protein S13e	-	http://www.genome.jp/dbget-bin/www_bget?ko:K02953
Unigene93105_g1_i1	Ribosome;	K02955	RP-S14e, RPS14	small subunit ribosomal protein S14e	-	http://www.genome.jp/dbget-bin/www_bget?ko:K02955
Unigene105433_g1_i2	Ribosome;	K02957	RP-S15Ae, RPS15A	small subunit ribosomal protein S15Ae	-	http://www.genome.jp/dbget-bin/www_bget?ko:K02957
Unigene152324_g1_i1	Ribosome;	K02958	RP-S15e, RPS15	small subunit ribosomal protein S15e	-	http://www.genome.jp/dbget-bin/www_bget?ko:K02958
Unigene104684_g1_i1	Ribosome;	K02958	RP-S15e, RPS15	small subunit ribosomal protein S15e	-	http://www.genome.jp/dbget-bin/www_bget?ko:K02958
Unigene104684_g2_i1	Ribosome;	K02958	RP-S15e, RPS15	small subunit ribosomal protein S15e	-	http://www.genome.jp/dbget-bin/www_bget?ko:K02958
Unigene112614_g1_i3	Ribosome;	K02958	RP-S15e, RPS15	small subunit ribosomal protein S15e	-	http://www.genome.jp/dbget-bin/www_bget?ko:K02958
Unigene106082_g2_i1	Ribosome;	K02960	RP-S16e, RPS16	small subunit ribosomal protein S16e	-	http://www.genome.jp/dbget-bin/www_bget?ko:K02960
Unigene91396_g2_i1	Ribosome;	K02960	RP-S16e, RPS16	small subunit ribosomal protein S16e	-	http://www.genome.jp/dbget-bin/www_bget?ko:K02960
Unigene110560_g2_i1	Ribosome;	K02962	RP-S17e, RPS17	small subunit ribosomal protein S17e	-	http://www.genome.jp/dbget-bin/www_bget?ko:K02962
Unigene110560_g1_i1	Ribosome;	K02962	RP-S17e, RPS17	small subunit ribosomal protein S17e	-	http://www.genome.jp/dbget-bin/www_bget?ko:K02962
Unigene106437_g1_i1	Ribosome;	K02964	RP-S18e, RPS18	small subunit ribosomal protein S18e	-	http://www.genome.jp/dbget-bin/www_bget?ko:K02964
Unigene106437_g3_i1	Ribosome;	K02964	RP-S18e, RPS18	small subunit ribosomal protein S18e	-	http://www.genome.jp/dbget-bin/www_bget?ko:K02964
Unigene106437_g2_i1	Ribosome;	K02964	RP-S18e, RPS18	small subunit ribosomal protein S18e	-	http://www.genome.jp/dbget-bin/www_bget?ko:K02964
Unigene108961_g1_i1	Ribosome;	K02966	RP-S19e, RPS19	small subunit ribosomal protein S19e	-	http://www.genome.jp/dbget-bin/www_bget?ko:K02966
Unigene108961_g2_i1	Ribosome;	K02966	RP-S19e, RPS19	small subunit ribosomal protein S19e	-	http://www.genome.jp/dbget-bin/www_bget?ko:K02966
Unigene129195_g1_i1	Ribosome;	K02966	RP-S19e, RPS19	small subunit ribosomal protein S19e	-	http://www.genome.jp/dbget-bin/www_bget?ko:K02966
Unigene99073_g1_i2	Ribosome;	K02966	RP-S19e, RPS19	small subunit ribosomal protein S19e	-	http://www.genome.jp/dbget-bin/www_bget?ko:K02966
Unigene94793_g2_i1	Ribosome;	K02971	RP-S21e, RPS21	small subunit ribosomal protein S21e	-	http://www.genome.jp/dbget-bin/www_bget?ko:K02971
Unigene112427_g2_i1	Ribosome;	K02971	RP-S21e, RPS21	small subunit ribosomal protein S21e	-	http://www.genome.jp/dbget-bin/www_bget?ko:K02971
Unigene111392_g2_i6	Ribosome;	K02973	RP-S23e, RPS23	small subunit ribosomal protein S23e	-	http://www.genome.jp/dbget-bin/www_bget?ko:K02973
Unigene104843_g1_i1	Ribosome;	K02974	RP-S24e, RPS24	small subunit ribosomal protein S24e	-	http://www.genome.jp/dbget-bin/www_bget?ko:K02974
Unigene101319_g1_i1	Ribosome;	K02974	RP-S24e, RPS24	small subunit ribosomal protein S24e	-	http://www.genome.jp/dbget-bin/www_bget?ko:K02974
Unigene97010_g3_i1	Ribosome;	K02975	RP-S25e, RPS25	small subunit ribosomal protein S25e	-	http://www.genome.jp/dbget-bin/www_bget?ko:K02975
Unigene101325_g1_i1	Ribosome;	K02975	RP-S25e, RPS25	small subunit ribosomal protein S25e	-	http://www.genome.jp/dbget-bin/www_bget?ko:K02975
Unigene97762_g1_i1	Ribosome;	K02975	RP-S25e, RPS25	small subunit ribosomal protein S25e	-	http://www.genome.jp/dbget-bin/www_bget?ko:K02975
Unigene94389_g1_i1	Ribosome;	K02976	RP-S26e, RPS26	small subunit ribosomal protein S26e	-	http://www.genome.jp/dbget-bin/www_bget?ko:K02976
Unigene112350_g1_i9	Ribosome;	K02977	RP-S27Ae, RPS27A	small subunit ribosomal protein S27Ae	-	http://www.genome.jp/dbget-bin/www_bget?ko:K02977
Unigene109384_g4_i1	Ribosome;	K02978	RP-S27e, RPS27	small subunit ribosomal protein S27e	-	http://www.genome.jp/dbget-bin/www_bget?ko:K02978
Unigene167124_g1_i1	Ribosome;	K02978	RP-S27e, RPS27	small subunit ribosomal protein S27e	-	http://www.genome.jp/dbget-bin/www_bget?ko:K02978
Unigene109384_g2_i1	Ribosome;	K02978	RP-S27e, RPS27	small subunit ribosomal protein S27e	-	http://www.genome.jp/dbget-bin/www_bget?ko:K02978
Unigene107011_g2_i2	Ribosome;	K02978	RP-S27e, RPS27	small subunit ribosomal protein S27e	-	http://www.genome.jp/dbget-bin/www_bget?ko:K02978
Unigene110610_g2_i1	Ribosome;	K02978	RP-S27e, RPS27	small subunit ribosomal protein S27e	-	http://www.genome.jp/dbget-bin/www_bget?ko:K02978
Unigene109384_g1_i1	Ribosome;	K02978	RP-S27e, RPS27	small subunit ribosomal protein S27e	-	http://www.genome.jp/dbget-bin/www_bget?ko:K02978
Unigene100294_g1_i1	Ribosome;	K02979	RP-S28e, RPS28	small subunit ribosomal protein S28e	-	http://www.genome.jp/dbget-bin/www_bget?ko:K02979
Unigene65723_g1_i1	Ribosome;	K02979	RP-S28e, RPS28	small subunit ribosomal protein S28e	-	http://www.genome.jp/dbget-bin/www_bget?ko:K02979
Unigene88031_g2_i1	Ribosome;	K02980	RP-S29e, RPS29	small subunit ribosomal protein S29e	-	http://www.genome.jp/dbget-bin/www_bget?ko:K02980
Unigene98988_g1_i1	Ribosome;	K02980	RP-S29e, RPS29	small subunit ribosomal protein S29e	-	http://www.genome.jp/dbget-bin/www_bget?ko:K02980
Unigene114078_g2_i1	Ribosome;	K02981	RP-S2e, RPS2	small subunit ribosomal protein S2e	-	http://www.genome.jp/dbget-bin/www_bget?ko:K02981
Unigene107472_g1_i1	Ribosome;	K02983	RP-S30e, RPS30	small subunit ribosomal protein S30e	-	http://www.genome.jp/dbget-bin/www_bget?ko:K02983
Unigene443_g1_i1	Ribosome;	K02983	RP-S30e, RPS30	small subunit ribosomal protein S30e	-	http://www.genome.jp/dbget-bin/www_bget?ko:K02983
Unigene112426_g1_i4	Ribosome;	K02983	RP-S30e, RPS30	small subunit ribosomal protein S30e	-	http://www.genome.jp/dbget-bin/www_bget?ko:K02983
Unigene111972_g3_i3	Ribosome;	K02984	RP-S3Ae, RPS3A	small subunit ribosomal protein S3Ae	-	http://www.genome.jp/dbget-bin/www_bget?ko:K02984
Unigene94169_g1_i1	Ribosome;	K02984	RP-S3Ae, RPS3A	small subunit ribosomal protein S3Ae	-	http://www.genome.jp/dbget-bin/www_bget?ko:K02984
Unigene107922_g2_i1	Ribosome;	K02985	RP-S3e, RPS3	small subunit ribosomal protein S3e	-	http://www.genome.jp/dbget-bin/www_bget?ko:K02985
Unigene108399_g1_i1	Ribosome;	K02985	RP-S3e, RPS3	small subunit ribosomal protein S3e	-	http://www.genome.jp/dbget-bin/www_bget?ko:K02985
Unigene116833_g1_i1	Ribosome;	K02985	RP-S3e, RPS3	small subunit ribosomal protein S3e	-	http://www.genome.jp/dbget-bin/www_bget?ko:K02985
Unigene115730_g4_i2	Ribosome;	K02987	RP-S4e, RPS4	small subunit ribosomal protein S4e	-	http://www.genome.jp/dbget-bin/www_bget?ko:K02987
Unigene115730_g1_i1	Ribosome;	K02987	RP-S4e, RPS4	small subunit ribosomal protein S4e	-	http://www.genome.jp/dbget-bin/www_bget?ko:K02987
Unigene33831_g1_i1	Ribosome;	K02987	RP-S4e, RPS4	small subunit ribosomal protein S4e	-	http://www.genome.jp/dbget-bin/www_bget?ko:K02987
Unigene114102_g1_i3	Ribosome;	K02989	RP-S5e, RPS5	small subunit ribosomal protein S5e	-	http://www.genome.jp/dbget-bin/www_bget?ko:K02989
Unigene113302_g1_i1	HIF-1 signaling pathway;PI3K-Akt signaling pathway;mTOR signaling pathway;Ribosome;Insulin signaling pathway;	K02991	RP-S6e, RPS6	small subunit ribosomal protein S6e	-	http://www.genome.jp/dbget-bin/www_bget?ko:K02991
Unigene113302_g2_i1	HIF-1 signaling pathway;PI3K-Akt signaling pathway;mTOR signaling pathway;Ribosome;Insulin signaling pathway;	K02991	RP-S6e, RPS6	small subunit ribosomal protein S6e	-	http://www.genome.jp/dbget-bin/www_bget?ko:K02991
Unigene110430_g2_i1	Ribosome;	K02993	RP-S7e, RPS7	small subunit ribosomal protein S7e	-	http://www.genome.jp/dbget-bin/www_bget?ko:K02993
Unigene110430_g1_i1	Ribosome;	K02993	RP-S7e, RPS7	small subunit ribosomal protein S7e	-	http://www.genome.jp/dbget-bin/www_bget?ko:K02993
Unigene152015_g1_i1	Ribosome;	K02993	RP-S7e, RPS7	small subunit ribosomal protein S7e	-	http://www.genome.jp/dbget-bin/www_bget?ko:K02993
Unigene108347_g2_i1	Ribosome;	K02995	RP-S8e, RPS8	small subunit ribosomal protein S8e	-	http://www.genome.jp/dbget-bin/www_bget?ko:K02995
Unigene95136_g1_i1	Ribosome;	K02997	RP-S9e, RPS9	small subunit ribosomal protein S9e	-	http://www.genome.jp/dbget-bin/www_bget?ko:K02997
Unigene118281_g1_i1	Ribosome;	K02997	RP-S9e, RPS9	small subunit ribosomal protein S9e	-	http://www.genome.jp/dbget-bin/www_bget?ko:K02997
Unigene105807_g3_i1	Ribosome;	K02997	RP-S9e, RPS9	small subunit ribosomal protein S9e	-	http://www.genome.jp/dbget-bin/www_bget?ko:K02997
Unigene109948_g1_i2	Ribosome;	K02998	RP-SAe, RPSA	small subunit ribosomal protein SAe	-	http://www.genome.jp/dbget-bin/www_bget?ko:K02998
Unigene113173_g2_i1	RNA polymerase;Purine metabolism;Pyrimidine metabolism;	K03011	RPB3, POLR2C	DNA-directed RNA polymerase II subunit RPB3	-	http://www.genome.jp/dbget-bin/www_bget?ko:K03011
Unigene96215_g1_i1	Proteasome;	K03028	PSMD2, RPN1	26S proteasome regulatory subunit N1	-	http://www.genome.jp/dbget-bin/www_bget?ko:K03028
Unigene88608_g2_i1	Proteasome;	K03032	PSMD1, RPN2	26S proteasome regulatory subunit N2	-	http://www.genome.jp/dbget-bin/www_bget?ko:K03032
Unigene155480_g1_i1	Proteasome;	K03033	PSMD3, RPN3	26S proteasome regulatory subunit N3	-	http://www.genome.jp/dbget-bin/www_bget?ko:K03033
Unigene88290_g3_i1	Proteasome;	K03035	PSMD12, RPN5	26S proteasome regulatory subunit N5	-	http://www.genome.jp/dbget-bin/www_bget?ko:K03035
Unigene99895_g1_i1	Proteasome;	K03036	PSMD11, RPN6	26S proteasome regulatory subunit N6	-	http://www.genome.jp/dbget-bin/www_bget?ko:K03036
Unigene80683_g2_i1	Proteasome;	K03065	PSMC3, RPT5	26S proteasome regulatory subunit T5	-	http://www.genome.jp/dbget-bin/www_bget?ko:K03065
Unigene89594_g2_i1	Proteasome;	K03066	PSMC5, RPT6	26S proteasome regulatory subunit T6	-	http://www.genome.jp/dbget-bin/www_bget?ko:K03066
Unigene80087_g2_i1	Proteasome;	K03066	PSMC5, RPT6	26S proteasome regulatory subunit T6	-	http://www.genome.jp/dbget-bin/www_bget?ko:K03066
Unigene117739_g1_i1	Cell cycle;Cell cycle - yeast;Oocyte meiosis;TGF-beta signaling pathway;Wnt signaling pathway;Protein processing in endoplasmic reticulum;Ubiquitin mediated proteolysis;Circadian rhythm;	K03094	SKP1, CBF3D	S-phase kinase-associated protein 1	-	http://www.genome.jp/dbget-bin/www_bget?ko:K03094
Unigene67887_g1_i1	Bacterial secretion system;Protein export;	K03106	SRP54, ffh	signal recognition particle subunit SRP54	-	http://www.genome.jp/dbget-bin/www_bget?ko:K03106
Unigene110731_g1_i1	RNA transport;	K03113	EIF1, SUI1	translation initiation factor 1	-	http://www.genome.jp/dbget-bin/www_bget?ko:K03113
Unigene110731_g2_i1	RNA transport;	K03113	EIF1, SUI1	translation initiation factor 1	-	http://www.genome.jp/dbget-bin/www_bget?ko:K03113
Unigene110731_g3_i1	RNA transport;	K03113	EIF1, SUI1	translation initiation factor 1	-	http://www.genome.jp/dbget-bin/www_bget?ko:K03113
Unigene110731_g4_i1	RNA transport;	K03113	EIF1, SUI1	translation initiation factor 1	-	http://www.genome.jp/dbget-bin/www_bget?ko:K03113
Unigene104050_g1_i1	Basal transcription factors;	K03120	TBP, tbp	transcription initiation factor TFIID TATA-box-binding protein	-	http://www.genome.jp/dbget-bin/www_bget?ko:K03120
Unigene111503_g1_i1	Basal transcription factors;	K03120	TBP, tbp	transcription initiation factor TFIID TATA-box-binding protein	-	http://www.genome.jp/dbget-bin/www_bget?ko:K03120
Unigene111503_g4_i1	Basal transcription factors;	K03120	TBP, tbp	transcription initiation factor TFIID TATA-box-binding protein	-	http://www.genome.jp/dbget-bin/www_bget?ko:K03120
Unigene111503_g2_i1	Basal transcription factors;	K03120	TBP, tbp	transcription initiation factor TFIID TATA-box-binding protein	-	http://www.genome.jp/dbget-bin/www_bget?ko:K03120
Unigene101076_g1_i2	-	K03146	THI4, THI1	thiamine thiazole synthase	-	http://www.genome.jp/dbget-bin/www_bget?ko:K03146
Unigene107910_g3_i1	-	K03155	TIMELESS	timeless	-	http://www.genome.jp/dbget-bin/www_bget?ko:K03155
Unigene107910_g2_i1	-	K03155	TIMELESS	timeless	-	http://www.genome.jp/dbget-bin/www_bget?ko:K03155
Unigene111947_g2_i1	-	K03164	TOP2	DNA topoisomerase II	[EC:5.99.1.3]	http://www.genome.jp/dbget-bin/www_bget?ko:K03164
Unigene91664_g1_i1	Ubiquitin mediated proteolysis;	K03178	UBE1, UBA1	ubiquitin-activating enzyme E1	[EC:6.3.2.19]	http://www.genome.jp/dbget-bin/www_bget?ko:K03178
Unigene80827_g1_i1	Ubiquitin mediated proteolysis;	K03178	UBE1, UBA1	ubiquitin-activating enzyme E1	[EC:6.3.2.19]	http://www.genome.jp/dbget-bin/www_bget?ko:K03178
Unigene113369_g1_i3	RNA transport;	K03231	EEF1A	elongation factor 1-alpha	-	http://www.genome.jp/dbget-bin/www_bget?ko:K03231
Unigene113237_g1_i5	RNA transport;	K03231	EEF1A	elongation factor 1-alpha	-	http://www.genome.jp/dbget-bin/www_bget?ko:K03231
Unigene113369_g2_i1	RNA transport;	K03231	EEF1A	elongation factor 1-alpha	-	http://www.genome.jp/dbget-bin/www_bget?ko:K03231
Unigene114959_g4_i1	RNA transport;	K03231	EEF1A	elongation factor 1-alpha	-	http://www.genome.jp/dbget-bin/www_bget?ko:K03231
Unigene114959_g3_i1	RNA transport;	K03231	EEF1A	elongation factor 1-alpha	-	http://www.genome.jp/dbget-bin/www_bget?ko:K03231
Unigene110484_g19_i2	RNA transport;	K03231	EEF1A	elongation factor 1-alpha	-	http://www.genome.jp/dbget-bin/www_bget?ko:K03231
Unigene103495_g2_i1	-	K03232	EEF1B	elongation factor 1-beta	-	http://www.genome.jp/dbget-bin/www_bget?ko:K03232
Unigene100841_g2_i1	-	K03232	EEF1B	elongation factor 1-beta	-	http://www.genome.jp/dbget-bin/www_bget?ko:K03232
Unigene93656_g1_i1	-	K03232	EEF1B	elongation factor 1-beta	-	http://www.genome.jp/dbget-bin/www_bget?ko:K03232
Unigene89834_g1_i1	-	K03233	EEF1G	elongation factor 1-gamma	-	http://www.genome.jp/dbget-bin/www_bget?ko:K03233
Unigene113914_g2_i2	-	K03233	EEF1G	elongation factor 1-gamma	-	http://www.genome.jp/dbget-bin/www_bget?ko:K03233
Unigene113914_g4_i1	-	K03233	EEF1G	elongation factor 1-gamma	-	http://www.genome.jp/dbget-bin/www_bget?ko:K03233
Unigene115671_g3_i1	Oxytocin signaling pathway;	K03234	EEF2	elongation factor 2	-	http://www.genome.jp/dbget-bin/www_bget?ko:K03234
Unigene66813_g1_i1	Oxytocin signaling pathway;	K03234	EEF2	elongation factor 2	-	http://www.genome.jp/dbget-bin/www_bget?ko:K03234
Unigene95738_g1_i1	Oxytocin signaling pathway;	K03234	EEF2	elongation factor 2	-	http://www.genome.jp/dbget-bin/www_bget?ko:K03234
Unigene115671_g5_i2	Oxytocin signaling pathway;	K03234	EEF2	elongation factor 2	-	http://www.genome.jp/dbget-bin/www_bget?ko:K03234
Unigene113857_g1_i1	-	K03235	EF3, TEF3	elongation factor 3	-	http://www.genome.jp/dbget-bin/www_bget?ko:K03235
Unigene89904_g4_i1	-	K03235	EF3, TEF3	elongation factor 3	-	http://www.genome.jp/dbget-bin/www_bget?ko:K03235
Unigene111984_g1_i1	-	K03235	EF3, TEF3	elongation factor 3	-	http://www.genome.jp/dbget-bin/www_bget?ko:K03235
Unigene116066_g3_i2	-	K03235	EF3, TEF3	elongation factor 3	-	http://www.genome.jp/dbget-bin/www_bget?ko:K03235
Unigene101312_g1_i1	RNA transport;	K03236	EIF1A	translation initiation factor 1A	-	http://www.genome.jp/dbget-bin/www_bget?ko:K03236
Unigene108299_g1_i1	RNA transport;	K03236	EIF1A	translation initiation factor 1A	-	http://www.genome.jp/dbget-bin/www_bget?ko:K03236
Unigene110057_g2_i4	RNA transport;	K03236	EIF1A	translation initiation factor 1A	-	http://www.genome.jp/dbget-bin/www_bget?ko:K03236
Unigene178613_g1_i1	Protein processing in endoplasmic reticulum;RNA transport;	K03237	EIF2S1	translation initiation factor 2 subunit 1	-	http://www.genome.jp/dbget-bin/www_bget?ko:K03237
Unigene94221_g1_i1	RNA transport;	K03238	EIF2S2	translation initiation factor 2 subunit 2	-	http://www.genome.jp/dbget-bin/www_bget?ko:K03238
Unigene48562_g1_i1	RNA transport;	K03238	EIF2S2	translation initiation factor 2 subunit 2	-	http://www.genome.jp/dbget-bin/www_bget?ko:K03238
Unigene162798_g1_i1	RNA transport;	K03242	EIF2S3	translation initiation factor 2 subunit 3	-	http://www.genome.jp/dbget-bin/www_bget?ko:K03242
Unigene82251_g1_i1	RNA transport;	K03243	EIF5B	translation initiation factor 5B	-	http://www.genome.jp/dbget-bin/www_bget?ko:K03243
Unigene86532_g1_i1	RNA transport;	K03245	EIF3J	translation initiation factor 3 subunit J	-	http://www.genome.jp/dbget-bin/www_bget?ko:K03245
Unigene88687_g1_i1	RNA transport;	K03245	EIF3J	translation initiation factor 3 subunit J	-	http://www.genome.jp/dbget-bin/www_bget?ko:K03245
Unigene102831_g1_i1	RNA transport;	K03246	EIF3I	translation initiation factor 3 subunit I	-	http://www.genome.jp/dbget-bin/www_bget?ko:K03246
Unigene76156_g1_i1	RNA transport;	K03247	EIF3H	translation initiation factor 3 subunit H	-	http://www.genome.jp/dbget-bin/www_bget?ko:K03247
Unigene47993_g1_i1	RNA transport;	K03248	EIF3G	translation initiation factor 3 subunit G	-	http://www.genome.jp/dbget-bin/www_bget?ko:K03248
Unigene91164_g1_i1	RNA transport;	K03252	EIF3C	translation initiation factor 3 subunit C	-	http://www.genome.jp/dbget-bin/www_bget?ko:K03252
[truncated: 1,265 more rows]

## Sheet: 80vs140 DAF up regulated
Table S8. DEG_KEGG annotation of up and down regulated unigenes (80vs140 DAF up regulated)
[truncated: 360 more rows]

[truncated: 3 more sheets: 80vs140 DAF down regulated, 140vs170 DAF up regulated, 140vs170 DAF down regulated]
