# Supplementary material for: Transcriptome analysis revealed the dynamic oil accumulation in Symplocos paniculata fruit
Source: BMC Genomics. 2016 Nov 16;17:929. doi: 10.1186/s12864-016-3275-0 (PMC5112726; doi:10.1186/s12864-016-3275-0)
Supplement: Additional file 13: Table S9. — The designed primers of the key enzymes involved in lipid metabolism for qRT-PCR. (XLS 26 kb) [file 12864_2016_3275_MOESM13_ESM.xls]

## Sheet: A
Table S9. The designed primers of the key enzymes involved in lipid metabolism for qRT-PCR
Unigene ID	Putative function	Abbreviation	Forward (5'- 3')	Reverse (5'-3')	Length of PCR products (bp)
Unigene112167_g4	Acetyl-CoA Carboxylase	ACC	TACAACGCAGGCATCAGA	GGCAAGTTTCACCGCACA	98
Unigene92978_g1	Acyl-ACP Thioesterase A	FATA	CGGTTAGGGCACTTGACG	TCGCTCCAGGCAGGGTAT	257
Unigene112820_g1	Acyl-ACP Thioesterase B	FATB	TTGGGTCTACGAATCTTG	TCTCGGTATCAGTCCTTAC	147
Unigene34346_g1	Omega-6 fatty acid desaturase (delta-12 desaturase)	FAD2	GCCGTCACCATTCCAACA	GCCACCCGAGGACAAACT	147
Unigene114377_g8	Acyl-CoA : Diacylglycerol Acyltransferase1	DGAT1	CAACAAGGACGGAGACGC	CGGGCATTGCTCAAGATC	153
Unigene111774_g10	Phospholipid : Diacylglycerol Acyltransferase1	PDAT1	TGCGGGAATACAAACATA	CTCCGACATCCTCATCAC	185

## Sheet: B
Table S9. Correlations between RPKM with ΔΔCt using qRT-PCR of key enzymes
Enzymes name	Abbreviation	correlation coefficient	P Value
Acetyl-CoA Carboxylase	ACC	0.9879	0.0122
Acyl-ACP Thioesterase A	FATA	0.925	0.075
Acyl-ACP Thioesterase B	FATB	0.7558	0.2442
Omega-6 fatty acid desaturase (delta-12 desaturase)	FAD2	0.8801	0.1199
Acyl-CoA : Diacylglycerol Acyltransferase1	DGAT1	0.9996	0.0004
Phospholipid : Diacylglycerol Acyltransferase1	PDAT1	0.9608	0.0392
